# Supplementary material for: Transcriptional analysis of porcine intestinal mucosa infected with Salmonella Typhimurium revealed a massive inflammatory response and disruption of bile acid absorption in ileum
Source: Vet Res. 2016 Jan 7;47:11. doi: 10.1186/s13567-015-0286-9 (PMC4704413; doi:10.1186/s13567-015-0286-9)
Supplement: Supplementary file 1 — 10.1186/s13567-015-0286-9 Serum chemistry profile results from pigs along the time course of infection with S. Typhimurium. Table showing the results of the serum chemistry panel analysis and statistical results of the comparison among infection time points. [file 13567_2015_286_MOESM1_ESM.xlsx]

## Sheet: serum chem
				0 dpi		1 dpi			2 dpi			6 dpi
		Detection	Technique	Mean	SD	Mean	SD	p-value (vs 0 dpi)	Mean	SD	p-value (vs 0 dpi)	Mean	SD	p-value (vs 0 dpi)
	Glucose (mg/dL)	Substratum	Autoanalyser	123.5	11.8181	86.25	9.21502	0.327508	48.75	11.8708	0.0242869	126.75	65.7996	0.99819
	BUN (mg/dL)	Substratum	Autoanalyser	27.5	5.68624	21.75	3.59398	0.423511	36.5	9.29157	0.134023	23.5	3.69685	0.677669
	Creatinine (mg/dL)	Substratum	Autoanalyser	1.0675	0.0675154	0.9625	0.168795	0.693647	1.24	0.11225	0.344515	0.985	0.244745	0.815275
	Cholesterol (mg/dL)	Substratum	Autoanalyser	77.25	15.3704	57	14.8549	0.14732	65.5	14.3875	0.515341	61.75	10.6262	0.311353
	Triglycerides (mg/dL)	Substratum	Autoanalyser	70.5	30.5778	45.75	25.3295	0.298072	58.75	15.2834	0.790004	47.75	9.84463	0.358376
	Albumin (g/dL)	Substratum	Autoanalyser	3.36	0.178326	2.6325	0.333504	0.0392864	3.1075	0.377481	0.652044	2.6775	0.497619	0.0535892
	Total proteins (g/dL)	Substratum	Autoanalyser	4.825	0.298608	3.625	0.670199	0.0088679	4.275	0.4272	0.269939	4.2	0.382971	0.189942
	HDL cholesterol (mg/dL)	Substratum	Autoanalyser	25.5	7.85281	15.75	6.0208	0.0464833	10.25	1.70783	0.00297249	15.5	1.29099	0.0410374
	LDL cholesterol (mg/dL)	Substratum	Autoanalyser	48.75	10.4363	38	7.70281	0.313399	45.25	9.74252	0.919207	39	10.6145	0.384291
	ALP (U/L)	Enzyme	Immunoturbidimetry	440.5	91.4567	436.5	102.338	0.999874	337.75	71.0135	0.389508	248.75	135.837	0.0543324
	AST (U/L)	Enzyme	Autoanalyser	30.25	10.2103	15.75	3.30404	0.332889	42	21.8021	0.488494	25.5	11.4746	0.923505
	ALT (U/L)	Enzyme	Autoanalyser	35.25	9.28709	23.5	2.88675	0.030307	25.5	3.87298	0.0742388	15.75	4.03113	0.000968121
	C3 Complement (mg/dL)	Substratum	RID	13.75	7.80491	15.5	3	0.891666	10.25	1.25831	0.543538	13.5	1.73205	0.999584
	IgG (mg/dL)	Ac	RID	417.25	435.098	603.75	496.444	0.821509	698.75	230.231	0.593885	930	259.358	0.176209
	IgM (ng/mL)	Ac	ELISA	0.495	0.0602771	0.39	0.192007	0.365307	0.245	0.03	0.0120172	0.23	0	0.00825889
	Salmonella antibodies (%)	Ac (x duplicate)	ELISA	18.3	14.9084	10.1775	18.1298	0.65211	1.3125	0.928812	0.149655	1	0	0.140657
