# Supplementary material for: Transcriptional analysis of porcine intestinal mucosa infected with Salmonella Typhimurium revealed a massive inflammatory response and disruption of bile acid absorption in ileum
Source: Vet Res. 2016 Jan 7;47:11. doi: 10.1186/s13567-015-0286-9 (PMC4704413; doi:10.1186/s13567-015-0286-9)
Supplement: Supplementary file 2 — 10.1186/s13567-015-0286-9 Primers used for qPCR validations. List of designed primers used for mRNA and miRNA qPCR validations. [file 13567_2015_286_MOESM2_ESM.xlsx]

## Sheet: Sheet1
Gene Name	Accesion (NCBI-Enssemble)	Product Length	Product Tm	Sense Primer (Forward)	Anti-sense Primer (Reverse)
β-Actin	U07786	164	89.1	CAGGTCATCACCATCGGCAACG	GACAGCACCGTGTTGGCGTAGAGGT
Cyclophilin-A	AY266299	69	82.7	CCTGAACATACGGGTCCTG	AACTGGGAACCGTTTGTGTTG
APOA1	NM_214398	79	83.9	GCAAGATGACCCGCAGTCACC	GCCACTGTCTTTGATCGCATCC
FOS	NM_001123113.1	125	85	AAAAGGAGAATCCGAAGGGAAA	TGCAAAGCAGACTTCTCGTCTT
CJUN	NM_213880.1	106	86.6	GGAAACGACCTTCTACGACGAT	CAGGGTCATGCTCTGCTTCA
FABP2	NM_000134.3	174	81	CAATCTAGCAGACGGAACTGAACT	AAGATCCTTTTGGCTTCTACTCCT
FABP6	AY556463.1	63	80	TGCGGATGGAGTCAAAGACA	GTTCCTCACAACCAGTGTTGCA
IL-1β	NM_214055	70	81.9	GGCCGCCAAGATATAACTGA	GGACCTCTGGGTATGGCTTTC
IL-6	NM_214399	132	84.4	TGGCTACTGCCTTCCCTACC	CAGAGATTTTGCCGAGGATG
FXR (NR1H4)	ENSSSCG00000000875	224	81	AAACTTCCGGCTGGACATAC	TCAAGCAGTGGTTCCTGAAG
PPARG	ENSSSCG00000011579	185	84.6	ACCACTCCCACTCCTTTGAC	ATAATAAGGCGGGGACACAG
RXRG	ENSSSCG00000006328	246	86	GCCATGAAGATATGCCTGTG	CGATCAGCAATTCATTCCAC
ASBT (SLC10A2)	ENSSSCG00000025125	170	83	GTCAACTCTGGAATGATCGTC	GCTATGAGCACGATGAGCAG
STAT3	DQ470570.1	61	82	ACAGCCCTGCATGCCTATG	AAACTGGACACCGGTCTTGATG
TLR-2	AB085935	162	84.2	TCACTTGTCTAACTTATCATCCTCTTG	TCAGCGAAGGTGTCATTATTGC
TLR-4	AB188301	108	84.4	GCCATCGCTGCTAACATCATC	CTCATACTCAAAGATACACCATCGG
TLR-9	AY859728	122	92.7	CACGACAGCCGAATAGCAC	GGGAACAGGGAGCAGAGC
TNFα	X57321	194	80.1	CCTCTTCTCCTTCCTCCTG	CCTCGGCTTTGACATTGG
miRNA Name	Accesion (miRBase)	Product Length	Product Tm	Sense Primer (Forward)	Anti-sense Primer (Reverse)
ssc-miR-26a	MIMAT0002135	-	59	CGAGTTCAAGTAATCCAGGA	CCAGTTTTTTTTTTTTTTTAGCCTATC
ssc-Let-7a	MIMAT0013865	-	59	GCAGTGAGGTAGTAGGTTGT	GGTCCAGTTTTTTTTTTTTTTTAACTATAC
ssc-miR-103	MIMAT0002154	-	59	AGAGCAGCATTGTACAGG	GGTCCAGTTTTTTTTTTTTTTTCATAG
ssc-miR-17-5p	MIMAT0007755	-	59	GCAAAGTGCTTACAGTGCAG	GTCCAGTTTTTTTTTTTTTTTCTACCT
ssc-miR-16-5p	MIMAT0007754	-	59	GCAGTAGCAGCACGTA	CAGTTTTTTTTTTTTTTTCGCCAA
ssc-miR-374a-5p	MIMAT0013913	-	59	CGCGGTTATAATACAACCTGATA	GGTCCAGTTTTTTTTTTTTTTTCACT
ssc-miR-30a-5p	MIMAT0007756	-	59	GCAGTGTAAACATCCTCGAC	GTCCAGTTTTTTTTTTTTTTTCTTCCA
ssc-miR-451	MIMAT0018382	-	59	CAGAAACCGTTACCATTACTGA	GGTCCAGTTTTTTTTTTTTTTTAACTC
hsa-miR-454-3p	MIMAT0003885	-	59	CGCAGTAGTGCAATATTGCT	GTCCAGTTTTTTTTTTTTTTTACCCTAT
hsa-Let-7b-5p	MIMAT0000063	-	59	GTGAGGTAGTAGGTTGTGTG	GGTCCAGTTTTTTTTTTTTTTTAACCA
ssc-miR-27b-3p	MIMAT0013890	-	59	CAGTTCACAGTGGCTAAGTTC	TCCAGTTTTTTTTTTTTTTTGCAGA
