# Supplementary material for: Transcriptional analysis of porcine intestinal mucosa infected with Salmonella Typhimurium revealed a massive inflammatory response and disruption of bile acid absorption in ileum
Source: Vet Res. 2016 Jan 7;47:11. doi: 10.1186/s13567-015-0286-9 (PMC4704413; doi:10.1186/s13567-015-0286-9)
Supplement: Supplementary file 3 — 10.1186/s13567-015-0286-9 mRNA expression microarray results of the Salmonella-infected porcine gut. Results of the differential gene expression from infected pigs at 1, 2 and 6 dpi compared to the non-infected controls in the different sections of the porcine gut. [file 13567_2015_286_MOESM3_ESM.xls]

## Sheet: 2dpi-Jejunum
affy ID	logFC	2^(-logFC) [Ratio]	FC 2 dpi vs control	P.Value	adj.P.Val	Gene Name	Description
Ssc.30277.1.A1_at	3.38186	0.0959307	-10.4242	0.000146788	0.0494798	SLC26A3	Chloride anion exchanger (DRA protein) (Down-regulated in adenoma). [Source:Uniprot/SWISSPROT;Acc:P40879]
Ssc.2825.1.S1_at	2.54383	0.171487	-5.83136	0.000152946	0.0496636	GSTA1	Glutathione S-transferase A1 (EC 2.5.1.18) (GTH1) (HA subunit 1) (GST- epsilon) (GSTA1-1) (GST class-alpha). [Source:Uniprot/SWISSPROT;Acc:P08263]
Ssc.19205.2.S1_at	1.69684	0.30846	-3.24191	9.22007e-05	0.0427759	C7orf24
Ssc.5956.1.S1_at	1.61925	0.325504	-3.07216	0.000112851	0.0439082	TFPI2	Tissue factor pathway inhibitor 2 precursor (TFPI-2) (Placental protein 5) (PP5). [Source:Uniprot/SWISSPROT;Acc:P48307]
Ssc.23368.1.A1_at	1.41715	0.374451	-2.67058	0.000149734	0.0494798	COL4A5	Collagen alpha 5(IV) chain precursor. [Source:Uniprot/SWISSPROT;Acc:P29400]
Ssc.336.1.S1_at	1.37132	0.386538	-2.58707	0.000111233	0.0439082	USP18	Ubl carboxyl-terminal hydrolase 18 (EC 3.1.2.-) (Ubl thiolesterase 18) (ISG15-specific processing protease) (43 kDa ISG15-specific protease) (hUBP43). [Source:Uniprot/SWISSPROT;Acc:Q9UMW8]
Ssc.16571.1.S1_at	1.27021	0.4146	-2.41196	8.29405e-05	0.0427759	C10orf70	Uncharacterized hematopoietic stem/progenitor cells protein MDS029. [Source:Uniprot/SWISSPROT;Acc:Q9NZ45]
Ssc.13817.1.A1_at	1.2624	0.416849	-2.39895	9.29086e-05	0.0427759	VDAC3	Voltage-dependent anion-selective channel protein 3 (VDAC-3) (hVDAC3) (Outer mitochondrial membrane protein porin 3). [Source:Uniprot/SWISSPROT;Acc:Q9Y277]
Ssc.6623.1.S1_at	1.25642	0.418581	-2.38902	7.45372e-06	0.0195557	NIPSNAP3A	NipSnap3A protein (NipSnap4) (Target for Salmonella secreted protein C) (TassC) (HSPC299). [Source:Uniprot/SWISSPROT;Acc:Q9UFN0]
Ssc.3086.1.S1_at	1.23408	0.425114	-2.35231	0.000104781	0.0435797	OXCT1	Succinyl-CoA:3-ketoacid-coenzyme A transferase 1, mitochondrial precursor (EC 2.8.3.5) (Somatic-type succinyl CoA:3-oxoacid CoA- transferase) (Scot-S). [Source:Uniprot/SWISSPROT;Acc:P55809]
Ssc.30893.1.A1_at	1.19842	0.435751	-2.29489	4.81412e-05	0.0374616	GULP1	GULP, engulfment adaptor PTB domain containing 1; engulfment adapter protein; PTB domain adaptor protein CED-6 [Homo sapiens]. [Source:RefSeq;Acc:NM_016315]
Ssc.1046.1.A1_at	1.07033	0.476212	-2.09991	4.05752e-05	0.0362998	Q96C30
Ssc.2558.1.S1_at	1.04557	0.484453	-2.06418	7.91789e-05	0.0427759	DCI	3,2-trans-enoyl-CoA isomerase, mitochondrial precursor (EC 5.3.3.8) (Dodecenoyl-CoA delta-isomerase). [Source:Uniprot/SWISSPROT;Acc:P42126]
Ssc.11096.1.S1_at	1.00007	0.499975	-2.0001	2.81177e-05	0.0340797	OXCT1	Succinyl-CoA:3-ketoacid-coenzyme A transferase 1, mitochondrial precursor (EC 2.8.3.5) (Somatic-type succinyl CoA:3-oxoacid CoA- transferase) (Scot-S). [Source:Uniprot/SWISSPROT;Acc:P55809]
Ssc.2336.1.A1_at	0.979762	0.507063	-1.97214	0.000134113	0.0482866	NP_055544	thymus high mobility group box protein TOX [Homo sapiens]. [Source:RefSeq;Acc:NM_014729]
Ssc.8569.1.A1_at	0.903578	0.534559	-1.8707	0.000164701	0.0496636	Q6NVV9	ADAM5 protein. [Source:Uniprot/SPTREMBL;Acc:Q6NVV9]
Ssc.18551.1.S1_at	0.901165	0.535454	-1.86757	8.24234e-05	0.0427759	PKIG	cAMP-dependent protein kinase inhibitor, gamma form (PKI-gamma). [Source:Uniprot/SWISSPROT;Acc:Q9Y2B9]
Ssc.6023.1.S1_at	0.844209	0.557016	-1.79528	8.55076e-05	0.0427759	PXMP4	Peroxisomal membrane protein 4 (24 kDa peroxisomal intrinsic membrane protein). [Source:Uniprot/SWISSPROT;Acc:Q9Y6I8]
Ssc.19458.1.S1_at	0.771626	0.585757	-1.70719	0.000116541	0.0446241	Q8TAB9
Ssc.19422.1.S1_at	0.754482	0.592759	-1.68703	0.000164405	0.0496636	SSBP2	Single-stranded DNA-binding protein 2 (Sequence-specific single- stranded-DNA-binding protein 2). [Source:Uniprot/SWISSPROT;Acc:P81877]
Ssc.19389.1.A1_at	0.720218	0.607006	-1.64743	8.17182e-05	0.0427759	NMS1_HUMAN	Normal mucosa of esophagus specific gene 1 protein (FOAP-11 protein). [Source:Uniprot/SWISSPROT;Acc:Q9C002]
Ssc.30663.1.A1_at	0.670488	0.628294	-1.59161	6.02377e-05	0.0427386	Q9UPW7
Ssc.4404.1.S1_at	-0.629211	1.54672	1.54672	0.000128435	0.0469431	PES1	Pescadillo homolog 1. [Source:Uniprot/SWISSPROT;Acc:O00541]
Ssc.4802.1.A1_at	-0.652631	1.57203	1.57203	0.000102836	0.0435797	XPO4	Exportin 4 (Exp4). [Source:Uniprot/SWISSPROT;Acc:Q9C0E2]
Ssc.2611.1.S1_at	-0.664359	1.58486	1.58486	0.000126621	0.0469431	YU20_HUMAN	UPF0120 protein DKFZp564C186. [Source:Uniprot/SWISSPROT;Acc:Q9Y3T9]
Ssc.22486.1.A1_at	-0.668116	1.589	1.589	0.000108887	0.0437905		19 kDa protein [Source:IPI;Acc:IPI00412923]
Ssc.14431.1.S1_at	-0.705278	1.63046	1.63046	0.000108918	0.0437905	FTSJ2	Putative ribosomal RNA methyltransferase 2 (EC 2.1.1.-) (rRNA (uridine-2'-O-)-methyltransferase). [Source:Uniprot/SWISSPROT;Acc:Q9UI43]
Ssc.9404.2.S1_at	-0.720368	1.6476	1.6476	0.000122033	0.0459969	SARS	Seryl-tRNA synthetase (EC 6.1.1.11) (Serine--tRNA ligase) (SerRS). [Source:Uniprot/SWISSPROT;Acc:P49591]
Ssc.12259.1.A1_at	-0.728352	1.65675	1.65675	3.23972e-05	0.0340797	MARS	Methionyl-tRNA synthetase (EC 6.1.1.10) (Methionine--tRNA ligase) (MetRS). [Source:Uniprot/SWISSPROT;Acc:P56192]
Ssc.22248.1.A1_at	-0.734217	1.66349	1.66349	8.75697e-05	0.0427759	GNAS	guanine nucleotide binding protein (G protein), alpha stimulating activity polypeptide 1 isoform alpha-s-2; guanine nucleotide binding protein (G protein), alpha stimulating activity polypeptide 1; neuroendocrine secretory protein 55; paternally expressed G protein XL alpha S; guanine nucleotide regulatory protein; G-s-alpha; adenylate cyclase-stimulating G alpha protein [Homo sapiens]. [Source:R…
Ssc.22688.1.S1_at	-0.740705	1.67099	1.67099	0.000147451	0.0494798	FOXO3A	Forkhead box protein O3A (Forkhead in rhabdomyosarcoma-like 1) (AF6q21 protein). [Source:Uniprot/SWISSPROT;Acc:O43524]
Ssc.27171.1.S1_at	-0.741198	1.67156	1.67156	0.00014314	0.0494798	DLL4	Delta-like protein 4 precursor (Drosophila Delta homolog 4) (UNQ1895/PRO4341). [Source:Uniprot/SWISSPROT;Acc:Q9NR61]
Ssc.7335.1.S1_at	-0.766572	1.70122	1.70122	5.60133e-05	0.0409458	EIF2S2	Eukaryotic translation initiation factor 2 subunit 2 (Eukaryotic translation initiation factor 2 beta subunit) (eIF-2-beta). [Source:Uniprot/SWISSPROT;Acc:P20042]
Ssc.23822.1.S1_a_at	-0.767896	1.70278	1.70278	0.000164668	0.0496636	DKC1	Dyskerin (Nucleolar protein NAP57) (CBF5 homolog). [Source:Uniprot/SWISSPROT;Acc:O60832]
Ssc.26412.1.S1_at	-0.830265	1.77801	1.77801	8.96155e-05	0.0427759	PLAG1	pleiomorphic adenoma gene 1; Pleomorphic adenoma gene 1 [Homo sapiens]. [Source:RefSeq;Acc:NM_002655]
Ssc.9544.1.S1_at	-0.866495	1.82323	1.82323	0.000158622	0.0496636	CFLAR	CASP8 and FADD-like apoptosis regulator precursor (Cellular FLICE-like inhibitory protein) (c-FLIP) (Caspase-eight-related protein) (Casper) (Caspase-like apoptosis regulatory protein) (CLARP) (MACH-related inducer of toxicity) (MRIT) (Caspase homolog) (CASH) (Inhibitor of FLICE) (I-FLICE) (FADD-like antiapoptotic molecule 1) (Flame-1) (Usurpin). [Source:Uniprot/SWISSPROT;Acc:O15519]
Ssc.17042.1.A1_at	-0.875319	1.83441	1.83441	4.26148e-05	0.0362998	SOD2	Superoxide dismutase [Mn], mitochondrial precursor (EC 1.15.1.1). [Source:Uniprot/SWISSPROT;Acc:P04179]
Ssc.7768.1.A1_at	-0.886259	1.84838	1.84838	4.51434e-05	0.0362998	Q96C30
Ssc.4046.1.S1_at	-0.940268	1.91888	1.91888	7.96315e-05	0.0427759	Q76M59
Ssc.4026.1.S1_at	-0.943235	1.92284	1.92284	7.62896e-05	0.0427759	ERVWE1	HERV-W_7q21.1 provirus ancestral Env polyprotein precursor (Envelope polyprotein) (HERV-7q Envelope protein) (HERV-W envelope protein) (Syncytin) (Syncytin 1) (Enverin) (Env-W) [Contains: Surface protein (SU); Transmembrane protein (TM)]. [Source:Uniprot/SWISSPROT;Acc:Q9UQF0]
Ssc.28498.1.S1_at	-0.960346	1.94578	1.94578	0.000145401	0.0494798	Q6AWB2
Ssc.9255.1.A1_at	-0.965984	1.9534	1.9534	8.91735e-06	0.0195557	LAMC1	Laminin gamma-1 chain precursor (Laminin B2 chain). [Source:Uniprot/SWISSPROT;Acc:P11047]
Ssc.24912.1.S1_at	-0.992292	1.98934	1.98934	0.000103941	0.0435797	KIAA0690	KIAA0690 [Source:RefSeq_peptide;Acc:NP_055994]
Ssc.19744.1.S1_at	-1.00123	2.0017	2.0017	4.29637e-05	0.0362998	NP_055318	down-regulated in metastasis [Homo sapiens]. [Source:RefSeq;Acc:NM_014503]
Ssc.7446.1.S1_a_at	-1.0086	2.01196	2.01196	0.000104006	0.0435797	PPID	40 kDa peptidyl-prolyl cis-trans isomerase (EC 5.2.1.8) (PPIase) (Rotamase) (Cyclophilin-40) (CYP-40) (Cyclophilin-related protein). [Source:Uniprot/SWISSPROT;Acc:Q08752]
Ssc.1271.2.A1_at	-1.03778	2.05307	2.05307	0.000160515	0.0496636	NP_057160	Protein CGI-96 (PNAS-4). [Source:Uniprot/SWISSPROT;Acc:Q9BSY9]
Ssc.6193.1.A1_at	-1.08218	2.11724	2.11724	3.39059e-05	0.0340797	RAB24	Ras-related protein Rab-24. [Source:Uniprot/SWISSPROT;Acc:Q969Q5]
Ssc.18444.1.S1_at	-1.10992	2.15834	2.15834	2.7469e-05	0.0340797	GARS	Glycyl-tRNA synthetase (EC 6.1.1.14) (Glycine--tRNA ligase) (GlyRS). [Source:Uniprot/SWISSPROT;Acc:P41250]
Ssc.21959.1.S1_at	-1.12019	2.17375	2.17375	4.44066e-05	0.0362998	CARS	Cysteinyl-tRNA synthetase (EC 6.1.1.16) (Cysteine--tRNA ligase) (CysRS). [Source:Uniprot/SWISSPROT;Acc:P49589]
Ssc.28645.1.A1_at	-1.16294	2.23913	2.23913	8.73101e-05	0.0427759	APAF1	Apoptotic protease activating factor 1 (Apaf-1). [Source:Uniprot/SWISSPROT;Acc:O14727]
Ssc.3237.1.S1_at	-1.17651	2.26029	2.26029	2.48626e-05	0.0340797		6 kDa protein [Source:IPI;Acc:IPI00478475]
Ssc.5773.1.A1_at	-1.18036	2.26634	2.26634	2.47551e-06	0.0167735	AARS	Alanyl-tRNA synthetase (EC 6.1.1.7) (Alanine--tRNA ligase) (AlaRS). [Source:Uniprot/SWISSPROT;Acc:P49588]
Ssc.2264.1.S1_at	-1.27292	2.41651	2.41651	3.36514e-05	0.0340797	SLC1A5	Neutral amino acid transporter B(0) (ATB(0)) (Sodium-dependent neutral amino acid transporter type 2) (RD114/simian type D retrovirus receptor) (Baboon M7 virus receptor). [Source:Uniprot/SWISSPROT;Acc:Q15758]
Ssc.1696.1.A1_at	-1.28426	2.43558	2.43558	3.24366e-05	0.0340797	FMNL2	formin-like 2 isoform D; formin homology 2 domain containing 1; formin homology 2 domain containing 2 [Homo sapiens]. [Source:RefSeq;Acc:NM_001004417]
Ssc.13262.1.S1_at	-1.29728	2.45766	2.45766	2.3773e-05	0.0340797	EIF4EBP1	Eukaryotic translation initiation factor 4E binding protein 1 (4E-BP1) (eIF4E-binding protein 1) (Phosphorylated heat- and acid-stable protein regulated by insulin 1) (PHAS-I). [Source:Uniprot/SWISSPROT;Acc:Q13541]
Ssc.10460.1.S1_at	-1.33631	2.52504	2.52504	3.25638e-05	0.0340797	BF	Complement factor B precursor (EC 3.4.21.47) (C3/C5 convertase) (Properdin factor B) (Glycine-rich beta glycoprotein) (GBG) (PBF2). [Source:Uniprot/SWISSPROT;Acc:P00751]
Ssc.17977.1.A1_at	-1.43162	2.6975	2.6975	9.39819e-05	0.0427759	KCNS1	Potassium voltage-gated channel subfamily S member 1 (Voltage-gated potassium channel subunit Kv9.1) (Delayed-rectifier K(+) channel alpha subunit 1). [Source:Uniprot/SWISSPROT;Acc:Q96KK3]
Ssc.2634.1.S1_at	-1.4383	2.71001	2.71001	0.000148482	0.0494798	LTB4R2	Leukotriene B4 receptor 2 (LTB4-R2) (Seven transmembrane receptor BLTR2) (Leukotriene B4 receptor BLT2) (LTB4 receptor JULF2). [Source:Uniprot/SWISSPROT;Acc:Q9NPC1]
Ssc.17026.1.S1_at	-1.44666	2.72576	2.72576	1.25853e-05	0.0252996	C4A	Complement C4 precursor [Contains: C4a anaphylatoxin]. [Source:Uniprot/SWISSPROT;Acc:P01028]
Ssc.3565.1.A1_at	-1.5308	2.88945	2.88945	3.81286e-05	0.0362998	CHRD	Chordin precursor. [Source:Uniprot/SWISSPROT;Acc:Q9H2X0]
Ssc.16297.1.S2_at	-1.54918	2.9265	2.9265	3.29762e-06	0.0167735	SELE	E-selectin precursor (Endothelial leukocyte adhesion molecule 1) (ELAM-1) (Leukocyte-endothelial cell adhesion molecule 2) (LECAM2) (CD62E antigen). [Source:Uniprot/SWISSPROT;Acc:P16581]
Ssc.11991.1.A1_at	-1.6369	3.10996	3.10996	0.000102545	0.0435797	CD163	CD163 antigen isoform a; macrophage-associated antigen [Homo sapiens]. [Source:RefSeq;Acc:NM_004244]
Ssc.3088.1.S1_at	-1.69277	3.23277	3.23277	3.47667e-06	0.0167735	MRC2	mannose receptor, C type 2; endocytic receptor (macrophage mannose receptor family); urokinase plasminogen activator receptor-associated protein [Homo sapiens]. [Source:RefSeq;Acc:NM_006039]
Ssc.21805.1.S1_at	-1.74253	3.34622	3.34622	3.31755e-05	0.0340797	C4BPB	C4b-binding protein beta chain precursor. [Source:Uniprot/SWISSPROT;Acc:P20851]
Ssc.2622.1.S1_at	-1.85006	3.60515	3.60515	6.57912e-07	0.0107643	PHGDH	D-3-phosphoglycerate dehydrogenase (EC 1.1.1.95) (3-PGDH). [Source:Uniprot/SWISSPROT;Acc:O43175]
Ssc.25948.1.S1_at	-2.10585	4.30451	4.30451	5.70621e-06	0.0195557	RNF157	RNF157 protein (Fragment). [Source:Uniprot/SPTREMBL;Acc:Q9BTC5]
Ssc.6139.1.S1_at	-2.18861	4.55865	4.55865	8.64843e-05	0.0427759	WARS	Tryptophanyl-tRNA synthetase (EC 6.1.1.2) (Tryptophan--tRNA ligase) (TrpRS) (IFP53) (hWRS). [Source:Uniprot/SWISSPROT;Acc:P23381]
Ssc.11609.1.A1_at	-2.28117	4.86073	4.86073	6.91203e-06	0.0195557	ASNS	Asparagine synthetase [glutamine-hydrolyzing] (EC 6.3.5.4) (Glutamine- dependent asparagine synthetase) (TS11 cell cycle control protein). [Source:Uniprot/SWISSPROT;Acc:P08243]
Ssc.21300.1.S1_at	-2.32132	4.99788	4.99788	8.18718e-06	0.0195557	PAPOLA	Poly(A) polymerase alpha (EC 2.7.7.19) (PAP) (Polynucleotide adenylyltransferase alpha) (Fragment). [Source:Uniprot/SWISSPROT;Acc:P51003]
Ssc.27342.1.S1_at	-2.39668	5.26591	5.26591	2.13226e-05	0.0340797	Q8N136
Ssc.6139.2.S1_at	-2.42743	5.37935	5.37935	5.45695e-05	0.0409458	WARS	Tryptophanyl-tRNA synthetase (EC 6.1.1.2) (Tryptophan--tRNA ligase) (TrpRS) (IFP53) (hWRS). [Source:Uniprot/SWISSPROT;Acc:P23381]
Ssc.6139.1.S1_a_at	-2.57587	5.96231	5.96231	8.68221e-05	0.0427759	WARS	Tryptophanyl-tRNA synthetase (EC 6.1.1.2) (Tryptophan--tRNA ligase) (TrpRS) (IFP53) (hWRS). [Source:Uniprot/SWISSPROT;Acc:P23381]
Ssc.9114.1.S1_at	-2.61561	6.12883	6.12883	8.37975e-05	0.0427759	NP_078912	tumor necrosis factor, alpha-induced protein 9; tumor necrosis-alpha-induced adipose-related protein; six transmembrane prostate protein 2 [Homo sapiens]. [Source:RefSeq;Acc:NM_024636]
Ssc.21431.3.A1_s_at	-2.73676	6.66572	6.66572	6.5579e-06	0.0195557	ZNF183	Zinc finger protein 183. [Source:Uniprot/SWISSPROT;Acc:O15541]
Ssc.2824.1.S1_at	-2.8352	7.1364	7.1364	0.000164305	0.0496636	RNASE1	Ribonuclease pancreatic precursor (EC 3.1.27.5) (RNase 1) (RNase A) (RNase UpI-1) (RIB-1) (HP-RNase). [Source:Uniprot/SWISSPROT;Acc:P07998]
Ssc.29281.1.A1_at	-3.5119	11.4074	11.4074	1.92824e-05	0.0340797	SLC7A11	Cystine/glutamate transporter (Amino acid transport system xc-) (xCT) (Calcium channel blocker resistance protein CCBR1). [Source:Uniprot/SWISSPROT;Acc:Q9UPY5]
Ssc.4871.1.S1_at	-3.57332	11.9036	11.9036	9.16297e-05	0.0427759	CXCL2	Macrophage inflammatory protein-2-alpha precursor (MIP2-alpha) (CXCL2) (Growth regulated protein beta) (Gro-beta) [Contains: GRO-beta(5-73) (GRO-beta-T) (SB-251353) (Hematopoietic synergistic factor) (HSF)]. [Source:Uniprot/SWISSPROT;Acc:P19875]
Ssc.6189.1.A1_at	-4.04084	16.4594	16.4594	6.58528e-05	0.0427759	SLC7A11	Cystine/glutamate transporter (Amino acid transport system xc-) (xCT) (Calcium channel blocker resistance protein CCBR1). [Source:Uniprot/SWISSPROT;Acc:Q9UPY5]
Ssc.2381.1.A1_at	-5.22063	37.2877	37.2877	7.835e-05	0.0427759	S100A9	Calgranulin B (Migration inhibitory factor-related protein 14) (MRP- 14) (P14) (Leukocyte L1 complex heavy chain) (S100 calcium-binding protein A9) (Calprotectin L1H subunit). [Source:Uniprot/SWISSPROT;Acc:P06702]
Ssc.16470.1.S1_a_at	-6.09578	68.3933	68.3933	8.92452e-07	0.0107643	PAP	Pancreatitis-associated protein 1 precursor. [Source:Uniprot/SWISSPROT;Acc:Q06141]

## Sheet: 1dpi-Ileum
affy ID	logFC	2^(-logFC) [Ratio]	FC 2 dpi vs control	P.Value	adj.P.Val	Gene Name	Description
Ssc.18488.1.S1_at	4.83188	0.0351122	-28.4801	0.000452689	0.0324042	AQP8	Aquaporin 8. [Source:Uniprot/SWISSPROT;Acc:O94778]
Ssc.30512.1.A1_at	4.08513	0.0589188	-16.9725	3.44392e-05	0.00946582	CA7	Carbonic anhydrase VII (EC 4.2.1.1) (Carbonate dehydratase VII) (CA- VII). [Source:Uniprot/SWISSPROT;Acc:P43166]
Ssc.807.1.S1_at	4.02521	0.0614175	-16.282	0.000242703	0.0251276	APOA1	Apolipoprotein A-I precursor (Apo-AI). [Source:Uniprot/SWISSPROT;Acc:P02647]
Ssc.24987.2.S1_a_at	3.96639	0.0639733	-15.6315	0.00057242	0.0365304	APOB	Apolipoprotein B-100 precursor (Apo B-100) [Contains: Apolipoprotein B-48 (Apo B-48)]. [Source:Uniprot/SWISSPROT;Acc:P04114]
Ssc.30166.1.A1_at	3.84149	0.0697584	-14.3352	6.07908e-07	0.00183307	SLC13A1	Solute carrier family 13, member 1 (Renal sodium/sulfate cotransporter) (Na(+)/sulfate cotransporter) (hNaSi-1). [Source:Uniprot/SWISSPROT;Acc:Q9BZW2]
Ssc.18284.1.A1_at	3.79156	0.0722149	-13.8475	4.29423e-06	0.0045039	KCNJ13	Inward rectifier potassium channel 13 (Potassium channel, inwardly rectifying, subfamily J, member 13) (Inward rectifier K+ channel Kir7.1). [Source:Uniprot/SWISSPROT;Acc:O60928]
Ssc.315.1.S1_at	3.78032	0.0727799	-13.7401	7.08741e-05	0.0125713	DPEP1	Microsomal dipeptidase precursor (EC 3.4.13.19) (MDP) (Dehydropeptidase-I) (Renal dipeptidase) (RDP). [Source:Uniprot/SWISSPROT;Acc:P16444]
Ssc.1039.1.S1_at	3.77914	0.0728391	-13.7289	0.000513313	0.0349793	APOC3	Apolipoprotein C-III precursor (Apo-CIII). [Source:Uniprot/SWISSPROT;Acc:P02656]
Ssc.161.1.S1_at	3.72685	0.0755276	-13.2402	0.000210941	0.0231297	SLC5A1	Sodium/glucose cotransporter 1 (Na(+)/glucose cotransporter 1) (High affinity sodium-glucose cotransporter). [Source:Uniprot/SWISSPROT;Acc:P13866]
Ssc.12240.1.S1_at	3.61825	0.0814324	-12.2801	0.000967217	0.0464784	MEP1B	Meprin A beta-subunit precursor (EC 3.4.24.18) (Endopeptidase-2) (N- benzoyl-L-tyrosyl-P-amino-benzoic acid hydrolase beta subunit) (PABA peptide hydrolase) (PPH beta). [Source:Uniprot/SWISSPROT;Acc:Q16820]
Ssc.1611.1.S1_at	3.51494	0.0874776	-11.4315	0.000536801	0.035613
Ssc.22708.1.A1_at	3.39554	0.0950257	-10.5235	0.000351763	0.0288657	AMN	Amnionless protein precursor. [Source:Uniprot/SWISSPROT;Acc:Q9BXJ7]
Ssc.29525.1.A1_at	3.15583	0.112202	-8.91251	1.70234e-05	0.00779423	APG10L	APG10 autophagy 10-like [Homo sapiens]. [Source:RefSeq;Acc:NM_031482]
Ssc.11108.1.A1_at	3.08799	0.117604	-8.50308	9.99299e-05	0.0155325	PMP22	Peripheral myelin protein 22 (PMP-22). [Source:Uniprot/SWISSPROT;Acc:Q01453]
Ssc.64.1.S1_at	3.03708	0.121828	-8.20827	2.40351e-05	0.00853414	ABCG2	ATP-binding cassette, sub-family G, member 2 (Placenta-specific ATP- binding cassette transporter) (Breast cancer resistance protein). [Source:Uniprot/SWISSPROT;Acc:Q9UNQ0]
Ssc.22210.1.A1_at	3.02043	0.123243	-8.11408	0.000886008	0.0440376	NP_001004346	similar to Bifunctional methylenetetrahydrofolate dehydrogenase/cyclohydrolase, mitochondrial precursor [Homo sapiens]. [Source:RefSeq;Acc:NM_001004346]
Ssc.889.1.A1_a_at	3.01869	0.123391	-8.1043	4.29708e-05	0.00999988	PDZK1	49 kDa protein [Source:IPI;Acc:IPI00413538]
Ssc.16525.1.S1_at	2.89121	0.134791	-7.4189	0.000201452	0.0224375	FABP2	Fatty acid-binding protein, intestinal (I-FABP) (FABPI). [Source:Uniprot/SWISSPROT;Acc:P12104]
Ssc.646.1.S1_at	2.84859	0.138831	-7.20298	4.719e-05	0.0103488	CSTA	Cystatin A (Stefin A) (Cystatin AS). [Source:Uniprot/SWISSPROT;Acc:P01040]
Ssc.4729.1.S2_at	2.78688	0.144899	-6.90136	4.09612e-05	0.00989342	LEAP2	MSTP111. [Source:Uniprot/SPTREMBL;Acc:Q7Z2T0]
Ssc.23505.1.S1_at	2.67107	0.157011	-6.369	5.50339e-06	0.00531033	MAOA	Amine oxidase [flavin-containing] A (EC 1.4.3.4) (Monoamine oxidase) (MAO-A). [Source:Uniprot/SWISSPROT;Acc:P21397]
Ssc.958.1.S1_at	2.63472	0.161016	-6.21055	0.000354195	0.0288657	ALDOB	Fructose-bisphosphate aldolase B (EC 4.1.2.13) (Liver-type aldolase). [Source:Uniprot/SWISSPROT;Acc:P05062]
Ssc.10860.1.S1_at	2.61409	0.163335	-6.12239	0.000115573	0.0169997	CA12	Carbonic anhydrase XII precursor (EC 4.2.1.1) (Carbonate dehydratase XII) (CA-XII) (Tumor antigen HOM-RCC-3.1.3). [Source:Uniprot/SWISSPROT;Acc:O43570]
Ssc.3800.1.S1_at	2.56456	0.16904	-5.91576	0.000445786	0.0322934	SLC7A9	B(0,+)-type amino acid transporter 1 (B(0,+)AT) (Glycoprotein- associated amino acid transporter b0,+AT1). [Source:Uniprot/SWISSPROT;Acc:P82251]
Ssc.17339.1.S1_at	2.46626	0.18096	-5.52609	0.000921568	0.0451849	SLC15A1	Oligopeptide transporter, small intestine isoform (Peptide transporter 1) (Intestinal H+/peptide cotransporter) (Solute carrier family 15, member 1). [Source:Uniprot/SWISSPROT;Acc:P46059]
Ssc.15316.1.S1_at	2.45887	0.181889	-5.49787	8.79221e-05	0.0141396	CRIP1	Cysteine-rich protein 1 (Cysteine-rich intestinal protein) (CRIP) (Cysteine-rich heart protein) (hCRHP). [Source:Uniprot/SWISSPROT;Acc:P50238]
Ssc.20642.1.S1_at	2.45469	0.182417	-5.48196	5.81073e-05	0.0113527	CES3	esterase 31 [Homo sapiens]. [Source:RefSeq;Acc:NM_024922]
Ssc.15069.1.S1_at	2.40925	0.188254	-5.31198	7.94338e-05	0.0133068	CYP4F3	Cytochrome P450 4F3 (EC 1.14.13.30) (CYPIVF3) (Leukotriene-B(4) omega- hydroxylase) (Leukotriene-B(4) 20-monooxygenase) (Cytochrome P450-LTB- omega). [Source:Uniprot/SWISSPROT;Acc:Q08477]
Ssc.19288.1.S1_at	2.39334	0.190341	-5.25372	0.000722232	0.0406347	CREB3L3	cAMP responsive element binding protein 3-like 3; CREB/ATF family transcription factor [Homo sapiens]. [Source:RefSeq;Acc:NM_032607]
Ssc.3832.1.S1_at	2.34908	0.196272	-5.09498	0.000276675	0.0262107	AQP3	Aquaporin 3. [Source:Uniprot/SWISSPROT;Acc:Q92482]
Ssc.22082.2.A1_at	2.32393	0.199723	-5.00693	7.06272e-06	0.00585802	DAB1	Disabled homolog 1. [Source:Uniprot/SWISSPROT;Acc:O75553]
Ssc.10441.1.S1_at	2.28383	0.205353	-4.86967	0.000632046	0.0388002	UGT2B17	UDP-glucuronosyltransferase 2B17 precursor, microsomal (EC 2.4.1.17) (UDPGT) (C19-steroid specific UDP-glucuronosyltransferase). [Source:Uniprot/SWISSPROT;Acc:O75795]
Ssc.604.1.S1_at	2.23724	0.212092	-4.71494	0.00100303	0.0466204	FABP1	Fatty acid-binding protein, liver (L-FABP). [Source:Uniprot/SWISSPROT;Acc:P07148]
Ssc.881.1.S1_at	2.20602	0.216732	-4.614	0.000344596	0.0288635	PRAP1	proline-rich acidic protein 1; uterine-specific proline-rich acidic protein [Homo sapiens]. [Source:RefSeq;Acc:NM_145202]
Ssc.7570.2.S1_at	2.16419	0.223108	-4.48213	0.000868203	0.0436719	SLC1A1	Excitatory amino acid transporter 3 (Sodium-dependent glutamate/aspartate transporter 3) (Excitatory amino-acid carrier 1) (Neuronal and epithelial glutamate transporter). [Source:Uniprot/SWISSPROT;Acc:P43005]
Ssc.2825.1.S1_at	2.15506	0.224523	-4.45388	0.000188217	0.0221783	GSTA1	Glutathione S-transferase A1 (EC 2.5.1.18) (GTH1) (HA subunit 1) (GST- epsilon) (GSTA1-1) (GST class-alpha). [Source:Uniprot/SWISSPROT;Acc:P08263]
Ssc.30752.2.A1_at	2.14766	0.225678	-4.43109	0.000852403	0.0434726	IFIT1	Interferon-induced protein with tetratricopeptide repeats 1 (IFIT-1) (Interferon-induced 56 kDa protein) (IFI-56K). [Source:Uniprot/SWISSPROT;Acc:P09914]
Ssc.494.1.S1_at	2.14186	0.226587	-4.41331	0.00109721	0.0487439	KCNT2	sodium- and chloride-activated ATP-sensitive potassium channel [Homo sapiens]. [Source:RefSeq;Acc:NM_198503]
Ssc.19288.2.S1_at	2.12511	0.229234	-4.36235	0.000632114	0.0388002	CREB3L3	cAMP responsive element binding protein 3-like 3; CREB/ATF family transcription factor [Homo sapiens]. [Source:RefSeq;Acc:NM_032607]
Ssc.2618.1.S1_at	2.12182	0.229757	-4.35242	0.000559234	0.0363623	MAMDC4	apical early endosomal glycoprotein [Homo sapiens]. [Source:RefSeq;Acc:NM_206920]
Ssc.29231.1.A1_at	2.10968	0.231698	-4.31597	4.14527e-05	0.00990063	ZNF548	zinc finger protein 548 [Homo sapiens]. [Source:RefSeq;Acc:NM_152909]
Ssc.5996.1.S1_at	2.07758	0.236912	-4.22098	0.000228782	0.0246746	KHK	Ketohexokinase (EC 2.7.1.3) (Hepatic fructokinase). [Source:Uniprot/SWISSPROT;Acc:P50053]
Ssc.24503.1.S1_at	2.05497	0.240654	-4.15534	0.000587655	0.0368208	Q96EQ5	PREDICTED: hypothetical protein BC012029 [Source:RefSeq_peptide;Acc:XP_496688]
Ssc.232.1.S1_at	2.04262	0.242723	-4.11992	6.52275e-05	0.0120916	DAO	D-amino-acid oxidase (EC 1.4.3.3) (DAMOX) (DAO) (DAAO). [Source:Uniprot/SWISSPROT;Acc:P14920]
Ssc.5127.1.S1_at	2.01303	0.247753	-4.03628	0.000122607	0.017605	FBP1	Fructose-1,6-bisphosphatase (EC 3.1.3.11) (D-fructose-1,6-bisphosphate 1-phosphohydrolase) (FBPase). [Source:Uniprot/SWISSPROT;Acc:P09467]
Ssc.17403.1.S1_at	2.00737	0.248726	-4.02049	0.000805322	0.0421037	Q6ZVE2
Ssc.26516.1.A1_at	1.97322	0.254684	-3.92643	0.000437808	0.032101	ABCG8	ATP-binding cassette, sub-family G, member 8 (Sterolin-2). [Source:Uniprot/SWISSPROT;Acc:Q9H221]
Ssc.12497.1.A1_at	1.94136	0.260371	-3.84067	0.000401931	0.0312786	GAL3ST1	Galactosylceramide sulfotransferase (EC 2.8.2.11) (GalCer sulfotransferase) (Cerebroside sulfotransferase) (3'- phosphoadenylylsulfate:galactosylceramide 3'-sulfotransferase) (3'- phosphoadenosine-5'phosphosulfate:GalCer sulfotransferase). [Source:Uniprot/SWISSPROT;Acc:Q99999]
Ssc.295.2.A1_at	1.93789	0.260998	-3.83145	4.54355e-07	0.00182673	GLS	Glutaminase, kidney isoform, mitochondrial precursor (EC 3.5.1.2) (GLS) (L-glutamine amidohydrolase) (K-glutaminase). [Source:Uniprot/SWISSPROT;Acc:O94925]
Ssc.16864.1.S1_at	1.92645	0.263076	-3.80118	0.000698022	0.0399962	PPARGC1A	Peroxisome proliferator activated receptor gamma coactivator 1 alpha (PPAR gamma coactivator-1 alpha) (PPARGC-1 alpha) (PGC-1 alpha) (Ligand effect modulator-6). [Source:Uniprot/SWISSPROT;Acc:Q9UBK2]
Ssc.15316.2.S1_at	1.91636	0.264923	-3.77469	0.00034909	0.0288657	CRIP1	Cysteine-rich protein 1 (Cysteine-rich intestinal protein) (CRIP) (Cysteine-rich heart protein) (hCRHP). [Source:Uniprot/SWISSPROT;Acc:P50238]
Ssc.20196.1.A1_at	1.91187	0.265747	-3.76297	4.52696e-05	0.0100187	COQ6	Ubiquinone biosynthesis monooxgenase COQ6 (EC 1.14.13.-) (CGI-10). [Source:Uniprot/SWISSPROT;Acc:Q9Y2Z9]
Ssc.4729.1.S1_at	1.90037	0.267875	-3.73309	0.0010166	0.04707	LEAP2	Liver-expressed antimicrobial peptide 2 precursor (LEAP-2). [Source:Uniprot/SWISSPROT;Acc:Q969E1]
Ssc.27181.1.S1_at	1.89005	0.269798	-3.70648	5.49479e-05	0.0111387	AASDHPPT	aminoadipate-semialdehyde dehydrogenase-phosphopantetheinyl transferase; alpha-aminoadipic semialdehyde dehydrogenase-phosphopantetheinyl transferase; 4'-phosphopantetheinyl transferase [Homo sapiens]. [Source:RefSeq;Acc:NM_015423]
Ssc.29683.1.A1_at	1.88862	0.270066	-3.70281	0.000989998	0.0466204	NR1H4	Bile acid receptor (Farnesoid X-activated receptor) (Farnesol receptor HRR-1) (Retinoid X receptor-interacting protein 14) (RXR-interacting protein 14). [Source:Uniprot/SWISSPROT;Acc:Q96RI1]
Ssc.11487.1.A1_at	1.87567	0.2725	-3.66972	0.000483029	0.0340116	PRR15
Ssc.19607.2.A1_at	1.86923	0.27372	-3.65336	2.90633e-05	0.00929146	C1ORF173
Ssc.6765.1.S1_at	1.85282	0.27685	-3.61207	0.000137523	0.0186405	SCIN	Adseverin (Scinderin). [Source:Uniprot/SWISSPROT;Acc:Q9Y6U3]
Ssc.8764.1.S1_at	1.83806	0.279698	-3.57528	5.73234e-05	0.0113345	ABCB1	Multidrug resistance protein 1 (P-glycoprotein 1) (CD243 antigen). [Source:Uniprot/SWISSPROT;Acc:P08183]
Ssc.13292.1.A1_at	1.83653	0.279994	-3.57151	3.75606e-05	0.00977174	SYT1	Synaptotagmin I (SytI) (p65). [Source:Uniprot/SWISSPROT;Acc:P21579]
Ssc.18208.1.S1_at	1.82924	0.281414	-3.55349	0.000774176	0.041756	AKR1CL2	aldo-keto reductase family 1, member C-like 2; aldo-keto reductase related protein; aldo-keto reductase loopADR [Homo sapiens]. [Source:RefSeq;Acc:NM_031436]
Ssc.22082.1.A1_at	1.82793	0.281668	-3.55028	0.000111603	0.0167218	DAB1	Disabled homolog 1. [Source:Uniprot/SWISSPROT;Acc:O75553]
Ssc.15325.1.S1_at	1.81848	0.28352	-3.52708	0.000300056	0.0268517	MAF	Transcription factor Maf (Proto-oncogene c-maf). [Source:Uniprot/SWISSPROT;Acc:O75444]
Ssc.22443.1.S1_at	1.81762	0.283688	-3.525	1.87044e-05	0.00789323	TSR1
Ssc.8479.1.A1_at	1.81364	0.284472	-3.51528	9.71437e-06	0.00689234	SEPP1	Selenoprotein P precursor (SeP). [Source:Uniprot/SWISSPROT;Acc:P49908]
Ssc.25410.1.S1_at	1.81155	0.284885	-3.51019	0.00068866	0.0397954	Q71RB1	PP7080. [Source:Uniprot/SPTREMBL;Acc:Q71RB1]
Ssc.2310.1.S1_at	1.78937	0.289299	-3.45664	0.000789977	0.0418826	GSTM4	Glutathione S-transferase Mu 4 (EC 2.5.1.18) (GSTM4-4) (GST class-mu 4) (GTS-Mu2). [Source:Uniprot/SWISSPROT;Acc:Q03013]
Ssc.7297.1.S1_at	1.75761	0.295737	-3.38138	0.000269354	0.0260846	MAOB	Amine oxidase [flavin-containing] B (EC 1.4.3.4) (Monoamine oxidase) (MAO-B). [Source:Uniprot/SWISSPROT;Acc:P27338]
Ssc.29196.1.A1_at	1.7361	0.300181	-3.33132	0.000194604	0.0224375	GPR133	G protein-coupled receptor 133; G-protein coupled receptor GPR133 [Homo sapiens]. [Source:RefSeq;Acc:NM_198827]
Ssc.25198.1.A1_at	1.7297	0.301514	-3.31659	7.73633e-05	0.0131425	OAT	Ornithine aminotransferase, mitochondrial precursor (EC 2.6.1.13) (Ornithine--oxo-acid aminotransferase). [Source:Uniprot/SWISSPROT;Acc:P04181]
Ssc.8191.1.A1_at	1.7232	0.302876	-3.30168	6.27358e-05	0.0117316	SRGAP2	SLIT-ROBO Rho GTPase activating protein 2 (srGAP2) (srGAP3) (WAVE- associated Rac GTPase activating protein) (WRP) (Mental disorder- associated GAP) (Rho-GTPase-activating protein 14). [Source:Uniprot/SWISSPROT;Acc:O43295]
Ssc.15890.1.S1_at	1.70679	0.306341	-3.26433	0.000601158	0.0374485	VNN1	Pantetheinase precursor (EC 3.5.1.-) (Pantetheine hydrolase) (Vascular non-inflammatory molecule 1) (Vanin 1) (Tiff66). [Source:Uniprot/SWISSPROT;Acc:O95497]
Ssc.16041.1.S1_at	1.69711	0.308404	-3.2425	0.000570383	0.0365304	DHDH	dimeric dihydrodiol dehydrogenase; 3-deoxyglucosone reductase [Homo sapiens]. [Source:RefSeq;Acc:NM_014475]
Ssc.20883.1.S1_at	1.68896	0.31015	-3.22424	0.000435153	0.032101	SELENBP1	Selenium-binding protein 1. [Source:Uniprot/SWISSPROT;Acc:Q13228]
Ssc.20832.1.S1_at	1.68696	0.31058	-3.21978	0.00023476	0.0249383	SCTR	Secretin receptor precursor (SCT-R). [Source:Uniprot/SWISSPROT;Acc:P47872]
Ssc.776.1.S1_a_at	1.67025	0.314199	-3.1827	0.00025446	0.0254621	PEPD	Xaa-Pro dipeptidase (EC 3.4.13.9) (X-Pro dipeptidase) (Proline dipeptidase) (Prolidase) (Imidodipeptidase). [Source:Uniprot/SWISSPROT;Acc:P12955]
Ssc.17029.1.A1_at	1.66354	0.315664	-3.16793	0.000139864	0.0186405	ABO	Histo-blood group ABO system transferase (NAGAT) [Includes: Glycoprotein-fucosylgalactoside alpha-N- acetylgalactosaminyltransferase (EC 2.4.1.40) (Fucosylglycoprotein alpha-N-acetylgalactosaminyltransferase) (Histo-blood group A transferase) (A transferase); Glycoprotein-fucosylgalactoside alpha- galactosyltransferase (EC 2.4.1.37) (Fucosylglycoprotein 3-alpha- galactosyltransferase) (Histo-bloo…
Ssc.26615.1.A1_at	1.60234	0.329343	-3.03635	0.000349298	0.0288657	ESPN	espin [Homo sapiens]. [Source:RefSeq;Acc:NM_031475]
Ssc.1139.1.A1_at	1.5972	0.330518	-3.02555	1.72387e-05	0.00779423	SLC4A4	solute carrier family 4, sodium bicarbonate cotransporter, member 4; sodium bicarbonate cotransporter 1 (sodium bicarbonate cotransporter, kidney; sodium bicarbonate cotransporter, pancreas); solute carrier family 4, sodium bicarbonate cotransporter, member 5 [Homo sapiens]. [Source:RefSeq;Acc:NM_003759]
Ssc.27727.1.S1_at	1.59097	0.331948	-3.01252	0.000524467	0.0354309	PGM5	Phosphoglucomutase-like protein 5 (Phosphoglucomutase-related protein) (PGM-RP) (Aciculin). [Source:Uniprot/SWISSPROT;Acc:Q15124]
Ssc.9684.1.S1_at	1.55819	0.339578	-2.94483	1.30901e-05	0.00779423	SLC16A10	solute carrier family 16, member 10; T-type amino acid transporter 1 [Homo sapiens]. [Source:RefSeq;Acc:NM_018593]
Ssc.31102.1.A1_at	1.55738	0.339768	-2.94318	1.7399e-05	0.00779423	SCIN	Adseverin (Scinderin). [Source:Uniprot/SWISSPROT;Acc:Q9Y6U3]
Ssc.2698.1.S1_at	1.55253	0.340912	-2.93331	0.00049749	0.0343867	FAAH	Fatty-acid amide hydrolase (EC 3.1.-.-) (Oleamide hydrolase) (Anandamide amidohydrolase). [Source:Uniprot/SWISSPROT;Acc:O00519]
Ssc.27142.1.A1_at	1.5471	0.342198	-2.92229	0.00109975	0.0487671	FER1L3	Myoferlin (Fer-1 like protein 3). [Source:Uniprot/SWISSPROT;Acc:Q9NZM1]
Ssc.4483.1.A1_at	1.50709	0.351819	-2.84237	0.00014644	0.0190424	SLC19A3	solute carrier family 19, member 3 [Homo sapiens]. [Source:RefSeq;Acc:NM_025243]
Ssc.676.1.S1_at	1.49434	0.354943	-2.81735	3.87479e-05	0.00977174	FABP6	Gastrotropin (GT) (Ileal lipid-binding protein) (ILBP) (Intestinal 15 kDa protein) (I-15P) (Intestinal bile acid-binding protein) (I-BABP). [Source:Uniprot/SWISSPROT;Acc:P51161]
Ssc.4895.1.S1_at	1.47013	0.36095	-2.77047	0.00083031	0.0429819	FBXO25	F-box only protein 25. [Source:Uniprot/SWISSPROT;Acc:Q8TCJ0]
Ssc.21988.1.S1_at	1.46363	0.362579	-2.75802	0.00102853	0.04744	CCL25	Small inducible cytokine A25 precursor (CCL25) (Chemokine TECK) (Thymus expressed chemokine). [Source:Uniprot/SWISSPROT;Acc:O15444]
Ssc.18419.1.A1_at	1.46336	0.362647	-2.7575	0.000342565	0.0287934	TMC5	transmembrane channel-like 5 [Homo sapiens]. [Source:RefSeq;Acc:NM_024780]
Ssc.16106.1.S1_at	1.46193	0.363006	-2.75477	0.000601598	0.0374485	XPNPEP2	Xaa-Pro aminopeptidase 2 precursor (EC 3.4.11.9) (X-Pro aminopeptidase 2) (Membrane-bound aminopeptidase P) (Membrane-bound APP) (Membrane- bound AmP) (mAmP) (Aminoacylproline aminopeptidase). [Source:Uniprot/SWISSPROT;Acc:O43895]
Ssc.22914.1.A1_at	1.46146	0.363127	-2.75386	0.00030545	0.0269416	PPARGC1A	Peroxisome proliferator activated receptor gamma coactivator 1 alpha (PPAR gamma coactivator-1 alpha) (PPARGC-1 alpha) (PGC-1 alpha) (Ligand effect modulator-6). [Source:Uniprot/SWISSPROT;Acc:Q9UBK2]
Ssc.17592.1.S1_at	1.45025	0.365958	-2.73255	0.000256085	0.0254621	ANKH	Progressive ankylosis protein homolog (ANK) (UNQ241/PRO274). [Source:Uniprot/SWISSPROT;Acc:Q9HCJ1]
Ssc.836.1.S1_at	1.44812	0.366499	-2.72852	0.000173831	0.0212901	LDHD	D-lactate dehydrogenase isoform 1 precursor; D-lactate dehydrogenase [Homo sapiens]. [Source:RefSeq;Acc:NM_153486]
Ssc.19564.1.S1_at	1.44447	0.367427	-2.72163	6.88125e-05	0.0124809	PCDH9	Protocadherin 9 precursor. [Source:Uniprot/SWISSPROT;Acc:Q9HC56]
Ssc.1511.1.S1_a_at	1.44304	0.367791	-2.71893	8.7676e-05	0.0141396	AGMAT	Agmatinase, mitochondrial precursor (EC 3.5.3.11) (Agmatine ureohydrolase) (AUH). [Source:Uniprot/SWISSPROT;Acc:Q9BSE5]
Ssc.540.1.S1_at	1.43077	0.370934	-2.6959	0.00103896	0.0475878	GUCA2B	Uroguanylin precursor (UGN) (Guanylate cyclase activator 2B) (Guanylate cyclase C activating peptide II) (GCAP-II). [Source:Uniprot/SWISSPROT;Acc:Q16661]
Ssc.21622.1.A1_at	1.40037	0.378833	-2.63969	0.000183955	0.0219681	FBP2	Fructose-1,6-bisphosphatase isozyme 2 (EC 3.1.3.11) (D-fructose-1,6- bisphosphate 1-phosphohydrolase) (FBPase). [Source:Uniprot/SWISSPROT;Acc:O00757]
Ssc.22731.1.S1_at	1.38338	0.383321	-2.60878	0.000364595	0.0296132	SEC14L2	SEC14-like protein 2 (Alpha-tocopherol associated protein) (TAP) (hTAP) (Supernatant protein factor) (SPF) (Squalene transfer protein). [Source:Uniprot/SWISSPROT;Acc:O76054]
Ssc.31176.1.A1_at	1.38309	0.383397	-2.60826	0.000638365	0.0388674	TCN2	Transcobalamin II precursor (TCII) (TC II). [Source:Uniprot/SWISSPROT;Acc:P20062]
Ssc.28006.1.A1_at	1.3727	0.386167	-2.58956	0.000777482	0.041756	ALS2CR19	Amyotrophic lateral sclerosis 2 chromosome region candidate gene protein 19 (Partitioning-defective 3-like protein) (PAR3-L protein) (PAR3-beta). [Source:Uniprot/SWISSPROT;Acc:Q8TEW8]
Ssc.10860.2.S1_at	1.36696	0.387706	-2.57927	0.000392068	0.0308074	CA12	Carbonic anhydrase XII precursor (EC 4.2.1.1) (Carbonate dehydratase XII) (CA-XII) (Tumor antigen HOM-RCC-3.1.3). [Source:Uniprot/SWISSPROT;Acc:O43570]
Ssc.17840.2.A1_at	1.36526	0.388164	-2.57623	0.000377821	0.0301537	TRIM11	Tripartite motif protein 11 (BIA1 protein). [Source:Uniprot/SWISSPROT;Acc:Q96F44]
Ssc.4464.1.S1_at	1.34733	0.39302	-2.5444	6.14066e-05	0.0115727	APBB2	Amyloid beta A4 precursor protein-binding family B member 2 (Fe65-like protein) (Fragment). [Source:Uniprot/SWISSPROT;Acc:Q92870]
Ssc.9198.1.S1_at	1.34598	0.393388	-2.54202	4.45178e-05	0.00999988	AHCYL2	Putative adenosylhomocysteinase 3 (EC 3.3.1.1) (S-adenosyl-L- homocysteine hydrolase) (AdoHcyase). [Source:Uniprot/SWISSPROT;Acc:Q96HN2]
Ssc.122.1.S1_at	1.342	0.394473	-2.53503	0.000110366	0.0166398	DGKA	Diacylglycerol kinase, alpha (EC 2.7.1.107) (Diglyceride kinase) (DGK- alpha) (DAG kinase alpha) (80 kDa diacylglycerol kinase). [Source:Uniprot/SWISSPROT;Acc:P23743]
Ssc.30692.1.A1_at	1.33482	0.396442	-2.52243	0.000142894	0.0189397	RHOU	ras homolog gene family, member U; Ryu GTPase; Wnt-1 responsive Cdc42 homolog; 2310026M05Rik; GTP-binding protein like 1; CDC42-like GTPase [Homo sapiens]. [Source:RefSeq;Acc:NM_021205]
Ssc.3343.1.S1_at	1.32211	0.399949	-2.50032	5.83564e-05	0.0113527	RSRC1	BM-011 protein [Homo sapiens]. [Source:RefSeq;Acc:NM_016625]
Ssc.6069.1.A1_at	1.32041	0.400422	-2.49737	0.000998772	0.0466204	KCNK9	Potassium channel subfamily K member 9 (Acid-sensitive potassium channel protein TASK-3) (TWIK-related acid-sensitive K+ channel 3) (Two pore potassium channel KT3.2). [Source:Uniprot/SWISSPROT;Acc:Q9NPC2]
Ssc.28515.1.S1_at	1.30993	0.403341	-2.47929	0.000373542	0.0299367	USP2	Ubiquitin carboxyl-terminal hydrolase 2 (EC 3.1.2.15) (Ubiquitin thiolesterase 2) (Ubiquitin-specific processing protease 2) (Deubiquitinating enzyme 2) (41 kDa ubiquitin-specific protease). [Source:Uniprot/SWISSPROT;Acc:O75604]
Ssc.19041.1.A1_at	1.2985	0.406549	-2.45973	0.000342271	0.0287934	ABCB6	ATP-binding cassette, sub-family B, member 6, mitochondrial precursor (Mitochondrial ABC transporter 3) (Mt-ABC transporter 3) (ABC transporter umat). [Source:Uniprot/SWISSPROT;Acc:Q9NP58]
Ssc.15266.1.S1_at	1.27572	0.413019	-2.4212	0.000232451	0.0249218	HPGD	15-hydroxyprostaglandin dehydrogenase [NAD+] (EC 1.1.1.141) (PGDH). [Source:Uniprot/SWISSPROT;Acc:P15428]
Ssc.19540.1.S1_at	1.27424	0.413442	-2.41872	0.000237992	0.0249526	CG38_HUMAN	Protein CGI-38. [Source:Uniprot/SWISSPROT;Acc:Q9BW30]
Ssc.19608.1.S1_at	1.25877	0.417899	-2.39292	0.000436245	0.032101	RXRG	Retinoic acid receptor RXR-gamma. [Source:Uniprot/SWISSPROT;Acc:P48443]
Ssc.3715.2.S1_at	1.23929	0.42358	-2.36083	0.000302227	0.0268517	SLC7A7	Y+L amino acid transporter 1 (y(+)L-type amino acid transporter 1) (y+LAT-1) (Y+LAT1) (Monocyte amino acid permease 2) (MOP-2). [Source:Uniprot/SWISSPROT;Acc:Q9UM01]
Ssc.26977.1.S1_at	1.23716	0.424208	-2.35733	0.000571552	0.0365304	NP_710153	transcription factor MLR1 [Homo sapiens]. [Source:RefSeq;Acc:NM_153686]
Ssc.19471.1.A1_at	1.22498	0.427803	-2.33753	0.000351814	0.0288657	CRB1	Crumbs protein homolog 1 precursor. [Source:Uniprot/SWISSPROT;Acc:P82279]
Ssc.18885.1.A1_at	1.21415	0.431028	-2.32003	0.00044178	0.0321965	MYO1A	Myosin Ia (Brush border myosin I) (BBM-I) (BBMI) (Myosin I heavy chain) (MIHC). [Source:Uniprot/SWISSPROT;Acc:Q9UBC5]
Ssc.18540.1.S1_at	1.20088	0.435008	-2.29881	0.000677945	0.0397954	SLC23A1	Solute carrier family 23, member 1 (Sodium-dependent vitamin C transporter 1) (hSVCT1) (Na(+)/L-ascorbic acid transporter 1) (Yolk sac permease-like molecule 3). [Source:Uniprot/SWISSPROT;Acc:Q9UHI7]
Ssc.23929.1.A1_at	1.1985	0.435727	-2.29501	0.00108842	0.0485728	PMCHL1	Pro-MCH variant (Fragment). [Source:Uniprot/SWISSPROT;Acc:Q16048]
Ssc.19309.1.S1_at	1.19702	0.436176	-2.29265	8.03835e-05	0.0133221	C14orf58	Feline leukemia virus subgroup C receptor-related protein 2 (Calcium- chelate transporter) (CCT). [Source:Uniprot/SWISSPROT;Acc:Q9UPI3]
Ssc.24461.1.S1_a_at	1.19461	0.436903	-2.28884	0.000287067	0.0266343	HAAO	3-hydroxyanthranilate 3,4-dioxygenase (EC 1.13.11.6) (3-HAO) (3- hydroxyanthranilic acid dioxygenase) (3-hydroxyanthranilate oxygenase). [Source:Uniprot/SWISSPROT;Acc:P46952]
Ssc.9908.1.A1_at	1.18603	0.439509	-2.27526	0.000127349	0.0177575	RABGAP1L	RAB GTPase activating protein 1-like; expressed in hematopoietic cells, heart, liver [Homo sapiens]. [Source:RefSeq;Acc:NM_014857]
Ssc.28465.1.S1_at	1.18403	0.440121	-2.2721	0.000112886	0.0168096	PGM5	Phosphoglucomutase-like protein 5 (Phosphoglucomutase-related protein) (PGM-RP) (Aciculin). [Source:Uniprot/SWISSPROT;Acc:Q15124]
Ssc.10300.1.S1_at	1.15563	0.44887	-2.22782	0.000473664	0.0336065	KLHL13	Kelch-like protein 13 (BTB and kelch domain containing protein 2). [Source:Uniprot/SWISSPROT;Acc:Q9P2N7]
Ssc.29749.1.A1_at	1.15403	0.449368	-2.22535	0.000662214	0.0394434	AKAP7	A-kinase anchor protein 7 isoform gamma (Protein kinase A anchoring protein 7 isoform gamma) (A-kinase anchoring protein 18). [Source:Uniprot/SWISSPROT;Acc:Q9P0M2]
Ssc.10078.1.A1_at	1.14476	0.452264	-2.2111	0.00094329	0.0457847	PCSK5	Proprotein convertase subtilisin/kexin type 5 precursor (EC 3.4.21.-) (Proprotein convertase PC5) (Subtilisin/kexin-like protease PC5) (PC6) (hPC6). [Source:Uniprot/SWISSPROT;Acc:Q92824]
Ssc.12129.1.A1_at	1.14126	0.453364	-2.20573	0.000229122	0.0246746	ADD3	Gamma adducin (Adducin-like protein 70). [Source:Uniprot/SWISSPROT;Acc:Q9UEY8]
Ssc.13587.1.A1_at	1.1385	0.45423	-2.20153	0.000256489	0.0254621	ANK3	Ankyrin 3 (ANK-3) (Ankyrin G). [Source:Uniprot/SWISSPROT;Acc:Q12955]
Ssc.7054.2.A1_at	1.1318	0.456346	-2.19132	0.000995102	0.0466204	RPL10A	ribosomal protein L10a; 60S ribosomal protein L10a [Homo sapiens]. [Source:RefSeq;Acc:NM_007104]
Ssc.24461.1.S1_at	1.12064	0.459888	-2.17444	0.000505886	0.0347678	HAAO	3-hydroxyanthranilate 3,4-dioxygenase (EC 1.13.11.6) (3-HAO) (3- hydroxyanthranilic acid dioxygenase) (3-hydroxyanthranilate oxygenase). [Source:Uniprot/SWISSPROT;Acc:P46952]
Ssc.24043.1.S1_at	1.10387	0.465267	-2.14931	8.06298e-05	0.0133221	NP_710153	transcription factor MLR1 [Homo sapiens]. [Source:RefSeq;Acc:NM_153686]
Ssc.6156.1.A1_at	1.10354	0.465372	-2.14882	0.000261792	0.0256716	NBL1	Neuroblastoma suppressor of tumorigenicity 1 precursor (Zinc finger protein DAN) (N03). [Source:Uniprot/SWISSPROT;Acc:P41271]
Ssc.29365.1.A1_at	1.10124	0.466116	-2.14539	4.36388e-05	0.00999988	FRK	Tyrosine-protein kinase FRK (EC 2.7.1.112) (Nuclear tyrosine protein kinase RAK). [Source:Uniprot/SWISSPROT;Acc:P42685]
Ssc.24888.1.S1_at	1.09966	0.466625	-2.14305	0.000174568	0.0212901	TLK1	Serine/threonine-protein kinase tousled-like 1 (EC 2.7.1.37) (Tousled- like kinase 1) (PKU-beta). [Source:Uniprot/SWISSPROT;Acc:Q9UKI8]
Ssc.9611.1.A1_at	1.08912	0.470046	-2.12745	5.55585e-05	0.0111687	SESN1	Sestrin 1 (p53-regulated protein PA26). [Source:Uniprot/SWISSPROT;Acc:Q9Y6P5]
Ssc.27407.1.A1_at	1.08127	0.472611	-2.1159	0.000992648	0.0466204	NRIP1	Nuclear factor RIP140 (Nuclear receptor interacting protein 1). [Source:Uniprot/SWISSPROT;Acc:P48552]
Ssc.29302.1.A1_at	1.07874	0.473441	-2.11219	0.000931591	0.045308	SLIT3	Slit homolog 3 protein precursor (Slit-3) (Multiple epidermal growth factor-like domains 5) (UNQ691/PRO1336). [Source:Uniprot/SWISSPROT;Acc:O75094]
Ssc.7598.1.A1_at	1.07447	0.474846	-2.10595	0.000235706	0.0249383	PPAP2A	Lipid phosphate phosphohydrolase 1 (EC 3.1.3.4) (Phosphatidic acid phosphatase 2a) (Phosphatidate phosphohydrolase type 2a) (PAP2a) (PAP- 2a) (PAP2-alpha). [Source:Uniprot/SWISSPROT;Acc:O14494]
Ssc.2884.1.S1_at	1.0643	0.478204	-2.09116	0.000762778	0.0413078	USP37	Ubiquitin carboxyl-terminal hydrolase 37 (EC 3.1.2.15) (Ubiquitin thiolesterase 37) (Ubiquitin-specific processing protease 37) (Deubiquitinating enzyme 37). [Source:Uniprot/SWISSPROT;Acc:Q86T82]
Ssc.18585.1.S1_at	1.06157	0.47911	-2.0872	0.000200729	0.0224375	GUSB	Beta-glucuronidase precursor (EC 3.2.1.31) (Beta-G1). [Source:Uniprot/SWISSPROT;Acc:P08236]
Ssc.4779.1.A1_at	1.05386	0.481679	-2.07607	4.3998e-05	0.00999988	CPM	Carboxypeptidase M precursor (EC 3.4.17.12). [Source:Uniprot/SWISSPROT;Acc:P14384]
Ssc.5940.1.S1_at	1.0344	0.488218	-2.04827	0.000430445	0.032101	Q9H7X2
Ssc.26633.1.A1_at	1.03276	0.488773	-2.04594	0.00113382	0.0498197	SLC16A10	solute carrier family 16, member 10; T-type amino acid transporter 1 [Homo sapiens]. [Source:RefSeq;Acc:NM_018593]
Ssc.8613.1.A1_at	1.02587	0.491114	-2.03619	0.00103608	0.0475878	ARFRP2	ADP-ribosylation factor related protein 2 [Homo sapiens]. [Source:RefSeq;Acc:NM_019087]
Ssc.20989.1.A1_at	1.00747	0.497419	-2.01038	0.000531692	0.0354309	SLC40A1	Solute carrier family 40, member 1 (Ferroportin 1) (Iron-regulated transporter 1) (MSTP079). [Source:Uniprot/SWISSPROT;Acc:Q9NP59]
Ssc.20761.1.S1_at	1.00599	0.497927	-2.00833	3.68025e-05	0.00977174	FOXF2	Forkhead box protein F2 (Forkhead-related protein FKHL6) (Forkhead- related transcription factor 2) (FREAC-2) (Forkhead-related activator- 2). [Source:Uniprot/SWISSPROT;Acc:Q12947]
Ssc.14512.1.S1_at	1.0058	0.497995	-2.00805	0.000451746	0.0324042	MAN1A1	Mannosyl-oligosaccharide 1,2-alpha-mannosidase IA (EC 3.2.1.113) (Processing alpha-1,2-mannosidase IA) (Alpha-1,2-mannosidase IA) (Mannosidase alpha class 1A member 1) (Man(9)-alpha-mannosidase) (Man9-mannosidase). [Source:Uniprot/SWISSPROT;Acc:P33908]
Ssc.25103.1.S1_at	1.00425	0.498528	-2.00591	0.000365907	0.02962	ABCG2	ATP-binding cassette, sub-family G, member 2 (Placenta-specific ATP- binding cassette transporter) (Breast cancer resistance protein). [Source:Uniprot/SWISSPROT;Acc:Q9UNQ0]
Ssc.6276.1.S1_at	1.00225	0.499222	-2.00312	0.000775594	0.041756	ABHD6	abhydrolase domain containing 6; lipase protein [Homo sapiens]. [Source:RefSeq;Acc:NM_020676]
Ssc.13846.1.A1_at	0.9973	0.500937	-1.99626	0.000426152	0.0319257	LAPTM4B	lysosomal-associated transmembrane protein 4 beta; putative integral membrane transporter [Homo sapiens]. [Source:RefSeq;Acc:NM_018407]
Ssc.29024.1.S1_at	0.996356	0.501264	-1.99496	4.83626e-05	0.0105104	MAN1A1	Mannosyl-oligosaccharide 1,2-alpha-mannosidase IA (EC 3.2.1.113) (Processing alpha-1,2-mannosidase IA) (Alpha-1,2-mannosidase IA) (Mannosidase alpha class 1A member 1) (Man(9)-alpha-mannosidase) (Man9-mannosidase). [Source:Uniprot/SWISSPROT;Acc:P33908]
Ssc.8088.1.A1_s_at	0.979605	0.507119	-1.97193	0.000994986	0.0466204	TDO2	Tryptophan 2,3-dioxygenase (EC 1.13.11.11) (Tryptophan pyrrolase) (Tryptophanase) (Tryptophan oxygenase) (Tryptamin 2,3-dioxygenase) (TRPO). [Source:Uniprot/SWISSPROT;Acc:P48775]
Ssc.6646.1.S1_at	0.966931	0.511593	-1.95468	0.000681032	0.0397954	GRB7	Growth factor receptor-bound protein 7 (GRB7 adapter protein) (Epidermal growth factor receptor GRB-7) (B47). [Source:Uniprot/SWISSPROT;Acc:Q14451]
Ssc.27005.1.A1_at	0.958933	0.514437	-1.94387	0.000742769	0.0408151	CPB2	plasma carboxypeptidase B2 isoform a preproprotein; thrombin-activatable fibrinolysis inhibitor; thrombin-activable fibrinolysis inhibitor; carboxypeptidase B-like protein; carboxypeptidase U [Homo sapiens]. [Source:RefSeq;Acc:NM_001872]
Ssc.29636.1.A1_at	0.954402	0.516055	-1.93778	0.000729943	0.0406347	MAMDC2	MAM domain containing protein 2 precursor. [Source:Uniprot/SWISSPROT;Acc:Q7Z304]
Ssc.6055.1.A1_at	0.951386	0.517135	-1.93373	0.00084333	0.0434693	Q6P9B3
Ssc.18814.1.A1_at	0.949574	0.517785	-1.9313	0.000778934	0.041756	NP_065090	PEST-containing nuclear protein [Homo sapiens]. [Source:RefSeq;Acc:NM_020357]
Ssc.6615.1.S1_at	0.945269	0.519333	-1.92555	0.0009746	0.0466204	CAPN5	Calpain 5 (EC 3.4.22.-) (nCL-3) (htra-3). [Source:Uniprot/SWISSPROT;Acc:O15484]
Ssc.27177.2.S1_at	0.943024	0.520142	-1.92255	0.00113279	0.0498197	ATP8A1	Potential phospholipid-transporting ATPase IA (EC 3.6.3.1) (Chromaffin granule ATPase II) (ATPase class I type 8A member 1). [Source:Uniprot/SWISSPROT;Acc:Q9Y2Q0]
Ssc.20303.1.S1_at	0.941637	0.520642	-1.92071	0.000890865	0.0440376	PMM1	Phosphomannomutase 1 (EC 5.4.2.8) (PMM 1) (PMMH-22). [Source:Uniprot/SWISSPROT;Acc:Q92871]
Ssc.7818.1.A1_at	0.936385	0.522541	-1.91373	0.000350824	0.0288657	ABCB10	ATP-binding cassette, sub-family B, member 10, mitochondrial precursor (ATP-binding cassette transporter 10) (ABC transporter 10 protein) (Mitochondrial ATP-binding cassette 2) (M-ABC2). [Source:Uniprot/SWISSPROT;Acc:Q9NRK6]
Ssc.10437.1.A1_at	0.919714	0.528614	-1.89174	4.477e-05	0.00999988	SLC40A1	Solute carrier family 40, member 1 (Ferroportin 1) (Iron-regulated transporter 1) (MSTP079). [Source:Uniprot/SWISSPROT;Acc:Q9NP59]
Ssc.18524.1.S1_at	0.917204	0.529534	-1.88845	0.000685782	0.0397954	NP_065109	patatin-like phospholipase domain containing 2; transport-secretion protein 2.2 [Homo sapiens]. [Source:RefSeq;Acc:NM_020376]
Ssc.2643.2.S1_at	0.910675	0.531936	-1.87992	0.00071606	0.0405482	PSL1_HUMAN	Signal peptide peptidase-like 2B (EC 3.4.99.-) (SPP-like 2B protein) (SPPL2b protein) (Intramembrane protease 4) (IMP4) (Presenilin-like protein 1). [Source:Uniprot/SWISSPROT;Acc:Q8TCT7]
Ssc.12937.1.S1_at	0.909371	0.532417	-1.87823	0.000734433	0.0406347	PSEN1	Presenilin 1 (PS-1) (S182 protein). [Source:Uniprot/SWISSPROT;Acc:P49768]
Ssc.4676.1.A1_at	0.909109	0.532514	-1.87789	0.000124897	0.0177229	Q9HCJ3
Ssc.3196.1.S1_at	0.907472	0.533119	-1.87576	0.00086519	0.0436631	HEXB	Beta-hexosaminidase beta chain precursor (EC 3.2.1.52) (N-acetyl-beta- glucosaminidase) (Beta-N-acetylhexosaminidase) (Hexosaminidase B) (Cervical cancer proto-oncogene 7) (HCC-7). [Source:Uniprot/SWISSPROT;Acc:P07686]
Ssc.1006.1.S1_at	0.889272	0.539887	-1.85224	0.00085637	0.0435827	PGM1	Phosphoglucomutase (EC 5.4.2.2) (Glucose phosphomutase) (PGM). [Source:Uniprot/SWISSPROT;Acc:P36871]
Ssc.30024.1.A1_at	0.888733	0.540088	-1.85155	0.000702275	0.0400496	ARHGEF19	Rho guanine nucleotide exchange factor (GEF) 19 [Homo sapiens]. [Source:RefSeq;Acc:NM_153213]
Ssc.19691.1.S1_at	0.885764	0.541201	-1.84774	0.000243835	0.0251369	PLA2G7	Platelet-activating factor acetylhydrolase precursor (EC 3.1.1.47) (PAF acetylhydrolase) (PAF 2-acylhydrolase) (LDL-associated phospholipase A2) (LDL-PLA(2)) (2-acetyl-1-alkylglycerophosphocholine esterase) (1-alkyl-2-acetylglycerophosphocholine esterase). [Source:Uniprot/SWISSPROT;Acc:Q13093]
Ssc.29178.1.A1_at	0.88139	0.542844	-1.84215	0.000310865	0.0271703	TGOLN2	Trans-Golgi network integral membrane protein 2 precursor (Trans-Golgi network protein TGN51) (TGN46) (TGN48) (TGN38 homolog). [Source:Uniprot/SWISSPROT;Acc:O43493]
Ssc.4591.1.S1_at	0.879233	0.543656	-1.8394	7.58118e-05	0.0131081	PPM1K	protein phosphatase 1K (PP2C domain containing) [Source:RefSeq_peptide;Acc:NP_689755]
Ssc.5549.2.S1_at	0.876773	0.544584	-1.83626	0.00104735	0.0476705	FABP5	Fatty acid-binding protein, epidermal (E-FABP) (Psoriasis-associated fatty acid-binding protein homolog) (PA-FABP). [Source:Uniprot/SWISSPROT;Acc:Q01469]
Ssc.9118.1.S1_at	0.873642	0.545767	-1.83228	0.0001915	0.0223167	DAB2	Disabled homolog 2 (Differentially expressed protein 2) (DOC-2). [Source:Uniprot/SWISSPROT;Acc:P98082]
Ssc.5887.1.A1_at	0.872091	0.546354	-1.83031	0.00107605	0.048338	SLC37A2	solute carrier family 37 (glycerol-3-phosphate transporter), member 2 [Homo sapiens]. [Source:RefSeq;Acc:NM_198277]
Ssc.26947.1.S1_at	0.870543	0.546941	-1.82835	0.000529517	0.0354309	ZA20D1	zinc finger protein Cezanne; cellular zinc finger anti-NF-kappaB Cezanne [Homo sapiens]. [Source:RefSeq;Acc:NM_020205]
Ssc.13870.1.A1_at	0.870049	0.547128	-1.82772	0.00060233	0.0374485	NR1D2	Orphan nuclear receptor NR1D2 (Rev-erb-beta) (EAR-1R) (Orphan nuclear hormone receptor BD73). [Source:Uniprot/SWISSPROT;Acc:Q14995]
Ssc.16824.1.A1_at	0.865956	0.548683	-1.82255	0.000445072	0.0322934	ITM2C	Integral membrane protein 2C (Transmembrane protein BRI3) (NPD018). [Source:Uniprot/SWISSPROT;Acc:Q9NQX7]
Ssc.19544.1.A1_at	0.85922	0.55125	-1.81406	0.000136332	0.0186405	COLEC12	collectin sub-family member 12 isoform I; collectin placenta 1; scavenger receptor with C-type lectin; scavenger receptor class A, member 4 [Homo sapiens]. [Source:RefSeq;Acc:NM_130386]
Ssc.1046.1.A1_at	0.855057	0.552843	-1.80883	0.000197738	0.0224375	Q96C30
Ssc.29746.1.A1_at	0.850953	0.554419	-1.80369	0.000701478	0.0400496	SDCCAG33	serologically defined colon cancer antigen 33 [Homo sapiens]. [Source:RefSeq;Acc:NM_005786]
Ssc.5879.4.S1_a_at	0.843877	0.557144	-1.79487	0.000948176	0.0459294	CAMK2G	Calcium/calmodulin-dependent protein kinase type II gamma chain (EC 2.7.1.123) (CaM-kinase II gamma chain) (CaM kinase II gamma subunit) (CaMK-II gamma subunit) (Fragment). [Source:Uniprot/SWISSPROT;Acc:Q13555]
Ssc.19401.2.A1_at	0.843384	0.557335	-1.79425	0.000551088	0.0360268	O75071
Ssc.3112.1.A1_at	0.835744	0.560294	-1.78478	0.000518215	0.0352138	COBL	cordon-bleu homolog [Homo sapiens]. [Source:RefSeq;Acc:NM_015198]
Ssc.3112.2.S1_at	0.835183	0.560512	-1.78408	0.000420579	0.0316076	COBL	cordon-bleu homolog [Homo sapiens]. [Source:RefSeq;Acc:NM_015198]
Ssc.9504.1.A1_at	0.829934	0.562555	-1.7776	0.000889086	0.0440376	TRGV9	T-cell receptor gamma chain V region PT-gamma-1/2 precursor. [Source:Uniprot/SWISSPROT;Acc:P03979]
Ssc.31032.1.A1_at	0.829605	0.562683	-1.7772	0.000301019	0.0268517	SLC22A2	solute carrier family 22 member 2 isoform a; organic cation transporter 2 [Homo sapiens]. [Source:RefSeq;Acc:NM_003058]
Ssc.29258.1.A1_at	0.825353	0.564344	-1.77197	0.000560897	0.0363724	GFI1B	growth factor independent 1B (potential regulator of CDKN1A, translocated in CML) [Homo sapiens]. [Source:RefSeq;Acc:NM_004188]
Ssc.3820.2.S1_a_at	0.818628	0.566981	-1.76373	0.000710721	0.0404356	DECR2	2,4-dienoyl CoA reductase 2, peroxisomal; peroxisomal 2,4-dienoyl-CoA reductase [Homo sapiens]. [Source:RefSeq;Acc:NM_020664]
Ssc.12946.1.A1_at	0.809493	0.570582	-1.7526	0.000724268	0.0406347	PIP5K2C	phosphatidylinositol-4-phosphate 5-kinase, type II, gamma [Homo sapiens]. [Source:RefSeq;Acc:NM_024779]
Ssc.3068.1.S1_at	0.808311	0.57105	-1.75116	0.000439744	0.0321453	IL11RA	interleukin 11 receptor, alpha isoform 1 precursor; interleukin-11 receptor alpha chain [Homo sapiens]. [Source:RefSeq;Acc:NM_004512]
Ssc.4903.1.A1_at	0.807324	0.571441	-1.74996	0.00078326	0.0417686	Q96NT0
Ssc.21132.1.S1_at	0.798838	0.574812	-1.7397	0.0010781	0.0483402	PINK1	Serine/threonine kinase PINK1, mitochondrial precursor (EC 2.7.1.37) (PTEN induced putative kinase protein 1) (BRPK). [Source:Uniprot/SWISSPROT;Acc:Q9BXM7]
Ssc.31045.1.S1_at	0.7968	0.575624	-1.73724	0.000879345	0.0440092	C9orf58
Ssc.8609.1.A1_at	0.793824	0.576813	-1.73366	0.000386151	0.0305414	PDCD4	programmed cell death 4 isoform 1; nuclear antigen H731 [Homo sapiens]. [Source:RefSeq;Acc:NM_014456]
Ssc.16648.1.S1_at	0.787848	0.579207	-1.7265	0.000499218	0.0344076	TXNIP	thioredoxin interacting protein; upregulated by 1,25-dihydroxyvitamin D-3; thioredoxin binding protein 2 [Homo sapiens]. [Source:RefSeq;Acc:NM_006472]
Ssc.15582.1.S1_at	0.783597	0.580917	-1.72142	0.000239295	0.0249526	ARHGAP18	Rho GTPase activating protein 18 [Homo sapiens]. [Source:RefSeq;Acc:NM_033515]
Ssc.2038.1.S1_at	0.779177	0.582699	-1.71615	0.000786094	0.0417686	RAB40B	Ras-related protein Rab-40B (SOCS box containing protein RAR) (Rar protein). [Source:Uniprot/SWISSPROT;Acc:Q12829]
Ssc.3321.1.A1_at	0.7782	0.583094	-1.71499	0.000963981	0.0464784	ALDH18A1	Delta 1-pyrroline-5-carboxylate synthetase (P5CS) (Aldehyde dehydrogenase 18 family member A1) [Includes: Glutamate 5-kinase (EC 2.7.2.11) (Gamma-glutamyl kinase) (GK); Gamma-glutamyl phosphate reductase (GPR) (EC 1.2.1.41) (Glutamate-5-semialdehyde dehydrogenase) (Glutamyl-gamma-semialdehyde dehydrogenase)]. [Source:Uniprot/SWISSPROT;Acc:P54886]
Ssc.11300.1.S1_at	0.773212	0.585113	-1.70907	0.000321076	0.027761	XYLT1	xylosyltransferase I; xylosyltransferase 1; UDP-D-xylose:proteoglycan core protein beta-D-xylosyltransferase 1 [Homo sapiens]. [Source:RefSeq;Acc:NM_022166]
Ssc.23484.1.A1_a_at	0.759246	0.590805	-1.69261	0.000121144	0.0176046	SCARB2	Lysosome membrane protein II (LIMP II) (Scavenger receptor class B, member 2) (85 kDa lysosomal membrane sialoglycoprotein) (LGP85) (CD36 antigen-like 2). [Source:Uniprot/SWISSPROT;Acc:Q14108]
Ssc.11404.1.A1_at	0.754399	0.592793	-1.68693	0.000249132	0.0252478	ATXN1	Ataxin-1 (Spinocerebellar ataxia type 1 protein). [Source:Uniprot/SWISSPROT;Acc:P54253]
Ssc.27699.1.A1_at	0.75408	0.592924	-1.68656	0.00100127	0.0466204	NUDT4	nudix (nucleoside diphosphate linked moiety X)-type motif 4 isoform alpha; diphosphoinositol polyphosphate phosphohydrolase type 2 [Homo sapiens]. [Source:RefSeq;Acc:NM_019094]
Ssc.24325.1.S1_at	0.753884	0.593005	-1.68633	0.000338025	0.0286112	ULA4_HUMAN	MAWD binding protein (Unknown protein 32 from 2D-page of liver tissue). [Source:Uniprot/SWISSPROT;Acc:P30039]
Ssc.18314.1.S1_at	0.752165	0.593712	-1.68432	0.000139433	0.0186405	FVT1	Follicular variant translocation protein 1 precursor (FVT-1). [Source:Uniprot/SWISSPROT;Acc:Q06136]
Ssc.8569.1.A1_at	0.738896	0.599198	-1.6689	0.000487856	0.0341117	Q6NVV9	ADAM5 protein. [Source:Uniprot/SPTREMBL;Acc:Q6NVV9]
Ssc.24946.1.A1_at	0.735585	0.600574	-1.66507	0.000270329	0.0260846	Q86T76
Ssc.2219.1.S1_at	0.73344	0.601468	-1.6626	0.00099587	0.0466204	PFKFB4	6-phosphofructo-2-kinase/fructose-2,6-biphosphatase 4 (6PF-2-K/Fru- 2,6-P2ASE testis-type isozyme) [Includes: 6-phosphofructo-2-kinase (EC 2.7.1.105); Fructose-2,6-bisphosphatase (EC 3.1.3.46)]. [Source:Uniprot/SWISSPROT;Acc:Q16877]
Ssc.6515.1.A1_at	0.731498	0.602278	-1.66036	0.000163514	0.0206515	PSPC1	paraspeckle protein 1 [Homo sapiens]. [Source:RefSeq;Acc:NM_018282]
Ssc.5563.2.S1_a_at	0.730533	0.602681	-1.65925	0.000419739	0.0316076	RBP1	Retinol-binding protein I, cellular (Cellular retinol-binding protein) (CRBP). [Source:Uniprot/SWISSPROT;Acc:P09455]
Ssc.19204.1.A1_at	0.72414	0.605358	-1.65192	0.000165675	0.0207076	RAI14	retinoic acid induced 14; novel retinal pigment epithelial gene [Homo sapiens]. [Source:RefSeq;Acc:NM_015577]
Ssc.5692.1.S1_at	0.719658	0.607241	-1.64679	0.00029254	0.0268301	C14orf147
Ssc.10618.2.A1_at	0.719496	0.607309	-1.64661	3.23809e-05	0.00929911	NET1	neuroepithelial cell transforming gene 1; guanine nucleotide regulatory protein (oncogene); Rho guanine nucleotide exchange factor (GEF) 8 [Homo sapiens]. [Source:RefSeq;Acc:NM_005863]
Ssc.8444.1.S1_at	0.712916	0.610086	-1.63911	0.000495015	0.0343867	KIAA1109	PREDICTED: hypothetical protein KIAA1109 [Source:RefSeq_peptide;Acc:XP_371706]
Ssc.1526.1.S1_at	0.708147	0.612106	-1.6337	0.000848014	0.0434726	Q8N2F5
Ssc.2491.1.S1_at	0.692865	0.618624	-1.61649	0.000543473	0.0357226	CAMK2G	Calcium/calmodulin-dependent protein kinase type II gamma chain (EC 2.7.1.123) (CaM-kinase II gamma chain) (CaM kinase II gamma subunit) (CaMK-II gamma subunit) (Fragment). [Source:Uniprot/SWISSPROT;Acc:Q13555]
Ssc.17303.1.S1_at	0.688788	0.620375	-1.61193	0.000249292	0.0252478	PARP2	Poly [ADP-ribose] polymerase-2 (EC 2.4.2.30) (PARP-2) (NAD(+) ADP- ribosyltransferase-2) (Poly[ADP-ribose] synthetase-2) (pADPRT-2) (hPARP-2). [Source:Uniprot/SWISSPROT;Acc:Q9UGN5]
Ssc.20876.1.S1_at	0.686553	0.621337	-1.60943	0.000183367	0.0219681	Q96HA8
Ssc.24226.1.A1_at	0.684064	0.622409	-1.60666	0.000652404	0.0392582	PRKCA	Protein kinase C, alpha type (EC 2.7.1.37) (PKC-alpha) (PKC-A). [Source:Uniprot/SWISSPROT;Acc:P17252]
Ssc.22660.1.S1_at	0.683115	0.622819	-1.6056	0.000109109	0.0165536	COL23A1	collagen, type XXIII, alpha 1; procollagen, type XXIII, alpha 1 [Homo sapiens]. [Source:RefSeq;Acc:NM_173465]
Ssc.7152.1.A1_at	0.677262	0.625351	-1.5991	0.00058514	0.0367587	FIGF	Vascular endothelial growth factor D precursor (VEGF-D) (c-fos induced growth factor) (FIGF). [Source:Uniprot/SWISSPROT;Acc:O43915]
Ssc.2085.1.S1_at	0.674261	0.626653	-1.59578	0.00026541	0.025921	CHKA	Choline kinase alpha (EC 2.7.1.32) (CK) (CHETK-alpha). [Source:Uniprot/SWISSPROT;Acc:P35790]
Ssc.26411.1.S1_at	0.673947	0.626789	-1.59543	0.000323832	0.0278993	GDPD2	osteoblast differentiation promoting factor protein; glycerophosphodiester phosphodiesterase 3; osteoblast differentiation promoting factor [Homo sapiens]. [Source:RefSeq;Acc:NM_017711]
Ssc.7224.1.A1_at	0.673298	0.627072	-1.59471	0.000655751	0.0393499	O15050	PREDICTED: KIAA0342 gene product [Source:RefSeq_peptide;Acc:XP_047357]
Ssc.7373.1.A1_at	0.670728	0.62819	-1.59188	0.000792853	0.041943	C9orf67
Ssc.2558.1.S1_at	0.67029	0.62838	-1.59139	0.000492297	0.0343228	DCI	3,2-trans-enoyl-CoA isomerase, mitochondrial precursor (EC 5.3.3.8) (Dodecenoyl-CoA delta-isomerase). [Source:Uniprot/SWISSPROT;Acc:P42126]
Ssc.27505.1.A1_at	0.655414	0.634893	-1.57507	0.000524279	0.0354309	THEM2	Thioesterase superfamily member 2 (PNAS-27) (HT012). [Source:Uniprot/SWISSPROT;Acc:Q9NPJ3]
Ssc.3715.3.A1_at	0.651376	0.636673	-1.57067	0.000582736	0.0367587	SLC7A7	Y+L amino acid transporter 1 (y(+)L-type amino acid transporter 1) (y+LAT-1) (Y+LAT1) (Monocyte amino acid permease 2) (MOP-2). [Source:Uniprot/SWISSPROT;Acc:Q9UM01]
Ssc.11870.1.A1_at	0.646231	0.638947	-1.56507	0.000988275	0.0466204	NRIP1	Nuclear factor RIP140 (Nuclear receptor interacting protein 1). [Source:Uniprot/SWISSPROT;Acc:P48552]
Ssc.11845.1.A1_at	0.643506	0.640156	-1.56212	0.000576342	0.0366385	C9orf42
Ssc.25208.2.S1_at	0.643498	0.640159	-1.56211	0.000317943	0.0275889	COL4A3BP	Goodpasture antigen-binding protein (EC 2.7.1.37) (GPBP) (Collagen type IV alpha 3 binding protein) (StAR-related lipid transfer protein 11) (StARD11) (START domain-containing protein 11). [Source:Uniprot/SWISSPROT;Acc:Q9Y5P4]
Ssc.28510.1.S1_at	0.639922	0.641748	-1.55825	0.000689892	0.0397954	MYLE_HUMAN	MYLE protein (Dexamethasone-induced protein). [Source:Uniprot/SWISSPROT;Acc:O95424]
Ssc.8270.1.S1_at	0.638666	0.642307	-1.55689	0.000927601	0.04523	NP_055494	translokin; centrosomal protein 57 kDa [Homo sapiens]. [Source:RefSeq;Acc:NM_014679]
Ssc.3454.1.A1_at	0.636107	0.643447	-1.55413	0.000849291	0.0434726	KLHL18	Kelch-like protein 18. [Source:Uniprot/SWISSPROT;Acc:O94889]
Ssc.12642.1.S1_at	0.635953	0.643515	-1.55396	0.00108485	0.0485524	TEF	Thyrotroph embryonic factor. [Source:Uniprot/SWISSPROT;Acc:Q10587]
Ssc.19433.1.S1_at	0.635257	0.643826	-1.55321	0.000864819	0.0436631	SIRT3	NAD-dependent deacetylase sirtuin 3, mitochondrial precursor (EC 3.5.1.-) (SIR2-like protein 3) (hSIRT3). [Source:Uniprot/SWISSPROT;Acc:Q9NTG7]
Ssc.15228.1.A1_at	0.633642	0.644547	-1.55148	9.44926e-05	0.0149963	ADD3	Gamma adducin (Adducin-like protein 70). [Source:Uniprot/SWISSPROT;Acc:Q9UEY8]
Ssc.16530.1.S1_at	0.620256	0.650556	-1.53715	0.000370817	0.0298174	Q9Y2P2
Ssc.5578.1.S1_at	0.610984	0.65475	-1.5273	0.00103962	0.0475878	KT3K_HUMAN	Ketosamine-3-kinase (EC 2.7.1.-) (Fructosamine-3-kinase-related protein). [Source:Uniprot/SWISSPROT;Acc:Q9HA64]
Ssc.23959.1.S1_at	0.602531	0.658598	-1.51838	0.000249375	0.0252478	NFE2L3	nuclear factor (erythroid-derived 2)-like 3; NF-E2-related factor 3 [Homo sapiens]. [Source:RefSeq;Acc:NM_004289]
Ssc.20502.1.S1_at	0.589904	0.664387	-1.50515	0.000529004	0.0354309	ULK1	Serine/threonine-protein kinase ULK1 (EC 2.7.1.37) (Unc-51-like kinase 1). [Source:Uniprot/SWISSPROT;Acc:O75385]
Ssc.19140.1.A1_at	0.587066	0.665695	-1.50219	0.0007263	0.0406347	TGFBR2	TGF-beta receptor type II precursor (EC 2.7.1.37) (TGFR-2) (TGF-beta type II receptor). [Source:Uniprot/SWISSPROT;Acc:P37173]
Ssc.16685.1.S1_at	-0.596335	1.51187	1.51187	0.000850064	0.0434726	AHSA1	Activator of 90 kDa heat shock protein ATPase homolog 1 (AHA1) (p38) (HSPC322). [Source:Uniprot/SWISSPROT;Acc:O95433]
Ssc.8473.1.S1_at	-0.598445	1.51408	1.51408	0.000664638	0.0394903	DNAJA1	DnaJ homolog subfamily A member 1 (Heat shock 40 kDa protein 4) (DnaJ protein homolog 2) (HSJ-2) (HSDJ). [Source:Uniprot/SWISSPROT;Acc:P31689]
Ssc.1717.1.S1_at	-0.599203	1.51488	1.51488	0.000718668	0.0406005	HSPA5	78 kDa glucose-regulated protein precursor (GRP 78) (Immunoglobulin heavy chain binding protein) (BiP) (Endoplasmic reticulum lumenal Ca(2+) binding protein grp78). [Source:Uniprot/SWISSPROT;Acc:P11021]
Ssc.2399.1.A1_at	-0.60168	1.51748	1.51748	0.000797447	0.0420018	MAP4K4	Mitogen-activated protein kinase kinase kinase kinase 4 (EC 2.7.1.37) (MAPK/ERK kinase kinase kinase 4) (MEK kinase kinase 4) (MEKKK 4) (HPK/GCK-like kinase HGK) (Nck interacting kinase). [Source:Uniprot/SWISSPROT;Acc:O95819]
Ssc.3409.1.A1_at	-0.604017	1.51994	1.51994	0.000187582	0.0221783	STAT3	Signal transducer and activator of transcription 3 (Acute-phase response factor). [Source:Uniprot/SWISSPROT;Acc:P40763]
Ssc.9473.1.A1_at	-0.605448	1.52145	1.52145	0.000758407	0.0412981	BAG3	BAG-family molecular chaperone regulator-3 (BCL-2 binding athanogene- 3) (BAG-3) (Bcl-2-binding protein Bis) (Docking protein CAIR-1). [Source:Uniprot/SWISSPROT;Acc:O95817]
Ssc.4060.1.S1_at	-0.614642	1.53118	1.53118	0.000784882	0.0417686	SLCO2A1	Solute carrier organic anion transporter family member 2A1 (Solute carrier family 21 member 2) (Prostaglandin transporter) (PGT). [Source:Uniprot/SWISSPROT;Acc:Q92959]
Ssc.8970.1.S2_at	-0.633848	1.5517	1.5517	0.000239979	0.0249526	PDA4_HUMAN	Protein disulfide-isomerase A4 precursor (EC 5.3.4.1) (Protein ERp-72) (ERp72). [Source:Uniprot/SWISSPROT;Acc:P13667]
Ssc.8861.1.A1_at	-0.637038	1.55513	1.55513	0.000369973	0.0298174	BHLHB2	Class B basic helix-loop-helix protein 2 (bHLHB2) (Differentially expressed in chondrocytes protein 1) (DEC1) (Enhancer-of-split and hairy-related protein 2) (SHARP-2) (Stimulated with retinoic acid 13). [Source:Uniprot/SWISSPROT;Acc:O14503]
Ssc.4103.1.A1_at	-0.638537	1.55675	1.55675	0.000169874	0.021123	NP_073600	FAD104 [Homo sapiens]. [Source:RefSeq;Acc:NM_022763]
Ssc.5638.1.S1_at	-0.641348	1.55979	1.55979	0.00081879	0.0425682	FKBP4	FK506-binding protein 4 (EC 5.2.1.8) (Peptidyl-prolyl cis-trans isomerase) (PPIase) (Rotamase) (p59 protein) (HSP binding immunophilin) (HBI) (FKBP52 protein) (52 kDa FK506 binding protein) (FKBP59). [Source:Uniprot/SWISSPROT;Acc:Q02790]
Ssc.19190.1.A1_at	-0.642143	1.56065	1.56065	9.95184e-05	0.0155325	NP_065170	similar to aspartate beta hydroxylase (ASPH) [Homo sapiens]. [Source:RefSeq;Acc:NM_020437]
Ssc.30665.1.S1_at	-0.643231	1.56182	1.56182	0.000784592	0.0417686	Q8N8J7
Ssc.1228.1.S1_at	-0.649339	1.56845	1.56845	0.000189409	0.0221802	MARCKS	Myristoylated alanine-rich C-kinase substrate (MARCKS) (Protein kinase C substrate, 80 kDa protein, light chain) (PKCSL) (80K-L protein). [Source:Uniprot/SWISSPROT;Acc:P29966]
Ssc.24764.1.A1_at	-0.649947	1.56911	1.56911	0.000207539	0.0228606	SLC18A1	Chromaffin granule amine transporter (Vesicular amine transporter 1) (VAT1) (Solute carrier family 18 member 1). [Source:Uniprot/SWISSPROT;Acc:P54219]
Ssc.18928.1.A1_at	-0.653679	1.57317	1.57317	0.000980257	0.0466204	Q86WX4	GTF2IRD2 protein (Transcription factor GTF2IRD2 isoform 1). [Source:Uniprot/SPTREMBL;Acc:Q86WX4]
Ssc.1622.1.S1_at	-0.655304	1.57495	1.57495	0.000687225	0.0397954	CALU	Calumenin precursor (Crocalbin) (IEF SSP 9302). [Source:Uniprot/SWISSPROT;Acc:O43852]
Ssc.28458.1.A1_at	-0.660094	1.58019	1.58019	0.00028057	0.0263566	ANGPTL3	Angiopoietin-related protein 3 precursor (Angiopoietin-like 3) (Angiopoietin-5) (ANG-5) (UNQ153/PRO179). [Source:Uniprot/SWISSPROT;Acc:Q9Y5C1]
Ssc.10391.1.A1_at	-0.664293	1.58479	1.58479	0.00075059	0.0409649	MCAM	Cell surface glycoprotein MUC18 precursor (Melanoma-associated antigen MUC18) (Melanoma-associated antigen A32) (S-endo 1 endothelial- associated antigen) (CD146 antigen) (Melanoma adhesion molecule). [Source:Uniprot/SWISSPROT;Acc:P43121]
Ssc.10226.1.A3_at	-0.667376	1.58818	1.58818	0.000395958	0.031012	RHOB	ras homolog gene family, member B; oncogene RHO H6; Aplysia RAS-related homolog 6 [Homo sapiens]. [Source:RefSeq;Acc:NM_004040]
Ssc.18235.1.A1_at	-0.670356	1.59147	1.59147	0.000990669	0.0466204	Q9H3C3
Ssc.1549.1.A1_at	-0.674575	1.59613	1.59613	0.000137948	0.0186405	STIP1	Stress-induced-phosphoprotein 1 (STI1) (Hsp70/Hsp90-organizing protein) (Hop) (Transformation-sensitive protein IEF SSP 3521). [Source:Uniprot/SWISSPROT;Acc:P31948]
Ssc.8443.1.A1_at	-0.677593	1.59947	1.59947	0.000406747	0.0315163	TM4B_HUMAN	Tetraspanin TM4-B. [Source:Uniprot/SWISSPROT;Acc:Q9UKR8]
Ssc.19873.1.S1_at	-0.681086	1.60335	1.60335	0.0010091	0.0468126	COL17A1	Collagen alpha 1(XVII) chain (Bullous pemphigoid antigen 2) (180 kDa bullous pemphigoid antigen 2). [Source:Uniprot/SWISSPROT;Acc:Q9UMD9]
Ssc.5956.1.S1_at	-0.684704	1.60737	1.60737	0.00110869	0.0489834	TFPI2	Tissue factor pathway inhibitor 2 precursor (TFPI-2) (Placental protein 5) (PP5). [Source:Uniprot/SWISSPROT;Acc:P48307]
Ssc.3607.1.S1_at	-0.685447	1.6082	1.6082	0.000447701	0.032335	IFNAR2	Interferon-alpha/beta receptor beta chain precursor (IFN-alpha-REC) (Type I interferon receptor) (IFN-R) (Interferon alpha/beta receptor- 2). [Source:Uniprot/SWISSPROT;Acc:P48551]
Ssc.15593.1.S1_at	-0.686329	1.60918	1.60918	0.000583835	0.0367587	WFS1	Wolframin. [Source:Uniprot/SWISSPROT;Acc:O76024]
Ssc.27171.1.S1_at	-0.687579	1.61058	1.61058	0.000477142	0.033754	DLL4	Delta-like protein 4 precursor (Drosophila Delta homolog 4) (UNQ1895/PRO4341). [Source:Uniprot/SWISSPROT;Acc:Q9NR61]
Ssc.15672.1.S1_at	-0.695409	1.61934	1.61934	0.000225638	0.0245183	RRAS	Ras-related protein R-Ras (p23). [Source:Uniprot/SWISSPROT;Acc:P10301]
Ssc.27516.1.S1_at	-0.698575	1.6229	1.6229	0.000299028	0.0268517	RAB13	Ras-related protein Rab-13. [Source:Uniprot/SWISSPROT;Acc:P51153]
Ssc.10299.2.S1_at	-0.698579	1.62291	1.62291	0.000715491	0.0405482	CYBP_HUMAN	Calcyclin-binding protein (CacyBP) (hCacyBP) (Siah-interacting protein) (PNAS-107). [Source:Uniprot/SWISSPROT;Acc:Q9HB71]
Ssc.9666.1.S1_at	-0.701059	1.6257	1.6257	0.000100447	0.0155325	BTG3	BTG3 protein (Tob5 protein) (Abundant in neuroepithelium area protein). [Source:Uniprot/SWISSPROT;Acc:Q14201]
Ssc.28673.1.S1_at	-0.701218	1.62588	1.62588	0.000688137	0.0397954	CMKOR1	G protein-coupled receptor RDC1 homolog (Chemokine orphan receptor 1). [Source:Uniprot/SWISSPROT;Acc:P25106]
Ssc.4506.1.A1_at	-0.713775	1.64009	1.64009	0.00097983	0.0466204	GRID1	Glutamate receptor delta-1 subunit precursor (GluR delta-1). [Source:Uniprot/SWISSPROT;Acc:Q9ULK0]
Ssc.6354.2.S1_at	-0.714455	1.64086	1.64086	0.000578143	0.0366385	TGIF	5'-TG-3' interacting factor (Homeobox protein TGIF). [Source:Uniprot/SWISSPROT;Acc:Q15583]
Ssc.30489.1.A1_at	-0.718534	1.64551	1.64551	0.000327677	0.0281301	Q6IA07
Ssc.29168.1.A1_at	-0.720218	1.64743	1.64743	0.000412005	0.0316076	PLA2G4A	Cytosolic phospholipase A2 (cPLA2) (Phospholipase A2 group IVA) [Includes: Phospholipase A2 (EC 3.1.1.4) (Phosphatidylcholine 2- acylhydrolase); Lysophospholipase (EC 3.1.1.5)]. [Source:Uniprot/SWISSPROT;Acc:P47712]
Ssc.13769.1.S1_at	-0.721205	1.64856	1.64856	0.000890095	0.0440376	LTF	Lactotransferrin precursor (Lactoferrin) [Contains: Kaliocin-1; Lactoferroxin A; Lactoferroxin B; Lactoferroxin C]. [Source:Uniprot/SWISSPROT;Acc:P02788]
Ssc.26134.1.S1_at	-0.722872	1.65046	1.65046	0.000733139	0.0406347	MAK3	Mak3 homolog [Homo sapiens]. [Source:RefSeq;Acc:NM_025146]
Ssc.19699.2.S1_a_at	-0.72715	1.65537	1.65537	0.000199777	0.0224375	PLS1	I-plastin (Intestine-specific plastin). [Source:Uniprot/SWISSPROT;Acc:Q14651]
Ssc.7446.1.S1_a_at	-0.738069	1.66794	1.66794	0.000652031	0.0392582	PPID	40 kDa peptidyl-prolyl cis-trans isomerase (EC 5.2.1.8) (PPIase) (Rotamase) (Cyclophilin-40) (CYP-40) (Cyclophilin-related protein). [Source:Uniprot/SWISSPROT;Acc:Q08752]
Ssc.15927.1.A1_at	-0.738496	1.66844	1.66844	0.000248579	0.0252478	MMP3	Stromelysin-1 precursor (EC 3.4.24.17) (Matrix metalloproteinase-3) (MMP-3) (Transin-1) (SL-1). [Source:Uniprot/SWISSPROT;Acc:P08254]
Ssc.26356.1.S1_at	-0.738925	1.66893	1.66893	0.000259726	0.0256244	NP_076416	HCV NS3-transactivated protein 2 [Homo sapiens]. [Source:RefSeq;Acc:NM_023927]
Ssc.15548.1.A1_at	-0.739903	1.67006	1.67006	0.000290675	0.0267965	SLC11A2	Natural resistance-associated macrophage protein 2 (NRAMP 2) (Divalent metal transporter 1) (DMT1) (OK/SW-cl.20). [Source:Uniprot/SWISSPROT;Acc:P49281]
Ssc.4933.1.A1_at	-0.74794	1.67939	1.67939	7.01103e-05	0.0125279	IFNAR2	Interferon-alpha/beta receptor beta chain precursor (IFN-alpha-REC) (Type I interferon receptor) (IFN-R) (Interferon alpha/beta receptor- 2). [Source:Uniprot/SWISSPROT;Acc:P48551]
Ssc.6233.1.S1_at	-0.750884	1.68282	1.68282	7.70306e-05	0.0131425	PPAP2B	Lipid phosphate phosphohydrolase 3 (EC 3.1.3.4) (Phosphatidic acid phosphatase 2b) (Phosphatidate phosphohydrolase type 2b) (PAP2b) (PAP- 2b) (PAP2-beta) (Vascular endothelial growth factor and type I collagen inducible protein) (VCIP). [Source:Uniprot/SWISSPROT;Acc:O14495]
Ssc.11420.1.A1_at	-0.756546	1.68944	1.68944	0.000222973	0.0243383	PARP16	poly (ADP-ribose) polymerase family, member 16; chromosome 15 open reading frame 30 [Homo sapiens]. [Source:RefSeq;Acc:NM_017851]
Ssc.10025.2.S1_at	-0.760017	1.69351	1.69351	0.000154456	0.019714	CEBPD	CCAAT/enhancer binding protein delta (C/EBP delta) (Nuclear factor NF- IL6-beta) (NF-IL6-beta). [Source:Uniprot/SWISSPROT;Acc:P49716]
Ssc.26647.1.S1_at	-0.765401	1.69984	1.69984	0.000899739	0.0443853	CSPG2	Versican core protein precursor (Large fibroblast proteoglycan) (Chondroitin sulfate proteoglycan core protein 2) (PG-M) (Glial hyaluronate-binding protein) (GHAP). [Source:Uniprot/SWISSPROT;Acc:P13611]
Ssc.23014.1.S1_at	-0.7687	1.70373	1.70373	6.56635e-05	0.0120916	S100A4	S100 calcium-binding protein A4 (Metastasin) (Mts1 protein) (Placental calcium-binding protein) (Calvasculin). [Source:Uniprot/SWISSPROT;Acc:P26447]
Ssc.21581.1.S1_at	-0.770373	1.70571	1.70571	0.000415411	0.0316076	KHDRBS3	KH domain containing, RNA binding, signal transduction associated 3; Sam68-like phosphotyrosine protein, T-STAR [Homo sapiens]. [Source:RefSeq;Acc:NM_006558]
Ssc.2652.1.A1_at	-0.772944	1.70875	1.70875	6.96906e-05	0.0125279	ANTXR2	Anthrax toxin receptor 2 precursor (Capillary morphogenesis protein-2) (CMG-2). [Source:Uniprot/SWISSPROT;Acc:P58335]
Ssc.8526.1.S1_at	-0.774482	1.71058	1.71058	0.000835507	0.0431583	C141_HUMAN	UPF0198 protein CGI-141 (HDCMA39P) (UNQ432/PRO793). [Source:Uniprot/SWISSPROT;Acc:Q9Y3E0]
Ssc.30957.1.A1_at	-0.775241	1.71148	1.71148	0.000188474	0.0221783	ABCA12	ATP-binding cassette, sub-family A, member 12 isoform a [Homo sapiens]. [Source:RefSeq;Acc:NM_173076]
Ssc.30823.2.A1_at	-0.776909	1.71346	1.71346	0.00025489	0.0254621	NP_056244	Target of Nesh-SH3 precursor (Tarsh) (Nesh binding protein) (NeshBP). [Source:Uniprot/SWISSPROT;Acc:Q7Z7G0]
Ssc.23976.1.S1_at	-0.778531	1.71538	1.71538	1.8978e-05	0.00789323	DDX3X	DEAD-box protein 3 (Helicase-like protein 2) (HLP2) (DEAD-box, X isoform). [Source:Uniprot/SWISSPROT;Acc:O00571]
Ssc.29841.1.A1_s_at	-0.778853	1.71577	1.71577	0.000332539	0.0282985	UGT2B11	UDP-glucuronosyltransferase 2B11 precursor, microsomal (EC 2.4.1.17) (UDPGT). [Source:Uniprot/SWISSPROT;Acc:O75310]
Ssc.5105.2.S1_a_at	-0.779164	1.71614	1.71614	0.00104534	0.0476705	GPRC5B	G protein-coupled receptor family C group 5 member B precursor (Retinoic acid induced gene 2 protein) (RAIG-2) (A-69G12.1). [Source:Uniprot/SWISSPROT;Acc:Q9NZH0]
Ssc.27931.1.S1_at	-0.780094	1.71724	1.71724	0.00110852	0.0489834	Q9H6E4
Ssc.16985.1.S1_at	-0.784291	1.72225	1.72225	0.000749058	0.0409649	IL18BP	Interleukin-18 binding protein precursor (IL-18BP). [Source:Uniprot/SWISSPROT;Acc:O95998]
Ssc.11235.1.S1_at	-0.791878	1.73133	1.73133	0.000124092	0.0177129	SERPINH1	Collagen-binding protein 2 precursor (Colligin 2) (Rheumatoid arthritis related antigen RA-A47). [Source:Uniprot/SWISSPROT;Acc:P50454]
Ssc.9951.1.A1_at	-0.791981	1.73145	1.73145	0.000407622	0.0315163	GNPNAT1	Glucosamine 6-phosphate N-acetyltransferase (EC 2.3.1.4) (Phosphoglucosamine transacetylase) (Phosphoglucosamine acetylase). [Source:Uniprot/SWISSPROT;Acc:Q96EK6]
Ssc.14178.1.A1_at	-0.793656	1.73346	1.73346	0.000924419	0.04523	GGPS1	Geranylgeranyl pyrophosphate synthetase (GGPP synthetase) (GGPPSASE) (Geranylgeranyl diphosphate synthase) [Includes: Dimethylallyltranstransferase (EC 2.5.1.1); Geranyltranstransferase (EC 2.5.1.10); Farnesyltranstransferase (EC 2.5.1.29)]. [Source:Uniprot/SWISSPROT;Acc:O95749]
Ssc.12117.2.A1_at	-0.795228	1.73535	1.73535	0.000145922	0.0190424	Q8NCU7	nuclear localized factor 1 [Source:RefSeq_peptide;Acc:NP_997205]
Ssc.24171.1.S1_at	-0.800992	1.7423	1.7423	0.000119908	0.0175305	EDEM1	ER degradation-enhancing alpha-mannosidase-like. [Source:Uniprot/SWISSPROT;Acc:Q92611]
Ssc.71.1.S1_at	-0.802078	1.74361	1.74361	0.00104701	0.0476705	IL12B	Interleukin-12 beta chain precursor (IL-12B) (Cytotoxic lymphocyte maturation factor 40 kDa subunit) (CLMF p40) (NK cell stimulatory factor chain 2) (NKSF2). [Source:Uniprot/SWISSPROT;Acc:P29460]
Ssc.8564.1.A1_at	-0.806621	1.74911	1.74911	0.0007364	0.0406503	VLDLR	Very low-density lipoprotein receptor precursor (VLDL receptor). [Source:Uniprot/SWISSPROT;Acc:P98155]
Ssc.29185.1.A1_at	-0.817979	1.76293	1.76293	0.00043604	0.032101	ITGA8	Integrin alpha-8 precursor. [Source:Uniprot/SWISSPROT;Acc:P53708]
Ssc.24.1.S1_at	-0.821213	1.76689	1.76689	7.91573e-05	0.0133068	DES	Desmin. [Source:Uniprot/SWISSPROT;Acc:P17661]
Ssc.1231.1.A1_at	-0.828028	1.77526	1.77526	0.000384063	0.0304761	HSPH1	Heat-shock protein 105 kDa (Heat shock 110 kDa protein) (Antigen NY- CO-25). [Source:Uniprot/SWISSPROT;Acc:Q92598]
Ssc.15710.1.A1_at	-0.828824	1.77624	1.77624	3.31471e-05	0.00940714	ECHDC1	enoyl Coenzyme A hydratase domain containing 1 isoform 2; uncharacterized hypothalamus protein HCDASE [Homo sapiens]. [Source:RefSeq;Acc:NM_018479]
Ssc.548.1.S1_a_at	-0.850875	1.80359	1.80359	1.48826e-05	0.00779423	MMP7	Matrilysin precursor (EC 3.4.24.23) (Pump-1 protease) (Uterine metalloproteinase) (Matrix metalloproteinase-7) (MMP-7) (Matrin). [Source:Uniprot/SWISSPROT;Acc:P09237]
Ssc.10143.1.A1_at	-0.85366	1.80708	1.80708	0.000529397	0.0354309	BACE2	Beta secretase 2 precursor (EC 3.4.23.45) (Beta-site APP-cleaving enzyme 2) (Aspartyl protease 1) (Asp 1) (ASP1) (Membrane-associated aspartic protease 1) (Memapsin-1) (Down region aspartic protease) (UNQ418/PRO852). [Source:Uniprot/SWISSPROT;Acc:Q9Y5Z0]
Ssc.18766.2.A1_at	-0.857997	1.81252	1.81252	0.000807794	0.0421037	OLFM4	olfactomedin 4 precursor; differentially expressed in hematopoietic lineages [Homo sapiens]. [Source:RefSeq;Acc:NM_006418]
Ssc.6462.1.A1_at	-0.858471	1.81312	1.81312	1.17888e-05	0.00733909	PPAP2B	Lipid phosphate phosphohydrolase 3 (EC 3.1.3.4) (Phosphatidic acid phosphatase 2b) (Phosphatidate phosphohydrolase type 2b) (PAP2b) (PAP- 2b) (PAP2-beta) (Vascular endothelial growth factor and type I collagen inducible protein) (VCIP). [Source:Uniprot/SWISSPROT;Acc:O14495]
Ssc.4848.1.S1_at	-0.866201	1.82286	1.82286	0.000401955	0.0312786	CNN3	Calponin, acidic isoform (Calponin 3). [Source:Uniprot/SWISSPROT;Acc:Q15417]
Ssc.11076.1.S1_at	-0.868324	1.82554	1.82554	0.000298092	0.0268517	SDS	L-serine dehydratase (EC 4.3.1.17) (L-serine deaminase). [Source:Uniprot/SWISSPROT;Acc:P20132]
Ssc.25184.1.A1_at	-0.8699	1.82754	1.82754	0.000391603	0.0308074	GMPS	GMP synthase [glutamine-hydrolyzing] (EC 6.3.5.2) (Glutamine amidotransferase) (GMP synthetase). [Source:Uniprot/SWISSPROT;Acc:P49915]
Ssc.30857.1.S1_at	-0.873422	1.832	1.832	0.000685956	0.0397954	ENC1	Ectoderm-neural cortex-1 protein (ENC-1) (P53-induced protein 10) (Nuclear matrix protein NRP/B). [Source:Uniprot/SWISSPROT;Acc:O14682]
Ssc.15397.1.S1_at	-0.874763	1.83371	1.83371	0.00028408	0.0265615	LMCD1	LIM and cysteine-rich domains protein 1 (Dyxin). [Source:Uniprot/SWISSPROT;Acc:Q9NZU5]
Ssc.23252.2.S1_at	-0.876756	1.83624	1.83624	0.000540999	0.0356571	TBC1D5	TBC1 domain family member 5. [Source:Uniprot/SWISSPROT;Acc:Q92609]
Ssc.10931.1.S1_at	-0.882268	1.84327	1.84327	0.00111891	0.0493446	CRYAB	Alpha crystallin B chain (Alpha(B)-crystallin) (Rosenthal fiber component) (Heat-shock protein beta-5) (HspB5). [Source:Uniprot/SWISSPROT;Acc:P02511]
Ssc.9372.1.A1_at	-0.884499	1.84612	1.84612	0.000905092	0.0445582	NP_113607	molecule possessing ankyrin repeats induced by lipopolysaccharide; likely ortholog of mouse I kappa B-zeta [Homo sapiens]. [Source:RefSeq;Acc:NM_031419]
Ssc.16257.1.S1_at	-0.884766	1.84647	1.84647	0.000512553	0.0349793	PRKAA2	5'-AMP-activated protein kinase, catalytic alpha-2 chain (EC 2.7.1.-) (AMPK alpha-2 chain). [Source:Uniprot/SWISSPROT;Acc:P54646]
Ssc.14398.1.A1_at	-0.887468	1.84993	1.84993	0.000333158	0.0282985	C9orf26
Ssc.27087.1.S1_at	-0.897029	1.86223	1.86223	0.0010497	0.0476872	C141_HUMAN	UPF0198 protein CGI-141 (HDCMA39P) (UNQ432/PRO793). [Source:Uniprot/SWISSPROT;Acc:Q9Y3E0]
Ssc.22391.1.S1_at	-0.901165	1.86757	1.86757	0.000691124	0.0397954	CHORDC1	cysteine and histidine-rich domain (CHORD)-containing, zinc binding protein 1; chord domain-containing protein 1; cysteine and histidine-rich domain (CHORD)-containing, zinc-binding protein 1 [Homo sapiens]. [Source:RefSeq;Acc:NM_012124]
Ssc.100.1.S1_at	-0.90159	1.86812	1.86812	0.000863515	0.0436631	TNF	Tumor necrosis factor precursor (TNF-alpha) (Tumor necrosis factor ligand superfamily member 2) (TNF-a) (Cachectin). [Source:Uniprot/SWISSPROT;Acc:P01375]
Ssc.10319.1.A1_at	-0.908877	1.87758	1.87758	0.000307132	0.0269416		26 kDa protein [Source:IPI;Acc:IPI00479350]
Ssc.15443.1.S1_at	-0.913973	1.88423	1.88423	1.14235e-05	0.00733909	KIAA0963	KIAA0963 [Source:RefSeq_peptide;Acc:NP_055778]
Ssc.17014.1.A1_at	-0.914812	1.88532	1.88532	0.000102308	0.0157196	RASD2	GTP-binding protein Rhes (Ras homolog enriched in striatum) (Tumor endothelial marker 2). [Source:Uniprot/SWISSPROT;Acc:Q96D21]
Ssc.1674.1.A1_at	-0.923441	1.89663	1.89663	0.000537376	0.035613	SLC2A14	glucose transporter 14 [Homo sapiens]. [Source:RefSeq;Acc:NM_153449]
Ssc.1170.1.A1_at	-0.92719	1.90157	1.90157	2.12995e-05	0.00839034	MSRB3	methionine sulfoxide reductase B3 [Source:RefSeq_peptide;Acc:NP_932346]
Ssc.26021.1.S1_at	-0.929974	1.90524	1.90524	0.000555688	0.0362294	FOXA1	Hepatocyte nuclear factor 3-alpha (HNF-3A) (Forkhead box protein A1). [Source:Uniprot/SWISSPROT;Acc:P55317]
Ssc.17297.1.A1_at	-0.930135	1.90545	1.90545	0.000106723	0.0162941	CLIC2	Chloride intracellular channel protein 2 (XAP121). [Source:Uniprot/SWISSPROT;Acc:O15247]
Ssc.23494.2.A1_a_at	-0.931011	1.90661	1.90661	0.000329901	0.0282206	PTPRC	Leukocyte common antigen precursor (EC 3.1.3.48) (L-CA) (CD45 antigen) (T200). [Source:Uniprot/SWISSPROT;Acc:P08575]
Ssc.16583.1.S1_at	-0.934256	1.91091	1.91091	0.000437793	0.032101	TM4SF6	Transmembrane 4 superfamily member 6 (Tetraspanin 6) (Tspan-6) (T245 protein) (Tetraspanin TM4-D) (A15 homolog) (UNQ767/PRO1560). [Source:Uniprot/SWISSPROT;Acc:O43657]
Ssc.1696.1.A1_at	-0.934593	1.91135	1.91135	0.000139144	0.0186405	FMNL2	formin-like 2 isoform D; formin homology 2 domain containing 1; formin homology 2 domain containing 2 [Homo sapiens]. [Source:RefSeq;Acc:NM_001004417]
Ssc.761.1.S1_at	-0.936143	1.91341	1.91341	0.000280796	0.0263566	NR4A3	Orphan nuclear receptor NR4A3 (Nuclear hormone receptor NOR-1) (Neuron-derived orphan receptor 1) (Mitogen induced nuclear orphan receptor). [Source:Uniprot/SWISSPROT;Acc:Q92570]
Ssc.6691.1.S1_at	-0.938076	1.91597	1.91597	0.000420596	0.0316076	FLNB	Filamin B (FLN-B) (Beta-filamin) (Actin-binding like protein) (Thyroid autoantigen) (Truncated actin-binding protein) (Truncated ABP) (ABP- 280 homolog) (ABP-278) (Filamin 3) (Filamin homolog 1) (Fh1). [Source:Uniprot/SWISSPROT;Acc:O75369]
Ssc.28944.1.S1_at	-0.947068	1.92795	1.92795	0.000966863	0.0464784	PIWIL1	43 kDa protein [Source:IPI;Acc:IPI00477371]
Ssc.11571.3.S1_at	-0.954724	1.93821	1.93821	0.000570282	0.0365304	Q9BPY3
Ssc.9637.1.S2_at	-0.957741	1.94227	1.94227	0.000178738	0.0215585	GLUL	Glutamine synthetase (EC 6.3.1.2) (Glutamate--ammonia ligase). [Source:Uniprot/SWISSPROT;Acc:P15104]
Ssc.6918.1.A1_at	-0.971018	1.96022	1.96022	0.000200142	0.0224375	ACSL4	Long-chain-fatty-acid--CoA ligase 4 (EC 6.2.1.3) (Long-chain acyl-CoA synthetase 4) (LACS 4). [Source:Uniprot/SWISSPROT;Acc:O60488]
Ssc.22256.1.S1_at	-0.977628	1.96922	1.96922	0.00108933	0.0485728	ENTPD4	Ectonucleoside triphosphate diphosphohydrolase 4 (EC 3.6.1.6) (NTPDase4) (Uridine-diphosphatase) (UDPase) (Lysosomal apyrase-like protein of 70 kDa). [Source:Uniprot/SWISSPROT;Acc:Q9Y227]
Ssc.2486.1.S1_at	-0.979601	1.97192	1.97192	0.000578671	0.0366385	Q6GMS3	pleckstrin homology domain containing, family G, member 3 [Source:RefSeq_peptide;Acc:NP_056364]
Ssc.2147.1.A1_at	-0.982133	1.97538	1.97538	2.2645e-05	0.00853414	CKAP4	cytoskeleton-associated protein 4; transmembrane protein (63kD), endoplasmic reticulum/Golgi intermediate compartment; type-II transmembrane protein p63 [Homo sapiens]. [Source:RefSeq;Acc:NM_006825]
Ssc.23247.1.S1_at	-0.983564	1.97734	1.97734	0.000126657	0.0177575	MYLK	Myosin light chain kinase, smooth muscle and non-muscle isozymes (EC 2.7.1.117) (MLCK) [Contains: Telokin (Kinase related protein) (KRP)]. [Source:Uniprot/SWISSPROT;Acc:Q15746]
Ssc.5846.1.S1_at	-0.984162	1.97816	1.97816	0.000691462	0.0397954	CAPN2	Calpain 2, large [catalytic] subunit precursor (EC 3.4.22.53) (Calcium-activated neutral proteinase) (CANP) (M-type) (M-calpain) (Millimolar-calpain) (Calpain large polypeptide L2). [Source:Uniprot/SWISSPROT;Acc:P17655]
Ssc.27786.1.S1_at	-0.98479	1.97903	1.97903	0.000174748	0.0212901	PFKFB3	6-phosphofructo-2-kinase/fructose-2,6-biphosphatase 3 (6PF-2-K/Fru- 2,6-P2ASE brain/placenta-type isozyme) (iPFK-2) [Includes: 6- phosphofructo-2-kinase (EC 2.7.1.105); Fructose-2,6-bisphosphatase (EC 3.1.3.46)]. [Source:Uniprot/SWISSPROT;Acc:Q16875]
Ssc.19188.2.A1_at	-0.986105	1.98083	1.98083	0.000201838	0.0224375	NP_067651	actin filament associated protein; actin filament-associated protein, 110 kDa [Homo sapiens]. [Source:RefSeq;Acc:NM_021638]
Ssc.10881.1.S1_at	-0.993948	1.99163	1.99163	4.34582e-05	0.00999988	JUNB	Transcription factor jun-B. [Source:Uniprot/SWISSPROT;Acc:P17275]
Ssc.16151.1.S1_at	-0.997888	1.99707	1.99707	0.000451869	0.0324042	CSF3	Granulocyte colony-stimulating factor precursor (G-CSF) (Pluripoietin) (Filgrastim) (Lenograstim). [Source:Uniprot/SWISSPROT;Acc:P09919]
Ssc.12695.1.S1_at	-0.99941	1.99918	1.99918	0.000887747	0.0440376	ACSL4	Long-chain-fatty-acid--CoA ligase 4 (EC 6.2.1.3) (Long-chain acyl-CoA synthetase 4) (LACS 4). [Source:Uniprot/SWISSPROT;Acc:O60488]
Ssc.7713.1.A1_at	-1.01756	2.0245	2.0245	0.00016485	0.0207076	LAP3	Cytosol aminopeptidase (EC 3.4.11.1) (Leucine aminopeptidase) (LAP) (Leucyl aminopeptidase) (Proline aminopeptidase) (EC 3.4.11.5) (Prolyl aminopeptidase). [Source:Uniprot/SWISSPROT;Acc:P28838]
Ssc.6685.2.A1_at	-1.0208	2.02905	2.02905	0.000859724	0.0436613	CALU	Calumenin precursor (Crocalbin) (IEF SSP 9302). [Source:Uniprot/SWISSPROT;Acc:O43852]
Ssc.30833.1.S1_at	-1.02675	2.03743	2.03743	0.000734145	0.0406347	CCL3L1	Small inducible cytokine A3 like 1 precursor (Tonsillar lymphocyte LD78 beta protein) (LD78-beta(1-70)) (G0/G1 switch regulatory protein 19-2) (G0S19-2 protein) (PAT 464.2) [Contains: LD78-beta(3-70); LD78- beta(5-50)]. [Source:Uniprot/SWISSPROT;Acc:P16619]
Ssc.934.1.S1_at	-1.03435	2.04819	2.04819	3.24362e-06	0.0041182	NEXN	nexilin (F actin binding protein); nexilin, NELIN [Homo sapiens]. [Source:RefSeq;Acc:NM_144573]
Ssc.21548.1.S1_at	-1.03678	2.05164	2.05164	0.000661685	0.0394434	KDELR3	ER lumen protein retaining receptor 3 (KDEL receptor 3). [Source:Uniprot/SWISSPROT;Acc:O43731]
Ssc.10460.1.S1_at	-1.04328	2.06091	2.06091	0.00102785	0.04744	BF	Complement factor B precursor (EC 3.4.21.47) (C3/C5 convertase) (Properdin factor B) (Glycine-rich beta glycoprotein) (GBG) (PBF2). [Source:Uniprot/SWISSPROT;Acc:P00751]
Ssc.12452.1.S1_at	-1.04622	2.06511	2.06511	0.000145823	0.0190424	MYO1B	Myosin Ib (Myosin I alpha) (MMI-alpha) (MMIa) (MYH-1c) (Fragment). [Source:Uniprot/SWISSPROT;Acc:O43795]
Ssc.19106.1.S1_at	-1.05491	2.07759	2.07759	4.93723e-05	0.0105399	SULF1	Extracellular sulfatase Sulf-1 precursor (EC 3.1.6.-) (HSulf-1). [Source:Uniprot/SWISSPROT;Acc:Q8IWU6]
Ssc.8909.1.A1_at	-1.05895	2.08341	2.08341	0.000199964	0.0224375	INHBB	Inhibin beta B chain precursor (Activin beta-B chain). [Source:Uniprot/SWISSPROT;Acc:P09529]
Ssc.22354.1.A1_at	-1.06265	2.08876	2.08876	7.55553e-05	0.0131081	NP_061134	Jun dimerization protein p21SNFT [Homo sapiens]. [Source:RefSeq;Acc:NM_018664]
Ssc.8997.1.A1_at	-1.07238	2.1029	2.1029	0.000872862	0.0437756	ICAM1	Intercellular adhesion molecule-1 precursor (ICAM-1) (Major group rhinovirus receptor) (CD54 antigen). [Source:Uniprot/SWISSPROT;Acc:P05362]
Ssc.6618.1.A1_at	-1.07373	2.10487	2.10487	0.000301585	0.0268517	O94919	Probable endonuclease KIAA0830 precursor (EC 3.1.30.-). [Source:Uniprot/SWISSPROT;Acc:O94919]
Ssc.62.2.S1_a_at	-1.07799	2.11109	2.11109	0.00048488	0.0340116	IL6	Interleukin-6 precursor (IL-6) (B-cell stimulatory factor 2) (BSF-2) (Interferon beta-2) (Hybridoma growth factor) (CTL differentiation factor) (CDF). [Source:Uniprot/SWISSPROT;Acc:P05231]
Ssc.11991.1.A1_at	-1.08413	2.1201	2.1201	0.000763473	0.0413078	CD163	CD163 antigen isoform a; macrophage-associated antigen [Homo sapiens]. [Source:RefSeq;Acc:NM_004244]
Ssc.16759.1.S1_at	-1.08758	2.12518	2.12518	0.000881276	0.0440145	LMAN1	ERGIC-53 protein precursor (ER-Golgi intermediate compartment 53 kDa protein) (Lectin, mannose-binding 1) (Gp58) (Intracellular mannose specific lectin MR60). [Source:Uniprot/SWISSPROT;Acc:P49257]
Ssc.9726.1.A1_at	-1.09402	2.13469	2.13469	0.000276517	0.0262107	Q8N682
Ssc.21733.1.S1_at	-1.09435	2.13516	2.13516	0.000540619	0.0356571	MBNL1	Muscleblind-like protein (Triplet-expansion RNA-binding protein). [Source:Uniprot/SWISSPROT;Acc:Q9NR56]
Ssc.1049.1.S1_at	-1.09568	2.13714	2.13714	0.000868984	0.0436719	COL12A1	Collagen alpha 1(XII) chain precursor. [Source:Uniprot/SWISSPROT;Acc:Q99715]
Ssc.4985.1.A1_at	-1.09685	2.13888	2.13888	3.76811e-05	0.00977174	NP_997197	VNFT9373 [Homo sapiens]. [Source:RefSeq;Acc:NM_207314]
Ssc.21774.1.S1_at	-1.09828	2.14099	2.14099	0.000260249	0.0256244	BMP7	Bone morphogenetic protein 7 precursor (BMP-7) (Osteogenic protein 1) (OP-1). [Source:Uniprot/SWISSPROT;Acc:P18075]
Ssc.26345.1.S1_at	-1.10025	2.14393	2.14393	0.0009806	0.0466204	F13A1	Coagulation factor XIII A chain precursor (EC 2.3.2.13) (Protein- glutamine gamma-glutamyltransferase A chain) (Transglutaminase A chain). [Source:Uniprot/SWISSPROT;Acc:P00488]
Ssc.9655.1.A1_at	-1.11053	2.15924	2.15924	4.90103e-05	0.0105399	CSDA	DNA-binding protein A (Cold shock domain protein A) (Single-strand DNA binding protein NF-GMB). [Source:Uniprot/SWISSPROT;Acc:P16989]
Ssc.2827.1.S1_at	-1.11229	2.16189	2.16189	2.05788e-05	0.0082737	SOCS3	Suppressor of cytokine signaling 3 (SOCS-3) (Cytokine-inducible SH2 protein 3) (CIS-3) (STAT induced STAT inhibitor 3) (SSI-3). [Source:Uniprot/SWISSPROT;Acc:O14543]
Ssc.9938.1.A1_at	-1.11643	2.1681	2.1681	0.00051231	0.0349793	GPR120	G protein-coupled receptor 120; G protein-coupled receptor PGR4; G protein-coupled receptor 129 [Homo sapiens]. [Source:RefSeq;Acc:NM_181745]
Ssc.11187.1.S1_at	-1.11768	2.16998	2.16998	0.000928112	0.04523	ICAM1	Intercellular adhesion molecule-1 precursor (ICAM-1) (Major group rhinovirus receptor) (CD54 antigen). [Source:Uniprot/SWISSPROT;Acc:P05362]
Ssc.11530.1.S1_at	-1.12385	2.17928	2.17928	5.40056e-05	0.0111348	CSRP2	Cysteine and glycine-rich protein 2 (Cysteine-rich protein 2) (CRP2) (Smooth muscle cell LIM protein) (SmLIM) (LIM-only protein 5). [Source:Uniprot/SWISSPROT;Acc:Q16527]
Ssc.17364.1.S1_at	-1.13182	2.19135	2.19135	0.000293626	0.0268301	FAM35A	family with sequence similarity 35, member A [Source:RefSeq_peptide;Acc:NP_061927]
Ssc.1377.2.S1_at	-1.1324	2.19224	2.19224	1.42135e-05	0.00779423	ITGA8	Integrin alpha-8 precursor. [Source:Uniprot/SWISSPROT;Acc:P53708]
Ssc.18206.1.S1_at	-1.13395	2.19459	2.19459	3.74844e-05	0.00977174	BACE2	Beta secretase 2 precursor (EC 3.4.23.45) (Beta-site APP-cleaving enzyme 2) (Aspartyl protease 1) (Asp 1) (ASP1) (Membrane-associated aspartic protease 1) (Memapsin-1) (Down region aspartic protease) (UNQ418/PRO852). [Source:Uniprot/SWISSPROT;Acc:Q9Y5Z0]
Ssc.16470.2.A1_at	-1.13759	2.20013	2.20013	0.000414679	0.0316076	PAP	Pancreatitis-associated protein 1 precursor. [Source:Uniprot/SWISSPROT;Acc:Q06141]
Ssc.18343.1.A1_at	-1.14155	2.20618	2.20618	0.000418725	0.0316076	NP_938203	lung type-I cell membrane-associated glycoprotein isoform a; hT1alpha-1; hT1alpha-2; podoplanin; aggrus [Homo sapiens]. [Source:RefSeq;Acc:NM_006474]
Ssc.4978.1.S1_at	-1.14162	2.20628	2.20628	2.99366e-05	0.00929146	CD14	Monocyte differentiation antigen CD14 precursor (Myeloid cell-specific leucine-rich glycoprotein). [Source:Uniprot/SWISSPROT;Acc:P08571]
Ssc.158.1.S1_at	-1.15067	2.22017	2.22017	0.00060791	0.0376982	TBXAS1	Thromboxane-A synthase (EC 5.3.99.5) (TXA synthase) (TXS). [Source:Uniprot/SWISSPROT;Acc:P24557]
Ssc.17337.1.S1_at	-1.15166	2.22169	2.22169	6.13464e-05	0.0115727	TLR2	Toll-like receptor 2 precursor (Toll/interleukin 1 receptor-like protein 4). [Source:Uniprot/SWISSPROT;Acc:O60603]
Ssc.17068.1.A1_at	-1.16173	2.23725	2.23725	0.0001221	0.017605	USP34	ubiquitin specific protease 34 [Homo sapiens]. [Source:RefSeq;Acc:NM_014709]
Ssc.7872.1.A1_at	-1.16445	2.24147	2.24147	0.000302768	0.0268517	PRSS7	Enteropeptidase precursor (EC 3.4.21.9) (Enterokinase). [Source:Uniprot/SWISSPROT;Acc:P98073]
Ssc.6391.1.S1_at	-1.17059	2.25104	2.25104	0.000237216	0.0249526	SLC2A1	Solute carrier family 2, facilitated glucose transporter, member 1 (Glucose transporter type 1, erythrocyte/brain) (HepG2 glucose transporter). [Source:Uniprot/SWISSPROT;Acc:P11166]
Ssc.13849.1.S1_at	-1.17115	2.25191	2.25191	0.000196668	0.0224375	LCN7	P3ECSL; androgen-regulated gene 1; glucocorticoid-inducible protein; oxidized-LDL responsive gene 2; tubulointerstitial nephritis antigen-related protein precursor [Homo sapiens]. [Source:RefSeq;Acc:NM_022164]
Ssc.28473.1.S1_at	-1.17614	2.25971	2.25971	5.04156e-05	0.0105754	SLC6A14	Sodium- and chloride-dependent neutral and basic amino acid transporter B(0+) (Amino acid transporter ATB0+) (Solute carrier family 6 member 14). [Source:Uniprot/SWISSPROT;Acc:Q9UN76]
Ssc.21302.1.A1_at	-1.19599	2.29103	2.29103	0.000548653	0.0359651	ENPP6	ectonucleotide pyrophosphatase/phosphodiesterase 6; B830047L21Rik [Homo sapiens]. [Source:RefSeq;Acc:NM_153343]
Ssc.7067.1.A1_at	-1.20022	2.29775	2.29775	0.000113773	0.0168378	TM4SF6	Transmembrane 4 superfamily member 6 (Tetraspanin 6) (Tspan-6) (T245 protein) (Tetraspanin TM4-D) (A15 homolog) (UNQ767/PRO1560). [Source:Uniprot/SWISSPROT;Acc:O43657]
Ssc.5883.1.S1_at	-1.20286	2.30195	2.30195	0.000125999	0.0177575	TTC7A	Tetratricopeptide repeat protein 7A (TPR repeat protein 7). [Source:Uniprot/SWISSPROT;Acc:Q9ULT0]
Ssc.18038.1.A1_at	-1.20613	2.30719	2.30719	8.13111e-06	0.00612959	MAP3K8	Mitogen-activated protein kinase kinase kinase 8 (EC 2.7.1.37) (COT proto-oncogene serine/threonine-protein kinase) (C-COT) (Cancer Osaka thyroid oncogene). [Source:Uniprot/SWISSPROT;Acc:P41279]
Ssc.20071.1.S1_at	-1.21134	2.31552	2.31552	0.000378749	0.0301537	ARMET	ARMET protein precursor (Arginine-rich protein). [Source:Uniprot/SWISSPROT;Acc:P55145]
Ssc.16250.1.S1_at	-1.23335	2.35112	2.35112	0.000353143	0.0288657	IL1RN	Interleukin-1 receptor antagonist protein precursor (IL-1ra) (IRAP) (IL1 inhibitor) (IL-1RN) (ICIL-1RA). [Source:Uniprot/SWISSPROT;Acc:P18510]
Ssc.26182.1.S1_at	-1.23691	2.35693	2.35693	0.000485014	0.0340116	SART2	squamous cell carcinoma antigen recognized by T cells 2 [Homo sapiens]. [Source:RefSeq;Acc:NM_013352]
Ssc.2087.1.S1_at	-1.2396	2.36132	2.36132	0.000204626	0.0226431	HYOU1	150 kDa oxygen-regulated protein precursor (Orp150) (Hypoxia up- regulated 1). [Source:Uniprot/SWISSPROT;Acc:Q9Y4L1]
Ssc.1735.1.S1_at	-1.25344	2.3841	2.3841	3.08699e-05	0.00929911	LCF1_HUMAN	Long-chain-fatty-acid--CoA ligase 1 (EC 6.2.1.3) (Long-chain acyl-CoA synthetase 1) (LACS 1) (Palmitoyl-CoA ligase 1) (Long-chain fatty acid CoA ligase 2) (Long-chain acyl-CoA synthetase 2) (LACS 2) (Acyl-CoA synthetase 1) (ACS1) (Palmitoyl-CoA ligase 2). [Source:Uniprot/SWISSPROT;Acc:P33121]
Ssc.21805.1.S1_at	-1.25937	2.39391	2.39391	0.000410491	0.0316076	C4BPB	C4b-binding protein beta chain precursor. [Source:Uniprot/SWISSPROT;Acc:P20851]
Ssc.12365.1.A1_at	-1.29751	2.45805	2.45805	2.15645e-05	0.00839034	ADAMTS1	ADAMTS-1 precursor (EC 3.4.24.-) (A disintegrin and metalloproteinase with thrombospondin motifs 1) (ADAM-TS 1) (ADAM-TS1) (METH-1). [Source:Uniprot/SWISSPROT;Acc:Q9UHI8]
Ssc.21663.1.A1_at	-1.30062	2.46334	2.46334	0.000691062	0.0397954	LIPG	Endothelial lipase precursor (EC 3.1.1.3) (Endothelial cell-derived lipase) (EDL) (EL). [Source:Uniprot/SWISSPROT;Acc:Q9Y5X9]
Ssc.16451.1.A1_at	-1.30266	2.46683	2.46683	1.10274e-05	0.00733909	ADAMTS1	ADAMTS-1 precursor (EC 3.4.24.-) (A disintegrin and metalloproteinase with thrombospondin motifs 1) (ADAM-TS 1) (ADAM-TS1) (METH-1). [Source:Uniprot/SWISSPROT;Acc:Q9UHI8]
Ssc.28386.1.A1_at	-1.30776	2.47556	2.47556	0.000298813	0.0268517	O94836
Ssc.21302.2.S1_at	-1.31519	2.48835	2.48835	0.000147175	0.0190424	ENPP6	ectonucleotide pyrophosphatase/phosphodiesterase 6; B830047L21Rik [Homo sapiens]. [Source:RefSeq;Acc:NM_153343]
Ssc.19494.1.S1_at	-1.32027	2.49712	2.49712	0.000974878	0.0466204	IRF1	Interferon regulatory factor 1 (IRF-1). [Source:Uniprot/SWISSPROT;Acc:P10914]
Ssc.6685.1.S1_at	-1.32188	2.49992	2.49992	0.000651738	0.0392582	CALU	Calumenin precursor (Crocalbin) (IEF SSP 9302). [Source:Uniprot/SWISSPROT;Acc:O43852]
Ssc.8775.3.S1_at	-1.32621	2.50742	2.50742	0.000235459	0.0249383	LAP3	Cytosol aminopeptidase (EC 3.4.11.1) (Leucine aminopeptidase) (LAP) (Leucyl aminopeptidase) (Proline aminopeptidase) (EC 3.4.11.5) (Prolyl aminopeptidase). [Source:Uniprot/SWISSPROT;Acc:P28838]
Ssc.5743.1.S1_a_at	-1.33456	2.52198	2.52198	0.00107495	0.048338	HK3	Hexokinase type III (EC 2.7.1.1) (HK III). [Source:Uniprot/SWISSPROT;Acc:P52790]
Ssc.7761.1.A1_at	-1.34692	2.54369	2.54369	6.79473e-05	0.0124174	EVI1	Ecotropic virus integration 1 site protein. [Source:Uniprot/SWISSPROT;Acc:Q03112]
Ssc.21253.1.S1_at	-1.35681	2.56119	2.56119	3.17862e-05	0.00929911	SPDEF	SAM pointed domain containing ets transcription factor; prostate epithelium-specific Ets transcription factor [Homo sapiens]. [Source:RefSeq;Acc:NM_012391]
Ssc.12412.1.A1_at	-1.37147	2.58734	2.58734	0.000692868	0.0397954	SDF2L1	Stromal cell-derived factor 2-like protein 1 precursor (SDF2 like protein 1) (PWP1-interacting protein 8) (UNQ1941/PRO4424). [Source:Uniprot/SWISSPROT;Acc:Q9HCN8]
Ssc.18802.1.A1_at	-1.3726	2.58937	2.58937	8.99242e-06	0.00657346	STX11	Syntaxin 11. [Source:Uniprot/SWISSPROT;Acc:O75558]
Ssc.9016.1.A1_at	-1.37303	2.59014	2.59014	7.51316e-05	0.0131081	SOCS1	Suppressor of cytokine signaling 1 (SOCS-1) (JAK-binding protein) (JAB) (STAT induced STAT inhibitor 1) (SSI-1) (Tec-interacting protein 3) (TIP-3). [Source:Uniprot/SWISSPROT;Acc:O15524]
Ssc.30320.1.S1_at	-1.3788	2.60051	2.60051	0.000652595	0.0392582	EPB41L4A	Band 4.1-like protein 4A (NBL4 protein). [Source:Uniprot/SWISSPROT;Acc:Q9HCS5]
Ssc.24901.1.A1_at	-1.38013	2.60292	2.60292	1.98696e-05	0.00812396	C20orf118	DJ132F21.2 (Contains a novel protein similar to the L82E from Drosophila) (Fragment). [Source:Uniprot/SPTREMBL;Acc:Q9H125]
Ssc.5966.1.A1_at	-1.38219	2.60664	2.60664	0.000659574	0.0394434	Q86UC0
Ssc.11406.1.A1_a_at	-1.40353	2.64548	2.64548	0.000306473	0.0269416	IL1R1	Interleukin-1 receptor, type I precursor (IL-1R-1) (IL-1R-alpha) (P80) (Antigen CD121a). [Source:Uniprot/SWISSPROT;Acc:P14778]
Ssc.18261.1.S1_at	-1.42422	2.68369	2.68369	6.26689e-06	0.00559911	PSTPIP2	Proline-serine-threonine phosphatase-interacting protein 2. [Source:Uniprot/SWISSPROT;Acc:Q9H939]
Ssc.1332.1.S1_at	-1.43748	2.70847	2.70847	4.00352e-05	0.00989342	SULT2A1	Alcohol sulfotransferase (EC 2.8.2.2) (Hydroxysteroid Sulfotransferase) (HST) (Dehydroepiandrosterone sulfotransferase) (DHEA-ST) (ST2) (ST2A3). [Source:Uniprot/SWISSPROT;Acc:Q06520]
Ssc.13916.1.S1_a_at	-1.44274	2.71836	2.71836	0.000530994	0.0354309	RTN1	Reticulon 1 (Neuroendocrine-specific protein). [Source:Uniprot/SWISSPROT;Acc:Q16799]
Ssc.2873.1.S1_at	-1.4455	2.72358	2.72358	0.000157031	0.0199372	MA17_HUMAN	17 kDa membrane associated protein (DD96 protein). [Source:Uniprot/SWISSPROT;Acc:Q13113]
Ssc.18072.1.A1_at	-1.45097	2.73391	2.73391	3.00433e-05	0.00929146	NP_065980	netrin-G1 ligand [Homo sapiens]. [Source:RefSeq;Acc:NM_020929]
Ssc.3298.1.A1_at	-1.45258	2.73698	2.73698	8.60312e-05	0.0140225	IGFBP5	Insulin-like growth factor binding protein 5 precursor (IGFBP-5) (IBP- 5) (IGF-binding protein 5). [Source:Uniprot/SWISSPROT;Acc:P24593]
Ssc.19596.2.S1_at	-1.45583	2.74315	2.74315	2.34294e-05	0.00853414	Q7L5N7
Ssc.8970.1.S1_at	-1.45914	2.74944	2.74944	0.000273915	0.0262107	PDA4_HUMAN	Protein disulfide-isomerase A4 precursor (EC 5.3.4.1) (Protein ERp-72) (ERp72). [Source:Uniprot/SWISSPROT;Acc:P13667]
Ssc.20472.1.S1_at	-1.46427	2.75924	2.75924	5.45326e-05	0.0111387	RIPK3	Receptor-interacting serine/threonine-protein kinase 3 (EC 2.7.1.37) (RIP-like protein kinase 3) (Receptor-interacting protein 3) (RIP-3). [Source:Uniprot/SWISSPROT;Acc:Q9Y572]
Ssc.26216.2.A1_at	-1.46466	2.75998	2.75998	5.02304e-05	0.0105754	SOCS1	Suppressor of cytokine signaling 1 (SOCS-1) (JAK-binding protein) (JAB) (STAT induced STAT inhibitor 1) (SSI-1) (Tec-interacting protein 3) (TIP-3). [Source:Uniprot/SWISSPROT;Acc:O15524]
Ssc.9364.1.S1_at	-1.46881	2.76794	2.76794	1.88768e-05	0.00789323	EDN1	Endothelin-1 precursor (Preproendothelin-1) (PPET1) [Contains: Endothelin-1 (ET-1); Big endothelin-1]. [Source:Uniprot/SWISSPROT;Acc:P05305]
Ssc.10025.1.S1_at	-1.48283	2.79496	2.79496	6.08454e-05	0.0115727	CEBPD	CCAAT/enhancer binding protein delta (C/EBP delta) (Nuclear factor NF- IL6-beta) (NF-IL6-beta). [Source:Uniprot/SWISSPROT;Acc:P49716]
Ssc.19596.1.A1_at	-1.48514	2.79945	2.79945	1.77707e-05	0.00779423	Q7L5N7
Ssc.19365.2.S1_at	-1.4872	2.80345	2.80345	1.18652e-05	0.00733909	Q5R3K3	PREDICTED: similar to gene; RIKEN cDNA 2810048G17 [Source:RefSeq_peptide;Acc:XP_496823]
Ssc.25996.1.A1_at	-1.50716	2.8425	2.8425	4.04519e-05	0.00989342	IBRDC3	IBR domain containing 3 [Homo sapiens]. [Source:RefSeq;Acc:NM_153341]
Ssc.30669.1.A1_at	-1.50834	2.84483	2.84483	0.000568948	0.0365304	FAM3D	Protein FAM3D precursor (UNQ567/PRO1130). [Source:Uniprot/SWISSPROT;Acc:Q96BQ1]
Ssc.3719.1.S1_at	-1.50914	2.84639	2.84639	3.88876e-05	0.00977174	NP_443096	TRAF2 binding protein; TRAF6 binding protein [Homo sapiens]. [Source:RefSeq;Acc:NM_052864]
Ssc.9781.1.S1_at	-1.51171	2.85147	2.85147	2.30492e-05	0.00853414	SERPINE1	Plasminogen activator inhibitor-1 precursor (PAI-1) (Endothelial plasminogen activator inhibitor) (PAI). [Source:Uniprot/SWISSPROT;Acc:P05121]
Ssc.22750.1.S1_at	-1.52941	2.88668	2.88668	0.00015234	0.0195473	EVI1	Ecotropic virus integration 1 site protein. [Source:Uniprot/SWISSPROT;Acc:Q03112]
Ssc.10460.2.S1_at	-1.53904	2.90601	2.90601	0.000134482	0.0185378	BF	Complement factor B precursor (EC 3.4.21.47) (C3/C5 convertase) (Properdin factor B) (Glycine-rich beta glycoprotein) (GBG) (PBF2). [Source:Uniprot/SWISSPROT;Acc:P00751]
Ssc.6676.1.S1_at	-1.54478	2.9176	2.9176	0.000276993	0.0262107	SL2B_HUMAN	Slp homolog lacking C2 domains-b (Exophilin 5). [Source:Uniprot/SWISSPROT;Acc:Q8NEV8]
Ssc.1864.1.A1_a_at	-1.55676	2.94192	2.94192	1.35838e-05	0.00779423	TNFRSF12A	Tumor necrosis factor receptor superfamily member Fn14 precursor (Fibroblast growth factor-inducible immediate-early response protein 14) (FGF-inducible 14) (Tweak-receptor) (TweakR). [Source:Uniprot/SWISSPROT;Acc:Q9NP84]
Ssc.4114.1.A1_at	-1.57199	2.97315	2.97315	1.5172e-05	0.00779423	Q86UD3	membrane-associated ring finger (C3HC4) 3 [Source:RefSeq_peptide;Acc:NP_848545]
Ssc.9384.1.A1_at	-1.57619	2.98182	2.98182	0.000744811	0.0408343	TCF7L2	Transcription factor 7-like 2 (HMG box transcription factor 4) (T- cell-specific transcription factor 4) (TCF-4) (hTCF-4). [Source:Uniprot/SWISSPROT;Acc:Q9NQB0]
Ssc.18603.1.A1_at	-1.5777	2.98494	2.98494	0.000955805	0.0462062	G0S2_HUMAN	Putative lymphocyte G0/G1 switch protein 2. [Source:Uniprot/SWISSPROT;Acc:P27469]
Ssc.26693.1.S1_at	-1.58245	2.99477	2.99477	0.000565801	0.0365304	STARD9	StAR-related lipid transfer protein 9 (StARD9) (START domain- containing protein 9) (Fragment). [Source:Uniprot/SWISSPROT;Acc:Q9P2P6]
Ssc.5145.1.S1_at	-1.59379	3.01841	3.01841	9.14518e-05	0.0146099	HSPA6	Heat shock 70 kDa protein 6 (Heat shock 70 kDa protein B'). [Source:Uniprot/SWISSPROT;Acc:P17066]
Ssc.5145.1.S1_a_at	-1.59396	3.01877	3.01877	0.00026795	0.0260635	HSPA6	Heat shock 70 kDa protein 6 (Heat shock 70 kDa protein B'). [Source:Uniprot/SWISSPROT;Acc:P17066]
Ssc.21145.1.S1_at	-1.59677	3.02465	3.02465	5.93579e-05	0.0114551	DEFB1	Beta-defensin 1 precursor (BD-1) (hBD-1) (Defensin, beta 1). [Source:Uniprot/SWISSPROT;Acc:P60022]
Ssc.290.1.S1_at	-1.59682	3.02475	3.02475	2.40568e-05	0.00853414	SELP	P-selectin precursor (Granule membrane protein 140) (GMP-140) (PADGEM) (CD62P) (Leukocyte-endothelial cell adhesion molecule 3) (LECAM3). [Source:Uniprot/SWISSPROT;Acc:P16109]
Ssc.113.1.S2_at	-1.60844	3.04923	3.04923	3.4531e-05	0.00946582	IL1A	Interleukin-1 alpha precursor (IL-1 alpha) (Hematopoietin-1). [Source:Uniprot/SWISSPROT;Acc:P01583]
Ssc.16297.1.S2_at	-1.61677	3.06687	3.06687	5.01623e-06	0.00504193	SELE	E-selectin precursor (Endothelial leukocyte adhesion molecule 1) (ELAM-1) (Leukocyte-endothelial cell adhesion molecule 2) (LECAM2) (CD62E antigen). [Source:Uniprot/SWISSPROT;Acc:P16581]
Ssc.22615.1.A1_at	-1.63195	3.09932	3.09932	1.74942e-05	0.00779423	GTF2A1	Transcription initiation factor IIA alpha and beta chains (TFIIA p35 and p19 subunits) (TFIIA-42) (TFIIAL). [Source:Uniprot/SWISSPROT;Acc:P52655]
Ssc.8767.1.A1_at	-1.64008	3.11682	3.11682	2.25705e-05	0.00853414	CYP1B1	Cytochrome P450 1B1 (EC 1.14.14.1) (CYPIB1). [Source:Uniprot/SWISSPROT;Acc:Q16678]
Ssc.9311.1.A1_at	-1.65133	3.14124	3.14124	1.40422e-05	0.00779423	PHLDA1	pleckstrin homology-like domain, family A, member 1; PQ-rich protein; T-cell death-associated gene 51; proline-histidine rich protein; apoptosis-associated nuclear protein [Homo sapiens]. [Source:RefSeq;Acc:NM_007350]
Ssc.27433.1.S1_at	-1.66084	3.16201	3.16201	2.65128e-05	0.00919147	TGM1	Protein-glutamine gamma-glutamyltransferase K (EC 2.3.2.13) (Transglutaminase K) (TGase K) (TGK) (TG(K)) (Transglutaminase 1) (Epidermal TGase). [Source:Uniprot/SWISSPROT;Acc:P22735]
Ssc.22512.1.S1_at	-1.66635	3.17412	3.17412	4.10124e-05	0.00989342	NUCB2	Nucleobindin 2 precursor (DNA-binding protein NEFA). [Source:Uniprot/SWISSPROT;Acc:P80303]
Ssc.3706.1.S2_at	-1.67466	3.19244	3.19244	3.82153e-06	0.00436805	SOD2	Superoxide dismutase [Mn], mitochondrial precursor (EC 1.15.1.1). [Source:Uniprot/SWISSPROT;Acc:P04179]
Ssc.5991.1.A1_at	-1.69227	3.23165	3.23165	0.000134233	0.0185378		Similar to Keratin, type I cytoskeletal 18 [Source:IPI;Acc:IPI00478535]
Ssc.113.1.S1_at	-1.69291	3.23309	3.23309	0.000469297	0.0333949	IL1A	Interleukin-1 alpha precursor (IL-1 alpha) (Hematopoietin-1). [Source:Uniprot/SWISSPROT;Acc:P01583]
Ssc.6797.1.S1_at	-1.69366	3.23477	3.23477	1.58932e-05	0.00779423	STXBP1	Syntaxin binding protein 1 (Unc-18 homolog) (Unc-18A) (Unc-18-1) (N- Sec1) (p67). [Source:Uniprot/SWISSPROT;Acc:P61764]
Ssc.10025.3.S1_at	-1.74815	3.35928	3.35928	1.82604e-06	0.003312	CEBPD	CCAAT/enhancer binding protein delta (C/EBP delta) (Nuclear factor NF- IL6-beta) (NF-IL6-beta). [Source:Uniprot/SWISSPROT;Acc:P49716]
Ssc.17100.1.S1_at	-1.76007	3.38714	3.38714	1.58241e-05	0.00779423	S100A8	Calgranulin A (Migration inhibitory factor-related protein 8) (MRP-8) (Cystic fibrosis antigen) (CFAG) (P8) (Leukocyte L1 complex light chain) (S100 calcium-binding protein A8) (Calprotectin L1L subunit) (Urinary stone protein band A). [Source:Uniprot/SWISSPROT;Acc:P05109]
Ssc.16026.1.S1_at	-1.76839	3.40674	3.40674	7.973e-06	0.00612959	XPO1	exportin 1; CRM1, yeast, homolog; Exportin-1 (required for chromosome region maintenance); exportin 1 (CRM1, yeast, homolog) [Homo sapiens]. [Source:RefSeq;Acc:NM_003400]
Ssc.9720.1.A1_at	-1.79457	3.46913	3.46913	0.000312074	0.0271775	CYR61	CYR61 protein precursor (Cysteine-rich, angiogenic inducer, 61) (Insulin-like growth factor-binding protein 10) (GIG1 protein). [Source:Uniprot/SWISSPROT;Acc:O00622]
Ssc.90.1.S1_at	-1.8099	3.50619	3.50619	0.000250144	0.0252478	CHI3L1	Chitinase-3 like protein 1 precursor (Cartilage glycoprotein-39) (GP- 39) (39 kDa synovial protein) (HCgp-39) (YKL-40). [Source:Uniprot/SWISSPROT;Acc:P36222]
Ssc.16342.1.A1_at	-1.82464	3.54219	3.54219	2.45888e-07	0.00118631	SERPINE2	Glia derived nexin precursor (GDN) (Protease nexin I) (PN-1) (Protease inhibitor 7). [Source:Uniprot/SWISSPROT;Acc:P07093]
Ssc.30887.1.S1_at	-1.839	3.57763	3.57763	2.66718e-05	0.00919147	TNFAIP6	Tumor necrosis factor-inducible protein TSG-6 precursor (TNF- stimulated gene 6 protein) (Hyaluronate-binding protein). [Source:Uniprot/SWISSPROT;Acc:P98066]
Ssc.6726.2.S1_a_at	-1.86363	3.63923	3.63923	0.000285688	0.0266087	ANKRD15	Ankyrin repeat domain protein 15 (Kidney ankyrin repeat-containing protein). [Source:Uniprot/SWISSPROT;Acc:Q14678]
Ssc.17821.1.A1_at	-1.90966	3.75721	3.75721	6.07976e-06	0.00559911	KIAA1411
Ssc.17904.1.A1_at	-1.92081	3.78636	3.78636	1.92215e-06	0.003312	TEAD4	Transcriptional enhancer factor TEF-3 (TEA domain family member 4) (TEAD-4) (Transcription factor RTEF-1). [Source:Uniprot/SWISSPROT;Acc:Q15561]
Ssc.6139.1.S1_at	-1.92158	3.78837	3.78837	1.75978e-05	0.00779423	WARS	Tryptophanyl-tRNA synthetase (EC 6.1.1.2) (Tryptophan--tRNA ligase) (TrpRS) (IFP53) (hWRS). [Source:Uniprot/SWISSPROT;Acc:P23381]
Ssc.6139.2.S1_at	-1.93243	3.81697	3.81697	3.00038e-05	0.00929146	WARS	Tryptophanyl-tRNA synthetase (EC 6.1.1.2) (Tryptophan--tRNA ligase) (TrpRS) (IFP53) (hWRS). [Source:Uniprot/SWISSPROT;Acc:P23381]
Ssc.300.1.S1_at	-1.94257	3.8439	3.8439	9.69055e-05	0.0152788	SLC11A1	Natural resistance-associated macrophage protein 1 (NRAMP 1). [Source:Uniprot/SWISSPROT;Acc:P49279]
Ssc.7864.1.A1_at	-1.94809	3.85864	3.85864	1.27596e-06	0.002565	IL1RAP	Interleukin-1 receptor accessory protein precursor (IL-1 receptor accessory protein) (IL-1RAcP). [Source:Uniprot/SWISSPROT;Acc:Q9NPH3]
Ssc.17042.1.A1_at	-1.96341	3.89982	3.89982	2.43568e-07	0.00118631	SOD2	Superoxide dismutase [Mn], mitochondrial precursor (EC 1.15.1.1). [Source:Uniprot/SWISSPROT;Acc:P04179]
Ssc.924.3.A1_at	-1.96552	3.90555	3.90555	1.23253e-06	0.002565	THBS1	Thrombospondin 1 precursor. [Source:Uniprot/SWISSPROT;Acc:P07996]
Ssc.7314.1.A1_at	-1.96791	3.91202	3.91202	0.00019921	0.0224375	PTGS2	Prostaglandin G/H synthase 2 precursor (EC 1.14.99.1) (Cyclooxygenase -2) (COX-2) (Prostaglandin-endoperoxide synthase 2) (Prostaglandin H2 synthase 2) (PGH synthase 2) (PGHS-2) (PHS II). [Source:Uniprot/SWISSPROT;Acc:P35354]
Ssc.5182.1.A1_at	-1.97722	3.93734	3.93734	5.70698e-05	0.0113345	IER3	Radiation-inducible immediate-early gene IEX-1 (Immediate early protein GLY96) (Immediate early response 3 protein) (PACAP-responsive gene 1 protein) (PRG1 protein) (Differentiation-dependent gene 2 protein) (DIF-2 protein). [Source:Uniprot/SWISSPROT;Acc:P46695]
Ssc.314.1.S1_at	-1.98739	3.96519	3.96519	0.000177421	0.0215072	ADM	ADM precursor [Contains: Adrenomedullin (AM); Proadrenomedullin N-20 terminal peptide (ProAM-N20) (ProAM N-terminal 20 peptide) (PAMP)]. [Source:Uniprot/SWISSPROT;Acc:P35318]
Ssc.9957.1.A1_at	-1.98861	3.96856	3.96856	0.000639607	0.0388674	CCL8	Small inducible cytokine A8 precursor (CCL8) (Monocyte chemotactic protein 2) (MCP-2) (Monocyte chemoattractant protein 2) (HC14) [Contains: MCP-2(6-76)]. [Source:Uniprot/SWISSPROT;Acc:P80075]
Ssc.657.1.A1_at	-1.98907	3.96982	3.96982	1.56727e-05	0.00779423	CCL2	Small inducible cytokine A2 precursor (CCL2) (Monocyte chemotactic protein 1) (MCP-1) (Monocyte chemoattractant protein-1) (Monocyte chemotactic and activating factor) (MCAF) (Monocyte secretory protein JE) (HC11). [Source:Uniprot/SWISSPROT;Acc:P13500]
Ssc.2165.2.S1_a_at	-1.99309	3.98089	3.98089	0.000635522	0.0388674	SFN	14-3-3 protein sigma (Stratifin) (Epithelial cell marker protein 1). [Source:Uniprot/SWISSPROT;Acc:P31947]
Ssc.15980.1.S1_at	-1.9936	3.9823	3.9823	0.000348854	0.0288657	LBP	Lipopolysaccharide-binding protein precursor (LBP). [Source:Uniprot/SWISSPROT;Acc:P18428]
Ssc.5053.1.S1_at	-2.06072	4.17193	4.17193	0.000147615	0.0190424	CD163	CD163 antigen isoform a; macrophage-associated antigen [Homo sapiens]. [Source:RefSeq;Acc:NM_004244]
Ssc.3706.1.S1_at	-2.07254	4.20627	4.20627	5.95681e-07	0.00183307	SOD2	Superoxide dismutase [Mn], mitochondrial precursor (EC 1.15.1.1). [Source:Uniprot/SWISSPROT;Acc:P04179]
Ssc.924.2.A1_at	-2.08857	4.25327	4.25327	1.43236e-05	0.00779423	THBS1	Thrombospondin 1 precursor. [Source:Uniprot/SWISSPROT;Acc:P07996]
Ssc.21300.1.S1_at	-2.11964	4.34585	4.34585	0.000277069	0.0262107	PAPOLA	Poly(A) polymerase alpha (EC 2.7.7.19) (PAP) (Polynucleotide adenylyltransferase alpha) (Fragment). [Source:Uniprot/SWISSPROT;Acc:P51003]
Ssc.19365.1.S1_at	-2.12177	4.35226	4.35226	7.0123e-07	0.00187953	Q5R3K3	PREDICTED: similar to gene; RIKEN cDNA 2810048G17 [Source:RefSeq_peptide;Acc:XP_496823]
Ssc.9738.1.A1_at	-2.18562	4.54923	4.54923	3.45638e-08	0.000416891	CEBPB	CCAAT/enhancer binding protein beta (C/EBP beta) (Nuclear factor NF- IL6) (Transcription factor 5). [Source:Uniprot/SWISSPROT;Acc:P17676]
Ssc.17312.1.A1_at	-2.19297	4.57245	4.57245	9.79226e-07	0.00236219	Q7Z7L8
Ssc.3509.1.S1_at	-2.19846	4.58989	4.58989	0.000291037	0.0267965	HK2	Hexokinase, type II (EC 2.7.1.1) (HK II) (Muscle form hexokinase). [Source:Uniprot/SWISSPROT;Acc:P52789]
Ssc.6139.3.S1_at	-2.21869	4.65469	4.65469	5.3804e-05	0.0111348	WARS	Tryptophanyl-tRNA synthetase (EC 6.1.1.2) (Tryptophan--tRNA ligase) (TrpRS) (IFP53) (hWRS). [Source:Uniprot/SWISSPROT;Acc:P23381]
Ssc.6139.1.S1_a_at	-2.25565	4.77551	4.77551	3.4186e-06	0.00412334	WARS	Tryptophanyl-tRNA synthetase (EC 6.1.1.2) (Tryptophan--tRNA ligase) (TrpRS) (IFP53) (hWRS). [Source:Uniprot/SWISSPROT;Acc:P23381]
Ssc.23801.1.S1_at	-2.27791	4.84973	4.84973	2.99304e-06	0.00401117	RETN	Resistin precursor (Cysteine-rich secreted protein FIZZ3) (Adipose tissue-specific secretory factor) (ADSF) (C/EBP-epsilon regulated myeloid-specific secreted cysteine-rich protein) (Cysteine-rich secreted protein A12-alpha-like 2) (UNQ407/PRO1199). [Source:Uniprot/SWISSPROT;Acc:Q9HD89]
Ssc.19692.1.S1_at	-2.29488	4.90713	4.90713	8.53968e-05	0.0140138	CXCL2	Macrophage inflammatory protein-2-alpha precursor (MIP2-alpha) (CXCL2) (Growth regulated protein beta) (Gro-beta) [Contains: GRO-beta(5-73) (GRO-beta-T) (SB-251353) (Hematopoietic synergistic factor) (HSF)]. [Source:Uniprot/SWISSPROT;Acc:P19875]
Ssc.27048.1.A1_at	-2.31889	4.98948	4.98948	2.31939e-06	0.00357724	C21orf7	TAK1-like protein. [Source:Uniprot/SWISSPROT;Acc:P57077]
Ssc.26184.1.S1_at	-2.32561	5.01279	5.01279	2.37266e-06	0.00357724	LY6H	Lymphocyte antigen Ly-6H precursor. [Source:Uniprot/SWISSPROT;Acc:O94772]
Ssc.6189.1.A1_at	-2.36396	5.14782	5.14782	2.78331e-05	0.00923256	SLC7A11	Cystine/glutamate transporter (Amino acid transport system xc-) (xCT) (Calcium channel blocker resistance protein CCBR1). [Source:Uniprot/SWISSPROT;Acc:Q9UPY5]
Ssc.16209.1.S1_at	-2.53026	5.77675	5.77675	7.28519e-06	0.00585802	TNC	Tenascin precursor (TN) (Hexabrachion) (Cytotactin) (Neuronectin) (GMEM) (JI) (Miotendinous antigen) (Glioma-associated-extracellular matrix antigen) (GP 150-225) (Tenascin-C) (TN-C). [Source:Uniprot/SWISSPROT;Acc:P24821]
Ssc.170.1.S1_at	-2.56684	5.92509	5.92509	7.60743e-05	0.0131081	ARG1	Arginase 1 (EC 3.5.3.1) (Liver-type arginase). [Source:Uniprot/SWISSPROT;Acc:P05089]
Ssc.227.1.S1_at	-2.70233	6.5085	6.5085	2.83219e-05	0.00923256	ATP4B	Potassium-transporting ATPase beta chain (Proton pump beta chain) (Gastric H+/K+ ATPase beta subunit). [Source:Uniprot/SWISSPROT;Acc:P51164]
Ssc.15601.1.A1_s_at	-2.70823	6.53517	6.53517	3.36662e-05	0.00944337	IL1B	Interleukin-1 beta precursor (IL-1 beta) (Catabolin). [Source:Uniprot/SWISSPROT;Acc:P01584]
Ssc.658.1.S1_at	-2.78614	6.8978	6.8978	4.30838e-05	0.00999988	IL8	Interleukin-8 precursor (IL-8) (CXCL8) (Monocyte-derived neutrophil chemotactic factor) (MDNCF) (T-cell chemotactic factor) (Neutrophil- activating protein 1) (NAP-1) (Protein 3-10C) (Granulocyte chemotactic protein 1) (GCP-1) (Monocyte derived neutrophil activating peptide) (MONAP) (Emoctakin) [Contains: MDNCF-a (IL8/NAP1 form I) (GCP/IL-8 protein IV); IL-8(1-77) (MDNCF-b) (IL8/NAP1 form II) (GC…
Ssc.11784.1.S1_at	-2.82849	7.10332	7.10332	2.75671e-05	0.00923256	TIMP1	Metalloproteinase inhibitor 1 precursor (TIMP-1) (Erythroid potentiating activity) (EPA) (Tissue inhibitor of metalloproteinases) (Fibroblast collagenase inhibitor) (Collagenase inhibitor). [Source:Uniprot/SWISSPROT;Acc:P01033]
Ssc.33.1.S1_at	-2.83066	7.114	7.114	2.87835e-06	0.00401117	DUOX2	dual oxidase 2 precursor; dual oxidase-like domains 2; nicotinamide adenine dinucleotide phosphate oxidase; flavoprotein NADPH oxidase; NADPH thyroid oxidase 2; NADH/NADPH thyroid oxidase p138-tox; NADPH oxidase/peroxidase DUOX2 [Homo sapiens]. [Source:RefSeq;Acc:NM_014080]
Ssc.17573.1.S1_at	-2.88028	7.36291	7.36291	3.22408e-05	0.00929911	IL1B	Interleukin-1 beta precursor (IL-1 beta) (Catabolin). [Source:Uniprot/SWISSPROT;Acc:P01584]
Ssc.15927.1.S1_at	-2.92695	7.60501	7.60501	3.81866e-05	0.00977174	MMP3	Stromelysin-1 precursor (EC 3.4.24.17) (Matrix metalloproteinase-3) (MMP-3) (Transin-1) (SL-1). [Source:Uniprot/SWISSPROT;Acc:P08254]
Ssc.15927.2.S1_at	-3.0356	8.19989	8.19989	0.000432727	0.032101	MMP3	Stromelysin-1 precursor (EC 3.4.24.17) (Matrix metalloproteinase-3) (MMP-3) (Transin-1) (SL-1). [Source:Uniprot/SWISSPROT;Acc:P08254]
Ssc.9114.1.S1_at	-3.06333	8.35899	8.35899	1.78438e-07	0.00118631	NP_078912	tumor necrosis factor, alpha-induced protein 9; tumor necrosis-alpha-induced adipose-related protein; six transmembrane prostate protein 2 [Homo sapiens]. [Source:RefSeq;Acc:NM_024636]
Ssc.29329.1.A1_at	-3.11026	8.63538	8.63538	2.80795e-05	0.00923256	DCHS2	dachsous 2 isoform 1; protocadherin protein PCDHJ; dachsous-like; protocadherin protein CDHJ; cadherin-like 27; protocadherin 23 [Homo sapiens]. [Source:RefSeq;Acc:NM_017639]
Ssc.16250.1.S2_at	-3.17788	9.04976	9.04976	3.75352e-05	0.00977174	IL1RN	Interleukin-1 receptor antagonist protein precursor (IL-1ra) (IRAP) (IL1 inhibitor) (IL-1RN) (ICIL-1RA). [Source:Uniprot/SWISSPROT;Acc:P18510]
Ssc.719.1.S1_a_at	-3.18414	9.08913	9.08913	3.14859e-05	0.00929911	CXCL6	Small inducible cytokine B6 precursor (CXCL6) (Granulocyte chemotactic protein 2) (GCP-2) (Chemokine alpha 3) (CKA-3). [Source:Uniprot/SWISSPROT;Acc:P80162]
Ssc.719.1.S1_at	-3.32417	10.0156	10.0156	7.24886e-06	0.00585802	CXCL6	Small inducible cytokine B6 precursor (CXCL6) (Granulocyte chemotactic protein 2) (GCP-2) (Chemokine alpha 3) (CKA-3). [Source:Uniprot/SWISSPROT;Acc:P80162]
Ssc.4871.1.S1_at	-3.7836	13.7714	13.7714	1.06982e-05	0.00733909	CXCL2	Macrophage inflammatory protein-2-alpha precursor (MIP2-alpha) (CXCL2) (Growth regulated protein beta) (Gro-beta) [Contains: GRO-beta(5-73) (GRO-beta-T) (SB-251353) (Hematopoietic synergistic factor) (HSF)]. [Source:Uniprot/SWISSPROT;Acc:P19875]
Ssc.24282.1.S1_at	-3.85558	14.4759	14.4759	3.98363e-06	0.00436805	CXCL2	Macrophage inflammatory protein-2-alpha precursor (MIP2-alpha) (CXCL2) (Growth regulated protein beta) (Gro-beta) [Contains: GRO-beta(5-73) (GRO-beta-T) (SB-251353) (Hematopoietic synergistic factor) (HSF)]. [Source:Uniprot/SWISSPROT;Acc:P19875]
Ssc.1191.1.S1_at	-4.17965	18.1217	18.1217	3.07396e-05	0.00929911	FAF1	FAS-associated factor 1 (FAF1 protein) (hFAF1) (CGI-03). [Source:Uniprot/SWISSPROT;Acc:Q9UNN5]
Ssc.2381.1.A1_at	-5.82759	56.7909	56.7909	2.53865e-08	0.000416891	S100A9	Calgranulin B (Migration inhibitory factor-related protein 14) (MRP- 14) (P14) (Leukocyte L1 complex heavy chain) (S100 calcium-binding protein A9) (Calprotectin L1H subunit). [Source:Uniprot/SWISSPROT;Acc:P06702]

## Sheet: 2dpi-Ileum
affy ID	logFC	2^(-logFC) [Ratio]	FC 2 dpi vs control	P.Value	adj.P.Val	Gene Name	Description
Ssc.12735.1.A1_s_at	5.81449	0.0177691	-56.2776	1.29403e-06	0.00107641	MEP1B	Meprin A beta-subunit precursor (EC 3.4.24.18) (Endopeptidase-2) (N- benzoyl-L-tyrosyl-P-amino-benzoic acid hydrolase beta subunit) (PABA peptide hydrolase) (PPH beta). [Source:Uniprot/SWISSPROT;Acc:Q16820]
Ssc.676.1.S1_at	5.81346	0.0177817	-56.2376	0.000261686	0.0175352	FABP6	Gastrotropin (GT) (Ileal lipid-binding protein) (ILBP) (Intestinal 15 kDa protein) (I-15P) (Intestinal bile acid-binding protein) (I-BABP). [Source:Uniprot/SWISSPROT;Acc:P51161]
Ssc.16525.1.S1_at	5.5898	0.0207635	-48.1613	7.63466e-07	0.000837141	FABP2	Fatty acid-binding protein, intestinal (I-FABP) (FABPI). [Source:Uniprot/SWISSPROT;Acc:P12104]
Ssc.16129.1.S1_at	5.46731	0.0226035	-44.241	1.48639e-07	0.000448202	RBP2	Retinol-binding protein II, cellular (CRBP-II). [Source:Uniprot/SWISSPROT;Acc:P50120]
Ssc.807.1.S1_at	5.05834	0.0300114	-33.3206	8.46538e-06	0.00305002	APOA1	Apolipoprotein A-I precursor (Apo-AI). [Source:Uniprot/SWISSPROT;Acc:P02647]
Ssc.12240.1.S1_at	5.05252	0.0301329	-33.1864	6.50815e-07	0.000784981	MEP1B	Meprin A beta-subunit precursor (EC 3.4.24.18) (Endopeptidase-2) (N- benzoyl-L-tyrosyl-P-amino-benzoic acid hydrolase beta subunit) (PABA peptide hydrolase) (PPH beta). [Source:Uniprot/SWISSPROT;Acc:Q16820]
Ssc.1611.1.S1_at	4.99574	0.0313424	-31.9056	4.95546e-07	0.000664115
Ssc.1039.1.S1_at	4.74433	0.037309	-26.8031	2.40321e-05	0.00521232	APOC3	Apolipoprotein C-III precursor (Apo-CIII). [Source:Uniprot/SWISSPROT;Acc:P02656]
Ssc.18488.1.S1_at	4.70617	0.038309	-26.1035	8.62522e-05	0.0100515	AQP8	Aquaporin 8. [Source:Uniprot/SWISSPROT;Acc:O94778]
Ssc.16465.1.S1_at	4.64255	0.0400362	-24.9774	0.000501064	0.0241083	NP_997293	IVFI9356 [Homo sapiens]. [Source:RefSeq;Acc:NM_207410]
Ssc.853.1.A1_at	4.54229	0.0429176	-23.3005	7.0996e-07	0.000815541	MME	Neprilysin (EC 3.4.24.11) (Neutral endopeptidase) (NEP) (Enkephalinase) (Common acute lymphocytic leukemia antigen) (CALLA) (Neutral endopeptidase 24.11) (CD10). [Source:Uniprot/SWISSPROT;Acc:P08473]
Ssc.161.1.S1_at	4.49376	0.0443857	-22.5298	9.8021e-10	2.36456e-05	SLC5A1	Sodium/glucose cotransporter 1 (Na(+)/glucose cotransporter 1) (High affinity sodium-glucose cotransporter). [Source:Uniprot/SWISSPROT;Acc:P13866]
Ssc.18284.1.A1_at	4.29177	0.0510563	-19.5862	2.47926e-08	0.000299036	KCNJ13	Inward rectifier potassium channel 13 (Potassium channel, inwardly rectifying, subfamily J, member 13) (Inward rectifier K+ channel Kir7.1). [Source:Uniprot/SWISSPROT;Acc:O60928]
Ssc.889.1.A1_a_at	4.24241	0.0528332	-18.9275	0.000950772	0.0338898		49 kDa protein [Source:IPI;Acc:IPI00413538]
Ssc.958.1.S1_at	4.22921	0.0533187	-18.7551	0.000183088	0.0146732	ALDOB	Fructose-bisphosphate aldolase B (EC 4.1.2.13) (Liver-type aldolase). [Source:Uniprot/SWISSPROT;Acc:P05062]
Ssc.22708.1.A1_at	4.14436	0.0565487	-17.6839	5.27924e-06	0.0027096	AMN	Amnionless protein precursor. [Source:Uniprot/SWISSPROT;Acc:Q9BXJ7]
Ssc.12.1.S1_at	4.13723	0.0568291	-17.5966	0.000185043	0.0147615	SULT1E1	Estrogen sulfotransferase (EC 2.8.2.4) (Sulfotransferase, estrogen- preferring) (EST-1). [Source:Uniprot/SWISSPROT;Acc:P49888]
Ssc.315.1.S1_at	4.13223	0.0570262	-17.5358	4.58707e-07	0.000650905	DPEP1	Microsomal dipeptidase precursor (EC 3.4.13.19) (MDP) (Dehydropeptidase-I) (Renal dipeptidase) (RDP). [Source:Uniprot/SWISSPROT;Acc:P16444]
Ssc.30512.1.A1_at	4.10053	0.0582932	-17.1547	5.21031e-06	0.0027096	CA7	Carbonic anhydrase VII (EC 4.2.1.1) (Carbonate dehydratase VII) (CA- VII). [Source:Uniprot/SWISSPROT;Acc:P43166]
Ssc.30166.1.A1_at	4.08999	0.0587207	-17.0298	1.39575e-07	0.000448202	SLC13A1	Solute carrier family 13, member 1 (Renal sodium/sulfate cotransporter) (Na(+)/sulfate cotransporter) (hNaSi-1). [Source:Uniprot/SWISSPROT;Acc:Q9BZW2]
Ssc.14503.1.S1_at	3.9124	0.0664126	-15.0574	0.000744022	0.029639	APOA4	Apolipoprotein A-IV precursor (Apo-AIV). [Source:Uniprot/SWISSPROT;Acc:P06727]
Ssc.24987.2.S1_a_at	3.9104	0.0665045	-15.0366	8.72717e-06	0.00305002	APOB	Apolipoprotein B-100 precursor (Apo B-100) [Contains: Apolipoprotein B-48 (Apo B-48)]. [Source:Uniprot/SWISSPROT;Acc:P04114]
Ssc.22210.2.S1_at	3.57537	0.0838892	-11.9205	2.92609e-05	0.00578575	NP_001004346	similar to Bifunctional methylenetetrahydrofolate dehydrogenase/cyclohydrolase, mitochondrial precursor [Homo sapiens]. [Source:RefSeq;Acc:NM_001004346]
Ssc.22210.1.A1_at	3.52366	0.0869504	-11.5008	2.66656e-05	0.00553322	NP_001004346	similar to Bifunctional methylenetetrahydrofolate dehydrogenase/cyclohydrolase, mitochondrial precursor [Homo sapiens]. [Source:RefSeq;Acc:NM_001004346]
Ssc.3800.1.S1_at	3.50414	0.0881353	-11.3462	0.000180605	0.0145225	SLC7A9	B(0,+)-type amino acid transporter 1 (B(0,+)AT) (Glycoprotein- associated amino acid transporter b0,+AT1). [Source:Uniprot/SWISSPROT;Acc:P82251]
Ssc.22082.2.A1_at	3.36877	0.0968053	-10.33	2.95211e-07	0.00053604	DAB1	Disabled homolog 1. [Source:Uniprot/SWISSPROT;Acc:O75553]
Ssc.7570.2.S1_at	3.22502	0.106948	-9.35034	7.15268e-06	0.00302709	SLC1A1	Excitatory amino acid transporter 3 (Sodium-dependent glutamate/aspartate transporter 3) (Excitatory amino-acid carrier 1) (Neuronal and epithelial glutamate transporter). [Source:Uniprot/SWISSPROT;Acc:P43005]
Ssc.17221.1.S1_at	3.18343	0.110076	-9.08467	3.5451e-05	0.00642996	MTP	Microsomal triglyceride transfer protein large subunit precursor. [Source:Uniprot/SWISSPROT;Acc:P55157]
Ssc.10860.1.S1_at	3.10561	0.116177	-8.60759	2.89067e-07	0.00053604	CA12	Carbonic anhydrase XII precursor (EC 4.2.1.1) (Carbonate dehydratase XII) (CA-XII) (Tumor antigen HOM-RCC-3.1.3). [Source:Uniprot/SWISSPROT;Acc:O43570]
Ssc.14073.1.S1_at	3.09948	0.116671	-8.57112	0.000675122	0.0282996	HSD17B2	Estradiol 17-beta-dehydrogenase 2 (EC 1.1.1.62) (17-beta-HSD 2) (Microsomal 17-beta-hydroxysteroid dehydrogenase) (20 alpha- hydroxysteroid dehydrogenase) (20-alpha-HSD) (E2DH). [Source:Uniprot/SWISSPROT;Acc:P37059]
Ssc.64.1.S1_at	3.04717	0.120979	-8.26592	1.10937e-06	0.00107045	ABCG2	ATP-binding cassette, sub-family G, member 2 (Placenta-specific ATP- binding cassette transporter) (Breast cancer resistance protein). [Source:Uniprot/SWISSPROT;Acc:Q9UNQ0]
Ssc.18369.1.A1_at	2.93676	0.130601	-7.65688	6.48551e-05	0.00864364	ALPPL2	Alkaline phosphatase, placental-like precursor (EC 3.1.3.1) (Nagao isozyme) (Germ-cell alkaline phosphatase) (GCAP) (PLAP-like) (ALP-1). [Source:Uniprot/SWISSPROT;Acc:P10696]
Ssc.17339.1.S1_at	2.84826	0.138864	-7.20131	3.3165e-05	0.00625567	SLC15A1	Oligopeptide transporter, small intestine isoform (Peptide transporter 1) (Intestinal H+/peptide cotransporter) (Solute carrier family 15, member 1). [Source:Uniprot/SWISSPROT;Acc:P46059]
Ssc.13292.1.A1_at	2.83755	0.139898	-7.14804	8.1281e-08	0.000448202	SYT1	Synaptotagmin I (SytI) (p65). [Source:Uniprot/SWISSPROT;Acc:P21579]
Ssc.7570.1.A1_at	2.74856	0.148799	-6.72046	2.21082e-05	0.00507921	SLC1A1	Excitatory amino acid transporter 3 (Sodium-dependent glutamate/aspartate transporter 3) (Excitatory amino-acid carrier 1) (Neuronal and epithelial glutamate transporter). [Source:Uniprot/SWISSPROT;Acc:P43005]
Ssc.22082.1.A1_at	2.71923	0.151855	-6.58521	5.95091e-07	0.000755546	DAB1	Disabled homolog 1. [Source:Uniprot/SWISSPROT;Acc:O75553]
Ssc.3832.1.S1_at	2.66088	0.158123	-6.32417	5.67744e-06	0.00279504	AQP3	Aquaporin 3. [Source:Uniprot/SWISSPROT;Acc:Q92482]
Ssc.4729.1.S2_at	2.65616	0.158641	-6.30355	0.000135279	0.0124555	Q7Z2T0	MSTP111. [Source:Uniprot/SPTREMBL;Acc:Q7Z2T0]
Ssc.881.1.S1_at	2.64698	0.159654	-6.26353	1.98091e-06	0.00144804	PRAP1	proline-rich acidic protein 1; uterine-specific proline-rich acidic protein [Homo sapiens]. [Source:RefSeq;Acc:NM_145202]
Ssc.30277.1.A1_at	2.6397	0.160462	-6.23201	1.28724e-07	0.000448202	SLC26A3	Chloride anion exchanger (DRA protein) (Down-regulated in adenoma). [Source:Uniprot/SWISSPROT;Acc:P40879]
Ssc.11108.1.A1_at	2.59835	0.165128	-6.05592	3.87376e-07	0.000584043	PMP22	Peripheral myelin protein 22 (PMP-22). [Source:Uniprot/SWISSPROT;Acc:Q01453]
Ssc.26516.1.A1_at	2.53437	0.172615	-5.79323	0.000148274	0.0130541	ABCG8	ATP-binding cassette, sub-family G, member 8 (Sterolin-2). [Source:Uniprot/SWISSPROT;Acc:Q9H221]
Ssc.7297.1.S1_at	2.50158	0.176583	-5.66306	1.35056e-05	0.00387852	MAOB	Amine oxidase [flavin-containing] B (EC 1.4.3.4) (Monoamine oxidase) (MAO-B). [Source:Uniprot/SWISSPROT;Acc:P27338]
Ssc.21985.1.S1_at	2.49638	0.177221	-5.64268	0.000170609	0.0141429	PPP1R1A	Protein phosphatase inhibitor 1 (IPP-1) (I-1). [Source:Uniprot/SWISSPROT;Acc:Q13522]
Ssc.1031.1.S1_at	2.49183	0.17778	-5.62493	0.000255464	0.0173232	OAS1	2'-5'-oligoadenylate synthetase 1 (EC 2.7.7.-) ((2-5')oligo(A) synthetase 1) (2-5A synthetase 1) (p46/p42 OAS) (E18/E16). [Source:Uniprot/SWISSPROT;Acc:P00973]
Ssc.232.1.S1_at	2.48298	0.178875	-5.59051	3.11096e-07	0.00053604	DAO	D-amino-acid oxidase (EC 1.4.3.3) (DAMOX) (DAO) (DAAO). [Source:Uniprot/SWISSPROT;Acc:P14920]
Ssc.12504.1.A1_at	2.46663	0.180914	-5.5275	0.000240543	0.0168899	FAM14A	Protein FAM14A precursor (TLH29 protein) (pIFI27-like protein). [Source:Uniprot/SWISSPROT;Acc:Q9H2X8]
Ssc.16106.1.S1_at	2.41896	0.186991	-5.34786	3.0989e-06	0.0019425	XPNPEP2	Xaa-Pro aminopeptidase 2 precursor (EC 3.4.11.9) (X-Pro aminopeptidase 2) (Membrane-bound aminopeptidase P) (Membrane-bound APP) (Membrane- bound AmP) (mAmP) (Aminoacylproline aminopeptidase). [Source:Uniprot/SWISSPROT;Acc:O43895]
Ssc.2618.1.S1_at	2.40471	0.188846	-5.29531	4.68392e-06	0.00251089	NP_996803	apical early endosomal glycoprotein [Homo sapiens]. [Source:RefSeq;Acc:NM_206920]
Ssc.20642.1.S1_at	2.39958	0.189519	-5.27651	7.67945e-06	0.00305002	NP_079198	esterase 31 [Homo sapiens]. [Source:RefSeq;Acc:NM_024922]
Ssc.25410.1.S1_at	2.35592	0.195343	-5.11919	0.00010443	0.0111862	Q71RB1	PP7080. [Source:Uniprot/SPTREMBL;Acc:Q71RB1]
Ssc.19288.1.S1_at	2.30721	0.202051	-4.94924	0.000440466	0.0230777	CREB3L3	cAMP responsive element binding protein 3-like 3; CREB/ATF family transcription factor [Homo sapiens]. [Source:RefSeq;Acc:NM_032607]
Ssc.494.1.S1_at	2.28263	0.205522	-4.86565	1.03958e-06	0.00104491	NP_940905	sodium- and chloride-activated ATP-sensitive potassium channel [Homo sapiens]. [Source:RefSeq;Acc:NM_198503]
Ssc.5996.1.S1_at	2.2821	0.205599	-4.86384	7.92848e-06	0.00305002	KHK	Ketohexokinase (EC 2.7.1.3) (Hepatic fructokinase). [Source:Uniprot/SWISSPROT;Acc:P50053]
Ssc.30752.2.A1_at	2.27433	0.206709	-4.83773	0.000319592	0.0191197	IFIT1	Interferon-induced protein with tetratricopeptide repeats 1 (IFIT-1) (Interferon-induced 56 kDa protein) (IFI-56K). [Source:Uniprot/SWISSPROT;Acc:P09914]
Ssc.760.1.S1_at	2.26485	0.208071	-4.80604	3.08351e-07	0.00053604	CES3	Liver carboxylesterase 1 precursor (EC 3.1.1.1) (Acyl coenzyme A:cholesterol acyltransferase) (ACAT) (Monocyte/macrophage serine esterase) (HMSE) (Serine esterase 1) (Brain carboxylesterase hBr1). [Source:Uniprot/SWISSPROT;Acc:P23141]
Ssc.16113.1.S1_at	2.24144	0.211475	-4.72869	0.000383654	0.0211283	SLC5A4	Low affinity sodium-glucose cotransporter (Sodium/glucose cotransporter 3) (Na(+)/glucose cotransporter 3). [Source:Uniprot/SWISSPROT;Acc:Q9NY91]
Ssc.21194.1.S1_at	2.22892	0.213319	-4.68781	0.000896988	0.0327353	PTPRR	Receptor-type protein-tyrosine phosphatase R precursor (EC 3.1.3.48) (Protein-tyrosine phosphatase PCPTP1) (NC-PTPCOM1) (Ch-1PTPase). [Source:Uniprot/SWISSPROT;Acc:Q15256]
Ssc.29683.1.A1_at	2.22739	0.213545	-4.68285	0.000734162	0.0294878	NR1H4	Bile acid receptor (Farnesoid X-activated receptor) (Farnesol receptor HRR-1) (Retinoid X receptor-interacting protein 14) (RXR-interacting protein 14). [Source:Uniprot/SWISSPROT;Acc:Q96RI1]
Ssc.16236.1.S1_at	2.19594	0.21825	-4.58189	2.55105e-06	0.00170942	DPP4	Dipeptidyl peptidase IV (EC 3.4.14.5) (DPP IV) (T-cell activation antigen CD26) (TP103) (Adenosine deaminase complexing protein-2) (ADABP). [Source:Uniprot/SWISSPROT;Acc:P27487]
Ssc.83.1.S1_at	2.19534	0.218341	-4.57998	0.000108363	0.0112479	ENPEP	Glutamyl aminopeptidase (EC 3.4.11.7) (EAP) (Aminopeptidase A) (APA) (Differentiation antigen gp160). [Source:Uniprot/SWISSPROT;Acc:Q07075]
Ssc.15325.1.S1_at	2.17977	0.220711	-4.53082	1.34869e-05	0.00387852	MAF	Transcription factor Maf (Proto-oncogene c-maf). [Source:Uniprot/SWISSPROT;Acc:O75444]
Ssc.23505.1.S1_at	2.15513	0.224512	-4.4541	6.42945e-06	0.00281996	MAOA	Amine oxidase [flavin-containing] A (EC 1.4.3.4) (Monoamine oxidase) (MAO-A). [Source:Uniprot/SWISSPROT;Acc:P21397]
Ssc.494.1.S2_at	2.14175	0.226605	-4.41296	2.75942e-05	0.00557891	NP_940905	sodium- and chloride-activated ATP-sensitive potassium channel [Homo sapiens]. [Source:RefSeq;Acc:NM_198503]
Ssc.16864.1.S1_at	2.13015	0.228434	-4.37762	4.05061e-05	0.00695611	PPARGC1A	Peroxisome proliferator activated receptor gamma coactivator 1 alpha (PPAR gamma coactivator-1 alpha) (PPARGC-1 alpha) (PGC-1 alpha) (Ligand effect modulator-6). [Source:Uniprot/SWISSPROT;Acc:Q9UBK2]
Ssc.30843.1.A1_at	2.12751	0.228852	-4.36964	0.000761195	0.0297529	Q96LP2
Ssc.29525.1.A1_at	2.12604	0.229086	-4.36517	5.85618e-05	0.00844695	APG10L	APG10 autophagy 10-like [Homo sapiens]. [Source:RefSeq;Acc:NM_031482]
Ssc.15316.1.S1_at	2.11876	0.230245	-4.34321	8.67818e-07	0.00091019	CRIP1	Cysteine-rich protein 1 (Cysteine-rich intestinal protein) (CRIP) (Cysteine-rich heart protein) (hCRHP). [Source:Uniprot/SWISSPROT;Acc:P50238]
Ssc.116.1.S1_at	2.10428	0.232568	-4.29982	0.000113467	0.0113339	GGT1	Gamma-glutamyltranspeptidase 1 precursor (EC 2.3.2.2) (Gamma- glutamyltransferase 1) (CD224 antigen). [Source:Uniprot/SWISSPROT;Acc:P19440]
Ssc.22959.1.S1_at	2.09007	0.23487	-4.25768	0.00129343	0.0403558	PCK1	Phosphoenolpyruvate carboxykinase, cytosolic [GTP] (EC 4.1.1.32) (Phosphoenolpyruvate carboxylase) (PEPCK-C). [Source:Uniprot/SWISSPROT;Acc:P35558]
Ssc.30752.1.S1_at	2.07739	0.236943	-4.22042	0.00117169	0.0382472	IFIT1	Interferon-induced protein with tetratricopeptide repeats 1 (IFIT-1) (Interferon-induced 56 kDa protein) (IFI-56K). [Source:Uniprot/SWISSPROT;Acc:P09914]
Ssc.22443.1.S1_at	2.041	0.242995	-4.11531	2.84894e-06	0.00185743	Q9P2E6
Ssc.319.1.S1_at	2.03674	0.243714	-4.10317	2.35885e-05	0.00521232	SFTPD	Pulmonary surfactant-associated protein D precursor (SP-D) (PSP-D). [Source:Uniprot/SWISSPROT;Acc:P35247]
Ssc.23849.1.A1_at	2.03566	0.243896	-4.10012	0.000420857	0.0225107	SLC2A2	Solute carrier family 2, facilitated glucose transporter, member 2 (Glucose transporter type 2, liver). [Source:Uniprot/SWISSPROT;Acc:P11168]
Ssc.10441.1.S1_at	2.02758	0.245266	-4.0772	0.000132967	0.0122902	UGT2B17	UDP-glucuronosyltransferase 2B17 precursor, microsomal (EC 2.4.1.17) (UDPGT) (C19-steroid specific UDP-glucuronosyltransferase). [Source:Uniprot/SWISSPROT;Acc:O75795]
Ssc.15069.1.S1_at	2.02514	0.245682	-4.07031	9.14337e-05	0.0105534	CYP4F3	Cytochrome P450 4F3 (EC 1.14.13.30) (CYPIVF3) (Leukotriene-B(4) omega- hydroxylase) (Leukotriene-B(4) 20-monooxygenase) (Cytochrome P450-LTB- omega). [Source:Uniprot/SWISSPROT;Acc:Q08477]
Ssc.19288.2.S1_at	2.0142	0.247552	-4.03956	0.000173801	0.0142606	CREB3L3	cAMP responsive element binding protein 3-like 3; CREB/ATF family transcription factor [Homo sapiens]. [Source:RefSeq;Acc:NM_032607]
Ssc.15890.1.S1_at	2.01284	0.247785	-4.03576	2.72564e-05	0.00557208	VNN1	Pantetheinase precursor (EC 3.5.1.-) (Pantetheine hydrolase) (Vascular non-inflammatory molecule 1) (Vanin 1) (Tiff66). [Source:Uniprot/SWISSPROT;Acc:O95497]
Ssc.19556.2.A1_at	1.9888	0.251949	-3.96905	0.000844475	0.0316161	MYH15	PREDICTED: KIAA1000 protein [Source:RefSeq_peptide;Acc:XP_036988]
Ssc.4729.1.S1_at	1.98669	0.252317	-3.96327	4.43856e-05	0.0071123	LEA2_HUMAN	Liver-expressed antimicrobial peptide 2 precursor (LEAP-2). [Source:Uniprot/SWISSPROT;Acc:Q969E1]
Ssc.20310.1.S1_at	1.97811	0.253823	-3.93976	3.45458e-05	0.00633561	GPT	Alanine aminotransferase (EC 2.6.1.2) (Glutamic--pyruvic transaminase) (GPT) (Glutamic--alanine transaminase). [Source:Uniprot/SWISSPROT;Acc:P24298]
Ssc.17029.1.A1_at	1.97339	0.254655	-3.92688	1.78482e-07	0.000478392	ABO	Histo-blood group ABO system transferase (NAGAT) [Includes: Glycoprotein-fucosylgalactoside alpha-N- acetylgalactosaminyltransferase (EC 2.4.1.40) (Fucosylglycoprotein alpha-N-acetylgalactosaminyltransferase) (Histo-blood group A transferase) (A transferase); Glycoprotein-fucosylgalactoside alpha- galactosyltransferase (EC 2.4.1.37) (Fucosylglycoprotein 3-alpha- galactosyltransferase) (Histo-bloo…
Ssc.1901.1.A1_at	1.95688	0.257585	-3.88221	1.19189e-05	0.00368616	ACTC	Actin, alpha cardiac. [Source:Uniprot/SWISSPROT;Acc:P04270]
Ssc.26615.1.A1_at	1.95564	0.257806	-3.87889	5.32058e-05	0.00797194	ESPN	espin [Homo sapiens]. [Source:RefSeq;Acc:NM_031475]
Ssc.11487.1.A1_at	1.93269	0.26194	-3.81767	9.83767e-05	0.0108269	Q8IV56
Ssc.24699.1.A1_at	1.89844	0.268234	-3.72809	0.000107883	0.0112479	CPS1	Carbamoyl-phosphate synthase [ammonia], mitochondrial precursor (EC 6.3.4.16) (Carbamoyl-phosphate synthetase I) (CPSase I). [Source:Uniprot/SWISSPROT;Acc:P31327]
Ssc.2698.1.S1_at	1.89224	0.269388	-3.71212	1.54722e-05	0.00419366	FAAH	Fatty-acid amide hydrolase (EC 3.1.-.-) (Oleamide hydrolase) (Anandamide amidohydrolase). [Source:Uniprot/SWISSPROT;Acc:O00519]
Ssc.21622.1.A1_at	1.87996	0.271692	-3.68064	1.30114e-05	0.00387499	FBP2	Fructose-1,6-bisphosphatase isozyme 2 (EC 3.1.3.11) (D-fructose-1,6- bisphosphate 1-phosphohydrolase) (FBPase). [Source:Uniprot/SWISSPROT;Acc:O00757]
Ssc.17840.2.A1_at	1.87119	0.273348	-3.65834	0.0012094	0.038809	TRIM11	Tripartite motif protein 11 (BIA1 protein). [Source:Uniprot/SWISSPROT;Acc:Q96F44]
Ssc.15316.2.S1_at	1.86538	0.274451	-3.64364	0.000132974	0.0122902	CRIP1	Cysteine-rich protein 1 (Cysteine-rich intestinal protein) (CRIP) (Cysteine-rich heart protein) (hCRHP). [Source:Uniprot/SWISSPROT;Acc:P50238]
Ssc.19607.2.A1_at	1.84848	0.277685	-3.6012	1.18076e-06	0.00107641	Q68DL8
Ssc.295.2.A1_at	1.83056	0.281156	-3.55674	1.28619e-07	0.000448202	GLS	Glutaminase, kidney isoform, mitochondrial precursor (EC 3.5.1.2) (GLS) (L-glutamine amidohydrolase) (K-glutaminase). [Source:Uniprot/SWISSPROT;Acc:O94925]
Ssc.8278.1.S1_at	1.8083	0.285528	-3.50229	9.88904e-05	0.0108269	EPHX2	Soluble epoxide hydrolase (SEH) (EC 3.3.2.3) (Epoxide hydratase) (Cytosolic epoxide hydrolase) (CEH). [Source:Uniprot/SWISSPROT;Acc:P34913]
Ssc.10860.2.S1_at	1.80369	0.28644	-3.49113	3.43538e-06	0.00202126	CA12	Carbonic anhydrase XII precursor (EC 4.2.1.1) (Carbonate dehydratase XII) (CA-XII) (Tumor antigen HOM-RCC-3.1.3). [Source:Uniprot/SWISSPROT;Acc:O43570]
Ssc.19891.1.S1_at	1.8025	0.286678	-3.48824	8.08839e-05	0.00990494	TINAG	Tubulointerstitial nephritis antigen (TIN-Ag). [Source:Uniprot/SWISSPROT;Acc:Q9UJW2]
Ssc.29231.1.A1_at	1.7934	0.288492	-3.4663	6.2748e-06	0.00281996	ZNF548	zinc finger protein 548 [Homo sapiens]. [Source:RefSeq;Acc:NM_152909]
Ssc.540.1.S1_at	1.78027	0.29113	-3.43489	1.11704e-05	0.00354558	GUCA2B	Uroguanylin precursor (UGN) (Guanylate cyclase activator 2B) (Guanylate cyclase C activating peptide II) (GCAP-II). [Source:Uniprot/SWISSPROT;Acc:Q16661]
Ssc.221.1.S1_at	1.75557	0.296157	-3.37659	0.00140024	0.0422681	MX1	Interferon-regulated resistance GTP-binding protein MxA (Interferon- induced protein p78) (IFI-78K). [Source:Uniprot/SWISSPROT;Acc:P20591]
Ssc.5127.1.S1_at	1.75401	0.296477	-3.37294	4.89031e-05	0.00756211	FBP1	Fructose-1,6-bisphosphatase (EC 3.1.3.11) (D-fructose-1,6-bisphosphate 1-phosphohydrolase) (FBPase). [Source:Uniprot/SWISSPROT;Acc:P09467]
Ssc.2310.1.S1_at	1.75162	0.296969	-3.36736	0.00039904	0.021583	GSTM4	Glutathione S-transferase Mu 4 (EC 2.5.1.18) (GSTM4-4) (GST class-mu 4) (GTS-Mu2). [Source:Uniprot/SWISSPROT;Acc:Q03013]
Ssc.9684.1.S1_at	1.75156	0.296981	-3.36721	3.75277e-07	0.000584043	SLC16A10	solute carrier family 16, member 10; T-type amino acid transporter 1 [Homo sapiens]. [Source:RefSeq;Acc:NM_018593]
Ssc.27142.1.A1_at	1.7513	0.297034	-3.36662	7.0686e-06	0.00302709	FER1L3	Myoferlin (Fer-1 like protein 3). [Source:Uniprot/SWISSPROT;Acc:Q9NZM1]
Ssc.12497.1.A1_at	1.73277	0.300875	-3.32364	7.72336e-05	0.00975448	GAL3ST1	Galactosylceramide sulfotransferase (EC 2.8.2.11) (GalCer sulfotransferase) (Cerebroside sulfotransferase) (3'- phosphoadenylylsulfate:galactosylceramide 3'-sulfotransferase) (3'- phosphoadenosine-5'phosphosulfate:GalCer sulfotransferase). [Source:Uniprot/SWISSPROT;Acc:Q99999]
Ssc.10078.1.A1_at	1.71711	0.304158	-3.28776	0.000213323	0.0161317	PCSK5	Proprotein convertase subtilisin/kexin type 5 precursor (EC 3.4.21.-) (Proprotein convertase PC5) (Subtilisin/kexin-like protease PC5) (PC6) (hPC6). [Source:Uniprot/SWISSPROT;Acc:Q92824]
Ssc.8012.1.A1_at	1.71435	0.304741	-3.28148	0.000129768	0.0122617	ATP8B1	Potential phospholipid-transporting ATPase IC (EC 3.6.3.1) (Familial intrahepatic cholestasis type 1) (ATPase class I type 8B member 1). [Source:Uniprot/SWISSPROT;Acc:O43520]
Ssc.18419.1.A1_at	1.67995	0.312093	-3.20417	2.3884e-05	0.00521232	TMC5	transmembrane channel-like 5 [Homo sapiens]. [Source:RefSeq;Acc:NM_024780]
Ssc.31176.1.A1_at	1.67347	0.313499	-3.1898	1.68112e-05	0.00431052	TCN2	Transcobalamin II precursor (TCII) (TC II). [Source:Uniprot/SWISSPROT;Acc:P20062]
Ssc.18979.1.A1_at	1.63723	0.321472	-3.11069	0.00153497	0.0441844	Q5VY43	OTTHUMP00000060123 (Novel protein similar to mouse Jedi soluble isoform 736 protein). [Source:Uniprot/SPTREMBL;Acc:Q5VY43]
Ssc.20832.1.S1_at	1.63572	0.32181	-3.10742	0.000303758	0.0188855	SCTR	Secretin receptor precursor (SCT-R). [Source:Uniprot/SWISSPROT;Acc:P47872]
Ssc.31140.1.S1_at	1.63373	0.322254	-3.10314	0.00140434	0.0422681	IFIT3	Interferon-induced protein with tetratricopeptide repeats 3 (IFIT-3) (IFIT-4) (Interferon-induced 60 kDa protein) (IFI-60K) (ISG-60) (CIG49) (Retinoic acid-induced gene G protein) (RIG-G). [Source:Uniprot/SWISSPROT;Acc:O14879]
Ssc.4464.1.S1_at	1.62269	0.32473	-3.07948	6.17592e-05	0.00856217	APBB2	Amyloid beta A4 precursor protein-binding family B member 2 (Fe65-like protein) (Fragment). [Source:Uniprot/SWISSPROT;Acc:Q92870]
Ssc.22914.1.A1_at	1.61415	0.326658	-3.06131	2.91522e-05	0.00578575	PPARGC1A	Peroxisome proliferator activated receptor gamma coactivator 1 alpha (PPAR gamma coactivator-1 alpha) (PPARGC-1 alpha) (PGC-1 alpha) (Ligand effect modulator-6). [Source:Uniprot/SWISSPROT;Acc:Q9UBK2]
Ssc.23330.1.A1_at	1.6129	0.326941	-3.05865	6.40285e-05	0.00862882	TCP11	t-complex 11; t-complex 11 (a murine tcp homolog) [Homo sapiens]. [Source:RefSeq;Acc:NM_018679]
Ssc.8479.1.A1_at	1.58047	0.334373	-2.99067	5.9212e-06	0.00281996	SEPP1	Selenoprotein P precursor (SeP). [Source:Uniprot/SWISSPROT;Acc:P49908]
Ssc.18208.1.S1_at	1.57779	0.334995	-2.98512	0.000959665	0.0339443	AKR1CL2	aldo-keto reductase family 1, member C-like 2; aldo-keto reductase related protein; aldo-keto reductase loopADR [Homo sapiens]. [Source:RefSeq;Acc:NM_031436]
Ssc.24638.1.S1_at	1.56044	0.339049	-2.94943	7.62613e-05	0.00968238	PRLR	Prolactin receptor precursor (PRL-R). [Source:Uniprot/SWISSPROT;Acc:P16471]
Ssc.19608.1.S1_at	1.54705	0.342209	-2.92219	3.98857e-05	0.00695611	RXRG	Retinoic acid receptor RXR-gamma. [Source:Uniprot/SWISSPROT;Acc:P48443]
Ssc.6069.1.A1_at	1.5363	0.344769	-2.90049	4.15238e-05	0.00695611	KCNK9	Potassium channel subfamily K member 9 (Acid-sensitive potassium channel protein TASK-3) (TWIK-related acid-sensitive K+ channel 3) (Two pore potassium channel KT3.2). [Source:Uniprot/SWISSPROT;Acc:Q9NPC2]
Ssc.27181.1.S1_at	1.53517	0.345038	-2.89823	0.00025565	0.0173232	AASDHPPT	aminoadipate-semialdehyde dehydrogenase-phosphopantetheinyl transferase; alpha-aminoadipic semialdehyde dehydrogenase-phosphopantetheinyl transferase; 4'-phosphopantetheinyl transferase [Homo sapiens]. [Source:RefSeq;Acc:NM_015423]
Ssc.23500.1.S1_s_at	1.53256	0.345663	-2.89299	6.31419e-05	0.00862882	SFTPD	Pulmonary surfactant-associated protein D precursor (SP-D) (PSP-D). [Source:Uniprot/SWISSPROT;Acc:P35247]
Ssc.820.1.S1_at	1.52258	0.348063	-2.87305	0.00166873	0.04643	ANPEP	Aminopeptidase N (EC 3.4.11.2) (hAPN) (Alanyl aminopeptidase) (Microsomal aminopeptidase) (Aminopeptidase M) (gp150) (Myeloid plasma membrane glycoprotein CD13). [Source:Uniprot/SWISSPROT;Acc:P15144]
Ssc.17840.1.S1_at	1.51944	0.34882	-2.8668	0.000308598	0.0189713	BTN2A1	butyrophilin, subfamily 2, member A1 isoform 1 precursor; DJ3E1.1; BK14H9.1; butyrophilin BTF1 precursor [Homo sapiens]. [Source:RefSeq;Acc:NM_007049]
Ssc.6765.1.S1_at	1.50731	0.351767	-2.84279	7.99274e-05	0.00988763	SCIN	Adseverin (Scinderin). [Source:Uniprot/SWISSPROT;Acc:Q9Y6U3]
Ssc.18885.1.A1_at	1.49487	0.354812	-2.81839	4.19352e-05	0.00697656	MYO1A	Myosin Ia (Brush border myosin I) (BBM-I) (BBMI) (Myosin I heavy chain) (MIHC). [Source:Uniprot/SWISSPROT;Acc:Q9UBC5]
Ssc.4483.1.A1_at	1.49402	0.355022	-2.81672	0.00100161	0.0346318	SLC19A3	solute carrier family 19, member 3 [Homo sapiens]. [Source:RefSeq;Acc:NM_025243]
Ssc.25317.1.S1_at	1.48687	0.356787	-2.8028	0.000153665	0.0134451	PDZK10	PDZ domain containing 10 [Source:RefSeq_peptide;Acc:NP_055543]
Ssc.26638.1.S1_at	1.48496	0.357259	-2.79909	0.000868281	0.0321487	Q96MV1
Ssc.8764.1.S1_at	1.48452	0.357369	-2.79823	0.000180147	0.0145225	ABCB1	Multidrug resistance protein 1 (P-glycoprotein 1) (CD243 antigen). [Source:Uniprot/SWISSPROT;Acc:P08183]
Ssc.22731.1.S1_at	1.48188	0.358022	-2.79312	5.94416e-05	0.00844695	SEC14L2	SEC14-like protein 2 (Alpha-tocopherol associated protein) (TAP) (hTAP) (Supernatant protein factor) (SPF) (Squalene transfer protein). [Source:Uniprot/SWISSPROT;Acc:O76054]
Ssc.19564.1.S1_at	1.47237	0.360389	-2.77478	1.74188e-05	0.00433189	PCDH9	Protocadherin 9 precursor. [Source:Uniprot/SWISSPROT;Acc:Q9HC56]
Ssc.23929.1.A1_at	1.46614	0.361949	-2.76282	0.000140234	0.0127176	PMCHL1	Pro-MCH variant (Fragment). [Source:Uniprot/SWISSPROT;Acc:Q16048]
Ssc.18540.1.S1_at	1.46272	0.362809	-2.75627	1.31822e-05	0.00387799	SLC23A1	Solute carrier family 23, member 1 (Sodium-dependent vitamin C transporter 1) (hSVCT1) (Na(+)/L-ascorbic acid transporter 1) (Yolk sac permease-like molecule 3). [Source:Uniprot/SWISSPROT;Acc:Q9UHI7]
Ssc.13891.1.A1_at	1.46018	0.363448	-2.75143	0.00172079	0.0472731	RGN	Senescence marker protein-30 (SMP-30) (Regucalcin) (RC). [Source:Uniprot/SWISSPROT;Acc:Q15493]
Ssc.19471.1.A1_at	1.45892	0.363765	-2.74903	4.33015e-06	0.002374	CRB1	Crumbs protein homolog 1 precursor. [Source:Uniprot/SWISSPROT;Acc:P82279]
Ssc.24018.1.S1_at	1.43584	0.369631	-2.7054	0.000383849	0.0211283	AKAP6	A-kinase anchor protein 6 (Protein kinase A anchoring protein 6) (PRKA6) (A-kinase anchor protein 100 kDa) (AKAP 100) (mAKAP). [Source:Uniprot/SWISSPROT;Acc:Q13023]
Ssc.30752.3.S1_at	1.42851	0.371514	-2.69169	0.000441025	0.0230777	IFIT1	Interferon-induced protein with tetratricopeptide repeats 1 (IFIT-1) (Interferon-induced 56 kDa protein) (IFI-56K). [Source:Uniprot/SWISSPROT;Acc:P09914]
Ssc.3311.1.S1_at	1.42753	0.371768	-2.68985	7.92955e-08	0.000448202	RBM3	Putative RNA-binding protein 3 (RNA binding motif protein 3) (RNPL). [Source:Uniprot/SWISSPROT;Acc:P98179]
Ssc.1139.1.A1_at	1.41022	0.376255	-2.65777	9.41933e-06	0.00320032	SLC4A4	solute carrier family 4, sodium bicarbonate cotransporter, member 4; sodium bicarbonate cotransporter 1 (sodium bicarbonate cotransporter, kidney; sodium bicarbonate cotransporter, pancreas); solute carrier family 4, sodium bicarbonate cotransporter, member 5 [Homo sapiens]. [Source:RefSeq;Acc:NM_003759]
Ssc.1813.1.S1_at	1.40649	0.377228	-2.65092	0.000651387	0.0277132	PRODH	Proline oxidase, mitochondrial precursor (EC 1.5.3.-) (Proline dehydrogenase). [Source:Uniprot/SWISSPROT;Acc:O43272]
Ssc.21842.1.S1_a_at	1.40323	0.378081	-2.64493	0.000291372	0.0185738	DDEF1	130-kDa phosphatidylinositol 4,5-biphosphate-dependent ARF1 GTPase- activating protein (PIP2-dependent ARF1 GAP) (ADP-ribosylation factor- directed GTPase-activating protein 1) (ARF GTPase-activating protein 1) (Development and differentiation-enhancing factor 1) (Fragment). [Source:Uniprot/SWISSPROT;Acc:Q9ULH1]
Ssc.19356.1.S1_at	1.39641	0.379874	-2.63246	1.77817e-05	0.00433281	MPP1	55 kDa erythrocyte membrane protein (p55) (Membrane protein, palmitoylated 1). [Source:Uniprot/SWISSPROT;Acc:Q00013]
Ssc.7519.1.A1_at	1.39375	0.380574	-2.62761	1.91515e-05	0.00452933	ETV5	2 kDa protein [Source:IPI;Acc:IPI00449400]
Ssc.11136.1.S1_at	1.39249	0.380906	-2.62532	0.000241522	0.0168899	PAEP	Glycodelin precursor (GD) (Pregnancy-associated endometrial alpha-2 globulin) (PEG) (PAEG) (Placental protein 14) (Progesterone-associated endometrial protein) (Progestagen-associated endometrial protein). [Source:Uniprot/SWISSPROT;Acc:P09466]
Ssc.3541.1.A1_at	1.39137	0.381203	-2.62328	0.000177651	0.0145225	NOSTRIN	nitric oxide synthase trafficking; endothelial nitric oxide synthase traffic inducer; ENOS traffic inducer [Homo sapiens]. [Source:RefSeq;Acc:NM_052946]
Ssc.19842.1.S1_at	1.38847	0.381969	-2.61801	0.000490206	0.02398	CLDN2	Claudin-2 (UNQ705/PRO1356) (SP82). [Source:Uniprot/SWISSPROT;Acc:P57739]
Ssc.18486.2.S1_at	1.38452	0.383017	-2.61085	0.00118075	0.038349	H1F0	Histone H1.0 (H1(0)) (Histone H1'). [Source:Uniprot/SWISSPROT;Acc:P07305]
Ssc.541.1.S1_at	1.37819	0.3847	-2.59943	6.85509e-05	0.00903635	GUCA2A	Guanylin precursor (Guanylate cyclase activator 2A) (Guanylate cyclase activating protein 1) (Gap-I). [Source:Uniprot/SWISSPROT;Acc:Q02747]
Ssc.828.1.S1_at	1.37535	0.38546	-2.5943	7.77627e-05	0.00977015	SLC26A6	Solute carrier family 26 member 6 (Pendrin-like protein 1) (Pendrin L1). [Source:Uniprot/SWISSPROT;Acc:Q9BXS9]
Ssc.8191.1.A1_at	1.36666	0.387787	-2.57873	2.25059e-06	0.00155117	SRGAP2	SLIT-ROBO Rho GTPase activating protein 2 (srGAP2) (srGAP3) (WAVE- associated Rac GTPase activating protein) (WRP) (Mental disorder- associated GAP) (Rho-GTPase-activating protein 14). [Source:Uniprot/SWISSPROT;Acc:O43295]
Ssc.25222.1.S1_at	1.33234	0.397124	-2.51811	0.000560526	0.0253376	M6PRBP1	Mannose-6-phosphate receptor binding protein 1 (Cargo selection protein TIP47) (47 kDa mannose 6-phosphate receptor-binding protein) (47 kDa MPR-binding protein) (Placental protein 17). [Source:Uniprot/SWISSPROT;Acc:O60664]
Ssc.3272.1.A1_at	1.32852	0.398178	-2.51144	0.000684412	0.0284166	NP_543138	SPRY domain-containing SOCS box protein SSB-4 [Homo sapiens]. [Source:RefSeq;Acc:NM_080862]
Ssc.25103.1.S1_at	1.30255	0.405409	-2.46664	1.04269e-05	0.00335372	ABCG2	ATP-binding cassette, sub-family G, member 2 (Placenta-specific ATP- binding cassette transporter) (Breast cancer resistance protein). [Source:Uniprot/SWISSPROT;Acc:Q9UNQ0]
Ssc.3715.2.S1_at	1.29782	0.40674	-2.45857	8.36906e-05	0.010012	SLC7A7	Y+L amino acid transporter 1 (y(+)L-type amino acid transporter 1) (y+LAT-1) (Y+LAT1) (Monocyte amino acid permease 2) (MOP-2). [Source:Uniprot/SWISSPROT;Acc:Q9UM01]
Ssc.22221.1.S1_a_at	1.29258	0.40822	-2.44966	6.31927e-06	0.00281996	GKP3	Glycerol kinase, testis specific 1 (EC 2.7.1.30) (ATP:glycerol 3- phosphotransferase) (Glycerokinase) (GK). [Source:Uniprot/SWISSPROT;Acc:Q14409]
Ssc.21842.2.S1_at	1.28496	0.410382	-2.43675	0.000596427	0.0265945	ENG	Endoglin precursor (CD105 antigen). [Source:Uniprot/SWISSPROT;Acc:P17813]
Ssc.28450.1.S1_at	1.28486	0.410412	-2.43658	0.000236542	0.0168509	Q96F59
Ssc.31102.1.A1_at	1.27221	0.414024	-2.41532	4.28436e-05	0.00699018	SCIN	Adseverin (Scinderin). [Source:Uniprot/SWISSPROT;Acc:Q9Y6U3]
Ssc.24400.1.S1_at	1.26396	0.416401	-2.40153	0.000276599	0.0182027	NP_620311	apobec-1 complementation factor isoform 1; APOBEC-1 stimulating protein; apo-B RNA editing protein [Homo sapiens]. [Source:RefSeq;Acc:NM_014576]
Ssc.323.1.S1_at	1.26318	0.416625	-2.40024	0.000458507	0.0235839	SLC28A1	Sodium/nucleoside cotransporter 1 (Na(+)/nucleoside cotransporter 1) (Sodium-coupled nucleoside transporter 1) (Concentrative nucleoside transporter 1) (CNT 1) (hCNT1). [Source:Uniprot/SWISSPROT;Acc:O00337]
Ssc.19019.1.A1_at	1.25448	0.419144	-2.38582	8.53842e-06	0.00305002	GLI2	Zinc finger protein GLI2 (Tax helper protein). [Source:Uniprot/SWISSPROT;Acc:P10070]
Ssc.776.1.S1_a_at	1.24574	0.421693	-2.37139	0.000352053	0.0203172	PEPD	Xaa-Pro dipeptidase (EC 3.4.13.9) (X-Pro dipeptidase) (Proline dipeptidase) (Prolidase) (Imidodipeptidase). [Source:Uniprot/SWISSPROT;Acc:P12955]
Ssc.4664.1.S1_at	1.24413	0.422162	-2.36876	0.00177749	0.0481779	PPP2R2C	Serine/threonine protein phosphatase 2A, 55 kDa regulatory subunit B, gamma isoform (PP2A, subunit B, B-gamma isoform) (PP2A, subunit B, B55-gamma isoform) (PP2A, subunit B, PR55-gamma isoform) (PP2A, subunit B, R2-gamma isoform) (IMYPNO1). [Source:Uniprot/SWISSPROT;Acc:Q9Y2T4]
Ssc.30692.1.A1_at	1.23973	0.423452	-2.36154	0.000676899	0.0282996	RHOU	ras homolog gene family, member U; Ryu GTPase; Wnt-1 responsive Cdc42 homolog; 2310026M05Rik; GTP-binding protein like 1; CDC42-like GTPase [Homo sapiens]. [Source:RefSeq;Acc:NM_021205]
Ssc.18314.2.A1_at	1.22992	0.42634	-2.34555	9.70015e-05	0.0108269	FVT1	Follicular variant translocation protein 1 precursor (FVT-1). [Source:Uniprot/SWISSPROT;Acc:Q06136]
Ssc.2884.1.S1_at	1.22906	0.426596	-2.34414	0.000266676	0.0177708	USP37	Ubiquitin carboxyl-terminal hydrolase 37 (EC 3.1.2.15) (Ubiquitin thiolesterase 37) (Ubiquitin-specific processing protease 37) (Deubiquitinating enzyme 37). [Source:Uniprot/SWISSPROT;Acc:Q86T82]
Ssc.8790.1.A1_at	1.2234	0.428271	-2.33497	0.000940144	0.0336985	CCL28	Small inducible cytokine A28 precursor (CCL28) (Mucosae-associated epithelial chemokine) (MEC) (CCK1 protein). [Source:Uniprot/SWISSPROT;Acc:Q9NRJ3]
Ssc.1147.1.A1_at	1.21848	0.429737	-2.32701	0.000482564	0.0238543	LPL	Lipoprotein lipase precursor (EC 3.1.1.34) (LPL). [Source:Uniprot/SWISSPROT;Acc:P06858]
Ssc.1511.1.S1_a_at	1.21438	0.430958	-2.32041	2.12712e-05	0.0049339	AGMAT	Agmatinase, mitochondrial precursor (EC 3.5.3.11) (Agmatine ureohydrolase) (AUH). [Source:Uniprot/SWISSPROT;Acc:Q9BSE5]
Ssc.15373.1.S1_at	1.21035	0.432163	-2.31394	0.00055518	0.0252861	Q8NAE7
Ssc.14322.1.A1_at	1.2097	0.432357	-2.3129	0.000258088	0.0173907	C7orf10
Ssc.5940.1.S1_at	1.20543	0.433639	-2.30606	0.000101799	0.0110121	Q9H7X2
Ssc.19556.1.S1_at	1.20086	0.435017	-2.29876	0.00051839	0.0245198	MYH15	PREDICTED: KIAA1000 protein [Source:RefSeq_peptide;Acc:XP_036988]
Ssc.25198.1.A1_at	1.20012	0.435239	-2.29759	0.000241927	0.0168899	OAT	Ornithine aminotransferase, mitochondrial precursor (EC 2.6.1.13) (Ornithine--oxo-acid aminotransferase). [Source:Uniprot/SWISSPROT;Acc:P04181]
Ssc.4895.1.S1_at	1.19921	0.435513	-2.29614	0.00034863	0.0201679	FBXO25	F-box only protein 25. [Source:Uniprot/SWISSPROT;Acc:Q8TCJ0]
Ssc.7054.2.A1_at	1.19126	0.437921	-2.28351	0.000362964	0.0204292	RPL10A	ribosomal protein L10a; 60S ribosomal protein L10a [Homo sapiens]. [Source:RefSeq;Acc:NM_007104]
Ssc.15598.1.S1_at	1.18758	0.439038	-2.27771	0.00100479	0.0346761	INSIG1	Insulin-induced protein 1. [Source:Uniprot/SWISSPROT;Acc:O15503]
Ssc.29302.1.A1_at	1.18059	0.441172	-2.26669	0.000390503	0.0213125	SLIT3	Slit homolog 3 protein precursor (Slit-3) (Multiple epidermal growth factor-like domains 5) (UNQ691/PRO1336). [Source:Uniprot/SWISSPROT;Acc:O75094]
Ssc.2408.1.S1_a_at	1.17965	0.441457	-2.26523	0.00043675	0.0229767	SLC39A5	solute carrier family 39 (metal ion transporter), member 5 [Homo sapiens]. [Source:RefSeq;Acc:NM_173596]
Ssc.6104.1.A1_at	1.17352	0.44334	-2.25561	0.000295645	0.0186698	Q6UXI0
Ssc.909.1.S1_at	1.16758	0.445167	-2.24635	4.77693e-05	0.00752513	Q86T55
Ssc.10593.2.A1_at	1.16416	0.446225	-2.24102	0.000516463	0.0244767	C1orf29	histocompatibility 28 [Homo sapiens]. [Source:RefSeq;Acc:NM_006820]
Ssc.29365.1.A1_at	1.16376	0.446349	-2.2404	0.000297795	0.0187076	FRK	Tyrosine-protein kinase FRK (EC 2.7.1.112) (Nuclear tyrosine protein kinase RAK). [Source:Uniprot/SWISSPROT;Acc:P42685]
Ssc.1943.1.S1_at	1.15896	0.447836	-2.23296	0.000236807	0.0168509	DPYSL4	Dihydropyrimidinase related protein-4 (DRP-4) (Collapsin response mediator protein 3) (CRMP-3) (UNC33-like phosphoprotein 4) (ULIP4 protein). [Source:Uniprot/SWISSPROT;Acc:O14531]
Ssc.1692.1.A1_at	1.15582	0.44881	-2.22812	0.000282869	0.0183509	ADAM12	ADAM 12 precursor (EC 3.4.24.-) (A disintegrin and metalloproteinase domain 12) (Meltrin alpha). [Source:Uniprot/SWISSPROT;Acc:O43184]
Ssc.29749.1.A1_at	1.14927	0.450854	-2.21801	0.000965406	0.0340339	AKAP7	A-kinase anchor protein 7 isoform gamma (Protein kinase A anchoring protein 7 isoform gamma) (A-kinase anchoring protein 18). [Source:Uniprot/SWISSPROT;Acc:Q9P0M2]
Ssc.24226.1.A1_at	1.14219	0.45307	-2.20716	1.25603e-05	0.00383535	PRKCA	Protein kinase C, alpha type (EC 2.7.1.37) (PKC-alpha) (PKC-A). [Source:Uniprot/SWISSPROT;Acc:P17252]
Ssc.2746.1.A1_at	1.13571	0.455111	-2.19727	0.00047027	0.0235839	CDS1	Phosphatidate cytidylyltransferase 1 (EC 2.7.7.41) (CDP-diglyceride synthetase 1) (CDP-diglyceride pyrophosphorylase 1) (CDP- diacylglycerol synthase 1) (CDS 1) (CTP:phosphatidate cytidylyltransferase 1) (CDP-DAG synthase 1) (CDP-DG synthetase 1). [Source:Uniprot/SWISSPROT;Acc:Q92903]
Ssc.26959.1.S1_at	1.13499	0.45534	-2.19616	8.46889e-05	0.0100145	UTY	Ubiquitously transcribed Y chromosome tetratricopeptide repeat protein (Ubiquitously transcribed TPR protein on the Y chromosome). [Source:Uniprot/SWISSPROT;Acc:O14607]
Ssc.16041.1.S1_at	1.13097	0.456609	-2.19006	0.00142728	0.0426645	DHDH	dimeric dihydrodiol dehydrogenase; 3-deoxyglucosone reductase [Homo sapiens]. [Source:RefSeq;Acc:NM_014475]
Ssc.9908.1.A1_at	1.12808	0.457525	-2.18567	6.26905e-05	0.00862882	RABGAP1L	RAB GTPase activating protein 1-like; expressed in hematopoietic cells, heart, liver [Homo sapiens]. [Source:RefSeq;Acc:NM_014857]
Ssc.5887.1.A1_at	1.11091	0.463003	-2.15981	3.3784e-05	0.00626901	SLC37A2	solute carrier family 37 (glycerol-3-phosphate transporter), member 2 [Homo sapiens]. [Source:RefSeq;Acc:NM_198277]
Ssc.2176.1.A1_at	1.10954	0.463441	-2.15777	0.000214944	0.0162034	ACSL3	Long-chain-fatty-acid--CoA ligase 3 (EC 6.2.1.3) (Long-chain acyl-CoA synthetase 3) (LACS 3). [Source:Uniprot/SWISSPROT;Acc:O95573]
Ssc.10737.1.S1_at	1.10768	0.464038	-2.15499	0.000633881	0.0275276	NP_996769	sarcoma antigen NY-SAR-41 [Homo sapiens]. [Source:RefSeq;Acc:NM_206886]
Ssc.7451.1.S1_at	1.09776	0.46724	-2.14023	0.000916655	0.0331068	RHOU	ras homolog gene family, member U; Ryu GTPase; Wnt-1 responsive Cdc42 homolog; 2310026M05Rik; GTP-binding protein like 1; CDC42-like GTPase [Homo sapiens]. [Source:RefSeq;Acc:NM_021205]
Ssc.12578.1.A1_at	1.09761	0.467289	-2.14	0.000179616	0.0145225	IGF1	Insulin-like growth factor IA precursor (IGF-IA) (Somatomedin C). [Source:Uniprot/SWISSPROT;Acc:P01343]
Ssc.4587.1.S1_at	1.09751	0.467322	-2.13985	8.44299e-05	0.0100145	HAPLN4	Transmembrane 6 superfamily member 2 (Fragment). [Source:Uniprot/SWISSPROT;Acc:Q9BZW4]
Ssc.2132.1.S1_a_at	1.09072	0.469527	-2.1298	0.000108641	0.0112479	RPS6KA5	Ribosomal protein S6 kinase alpha 5 (EC 2.7.1.37) (Nuclear mitogen-and stress-activated protein kinase-1) (90 kDa ribosomal protein S6 kinase 5) (RSK-like protein kinase) (RLSK). [Source:Uniprot/SWISSPROT;Acc:O75582]
Ssc.15279.1.S1_at	1.074	0.475001	-2.10526	0.00141306	0.042397	Q9H5Y9
Ssc.18831.1.A1_at	1.07381	0.475061	-2.10499	0.00106904	0.0360059	GLS	Glutaminase, kidney isoform, mitochondrial precursor (EC 3.5.1.2) (GLS) (L-glutamine amidohydrolase) (K-glutaminase). [Source:Uniprot/SWISSPROT;Acc:O94925]
Ssc.5428.1.A1_at	1.0562	0.480898	-2.07944	0.00134037	0.0410328	CPNE2	Copine II. [Source:Uniprot/SWISSPROT;Acc:Q96FN4]
Ssc.6578.1.S1_at	1.05437	0.481509	-2.07681	0.00154085	0.0441844	TBX3	T-box transcription factor TBX3 (T-box protein 3). [Source:Uniprot/SWISSPROT;Acc:O15119]
Ssc.3665.1.S1_at	1.05236	0.482178	-2.07392	0.000845754	0.0316161	IGSF3	immunoglobulin superfamily, member 3; immunoglobin superfamily, member 3 [Homo sapiens]. [Source:RefSeq;Acc:NM_001542]
Ssc.2555.1.S1_at	1.05146	0.48248	-2.07262	4.8352e-05	0.00752513	SLC6A8	Sodium- and chloride-dependent creatine transporter 1 (CT1). [Source:Uniprot/SWISSPROT;Acc:P48029]
Ssc.20648.1.S1_at	1.04665	0.484089	-2.06573	0.000310389	0.0189713	ASL	Argininosuccinate lyase (EC 4.3.2.1) (Arginosuccinase) (ASAL). [Source:Uniprot/SWISSPROT;Acc:P04424]
Ssc.21942.3.A1_a_at	1.03797	0.487013	-2.05333	3.58657e-05	0.00645663	Q8WUA8	tsukushi [Source:RefSeq_peptide;Acc:NP_056331]
Ssc.17240.1.S1_at	1.03226	0.488944	-2.04522	0.000207846	0.0158137	SLC4A4	solute carrier family 4, sodium bicarbonate cotransporter, member 4; sodium bicarbonate cotransporter 1 (sodium bicarbonate cotransporter, kidney; sodium bicarbonate cotransporter, pancreas); solute carrier family 4, sodium bicarbonate cotransporter, member 5 [Homo sapiens]. [Source:RefSeq;Acc:NM_003759]
Ssc.310.1.S1_at	1.03043	0.489566	-2.04263	0.00131623	0.0407068	GUCY2C	Heat-stable enterotoxin receptor precursor (GC-C) (Intestinal guanylate cyclase) (EC 4.6.1.2) (STA receptor) (hSTAR). [Source:Uniprot/SWISSPROT;Acc:P25092]
Ssc.26633.1.A1_at	1.02735	0.49061	-2.03828	4.11918e-05	0.00695611	SLC16A10	solute carrier family 16, member 10; T-type amino acid transporter 1 [Homo sapiens]. [Source:RefSeq;Acc:NM_018593]
Ssc.18844.1.S1_at	1.01165	0.495978	-2.01622	0.000809496	0.0308491	PARD6G	Partitioning defective-6 homolog gamma (PAR-6 gamma) (PAR6D). [Source:Uniprot/SWISSPROT;Acc:Q9BYG4]
Ssc.19041.1.A1_at	1.01091	0.496235	-2.01518	0.000560888	0.0253376	ABCB6	ATP-binding cassette, sub-family B, member 6, mitochondrial precursor (Mitochondrial ABC transporter 3) (Mt-ABC transporter 3) (ABC transporter umat). [Source:Uniprot/SWISSPROT;Acc:Q9NP58]
Ssc.21150.1.S1_at	1.00973	0.496639	-2.01353	0.00070981	0.0290363	SERHL	Serine hydrolase-like protein (EC 3.1.-.-). [Source:Uniprot/SWISSPROT;Acc:Q9H4I8]
Ssc.26331.1.S1_at	0.996975	0.501049	-1.99581	0.000109983	0.0113339	CCR9	C-C chemokine receptor type 9 (C-C CKR-9) (CC-CKR-9) (CCR-9) (GPR-9- 6). [Source:Uniprot/SWISSPROT;Acc:P51686]
Ssc.19520.1.A1_at	0.995461	0.501576	-1.99372	0.000281322	0.018349	SST	Somatostatin precursor [Contains: Somatostatin-28; Somatostatin-14]. [Source:Uniprot/SWISSPROT;Acc:P61278]
Ssc.3823.1.A1_at	0.990051	0.50346	-1.98625	0.000465376	0.0235839	IGSF4	immunoglobulin superfamily, member 4; nectin-like protein 2; tumor suppressor in lung cancer 1 [Homo sapiens]. [Source:RefSeq;Acc:NM_014333]
Ssc.7841.1.A1_at	0.989181	0.503764	-1.98506	0.000163481	0.0139352	Q8WX77	BA113O24.1 (Similar to insulin-like growth factor binding protein). [Source:Uniprot/SPTREMBL;Acc:Q8WX77]
Ssc.21915.3.A1_at	0.984841	0.505281	-1.9791	0.000225068	0.0164595	Q96DH5	Guanine nucleotide binding protein (G protein), alpha 11 (Gq class). [Source:Uniprot/SPTREMBL;Acc:Q96DH5]
Ssc.1943.2.S1_at	0.981936	0.5063	-1.97511	0.00133023	0.040887	DPYSL4	Dihydropyrimidinase related protein-4 (DRP-4) (Collapsin response mediator protein 3) (CRMP-3) (UNC33-like phosphoprotein 4) (ULIP4 protein). [Source:Uniprot/SWISSPROT;Acc:O14531]
Ssc.22487.1.S1_at	0.981678	0.50639	-1.97476	0.00161447	0.0457168	NP_115787	esophageal cancer related gene 4 protein [Homo sapiens]. [Source:RefSeq;Acc:NM_032411]
Ssc.14528.1.S1_at	0.97995	0.506997	-1.9724	0.000353984	0.0203289	ACY1	Aminoacylase-1 (EC 3.5.1.14) (N-acyl-L-amino-acid amidohydrolase) (ACY-1). [Source:Uniprot/SWISSPROT;Acc:Q03154]
Ssc.24461.1.S1_a_at	0.97708	0.508007	-1.96848	0.000805222	0.0307812	HAAO	3-hydroxyanthranilate 3,4-dioxygenase (EC 1.13.11.6) (3-HAO) (3- hydroxyanthranilic acid dioxygenase) (3-hydroxyanthranilate oxygenase). [Source:Uniprot/SWISSPROT;Acc:P46952]
Ssc.13587.2.S1_at	0.967286	0.511467	-1.95516	0.00080427	0.0307812	ANK3	Ankyrin 3 (ANK-3) (Ankyrin G). [Source:Uniprot/SWISSPROT;Acc:Q12955]
Ssc.13746.1.S1_at	0.965158	0.512222	-1.95228	0.000508204	0.0242544	SFXN1	Sideroflexin 1. [Source:Uniprot/SWISSPROT;Acc:Q9H9B4]
Ssc.8152.1.A1_a_at	0.964935	0.512302	-1.95197	0.000356825	0.0203756	PDE9A	High-affinity cGMP-specific 3',5'-cyclic phosphodiesterase 9A (EC 3.1.4.17). [Source:Uniprot/SWISSPROT;Acc:O76083]
Ssc.29341.1.A1_at	0.963557	0.512791	-1.95011	0.000679614	0.0283041	FBXL4	F-box/LRR-repeat protein 4 (F-box and leucine-rich repeat protein 4) (F-box protein FBL4/FBL5). [Source:Uniprot/SWISSPROT;Acc:Q9UKA2]
Ssc.16621.1.S1_at	0.962046	0.513328	-1.94807	0.000310644	0.0189713	SLC1A1	Excitatory amino acid transporter 3 (Sodium-dependent glutamate/aspartate transporter 3) (Excitatory amino-acid carrier 1) (Neuronal and epithelial glutamate transporter). [Source:Uniprot/SWISSPROT;Acc:P43005]
Ssc.17347.1.S1_at	0.961223	0.513621	-1.94696	6.56532e-05	0.00870193	PC	Pyruvate carboxylase, mitochondrial precursor (EC 6.4.1.1) (Pyruvic carboxylase) (PCB). [Source:Uniprot/SWISSPROT;Acc:P11498]
Ssc.15622.1.S1_at	0.958659	0.514535	-1.9435	0.000454083	0.0235839	Q9NW15
Ssc.22441.1.A1_at	0.955853	0.515537	-1.93973	0.000315245	0.0190683	Q6ZUI3
Ssc.9178.1.S1_at	0.951812	0.516983	-1.9343	0.00101441	0.0347633	CRYL1	Lambda-crystallin homolog. [Source:Uniprot/SWISSPROT;Acc:Q9Y2S2]
Ssc.3780.1.A1_at	0.951452	0.517112	-1.93382	0.000246823	0.0171095	SLC16A13	monocarboxylate transporter 13 [Homo sapiens]. [Source:RefSeq;Acc:NM_201566]
Ssc.16485.1.S1_at	0.950854	0.517326	-1.93302	0.000136351	0.0124928	SLC9A3R1	Ezrin-radixin-moesin binding phosphoprotein 50 (EBP50) (Na(+)/H(+) exchange regulatory cofactor NHE-RF) (NHERF-1) (Regulatory cofactor of Na(+)/H(+) exchanger) (Sodium-hydrogen exchanger regulatory factor 1) (Solute carrier family 9 isoform 3 regulatory factor 1). [Source:Uniprot/SWISSPROT;Acc:O14745]
Ssc.7839.1.A1_at	0.948936	0.518014	-1.93045	0.000316181	0.0190683	EPB41L3	Band 4.1-like protein 3 (4.1B) (Differentially expressed in adenocarcinoma of the lung protein 1) (DAL-1). [Source:Uniprot/SWISSPROT;Acc:Q9Y2J2]
Ssc.13060.3.A1_a_at	0.948283	0.518249	-1.92957	2.60701e-05	0.00546861	PAPD5	PAP associated domain containing 5; topoisomerase-related function protein 4-2 [Homo sapiens]. [Source:RefSeq;Acc:NM_022447]
Ssc.11858.1.S1_at	0.945417	0.519279	-1.92575	1.89436e-05	0.00452452	FMOD	Fibromodulin precursor (FM) (Collagen-binding 59 kDa protein) (Keratan sulfate proteoglycan fibromodulin) (KSPG fibromodulin). [Source:Uniprot/SWISSPROT;Acc:Q06828]
Ssc.12246.2.A1_at	0.943438	0.519992	-1.92311	0.00147861	0.0432239	SYT13	synaptotagmin XIII [Homo sapiens]. [Source:RefSeq;Acc:NM_020826]
Ssc.20883.1.S1_at	0.942226	0.520429	-1.92149	0.000185493	0.0147615	SELENBP1	Selenium-binding protein 1. [Source:Uniprot/SWISSPROT;Acc:Q13228]
Ssc.122.1.S1_at	0.941505	0.520689	-1.92053	0.000868423	0.0321487	DGKA	Diacylglycerol kinase, alpha (EC 2.7.1.107) (Diglyceride kinase) (DGK- alpha) (DAG kinase alpha) (80 kDa diacylglycerol kinase). [Source:Uniprot/SWISSPROT;Acc:P23743]
Ssc.27005.1.A1_at	0.941093	0.520838	-1.91998	0.00117719	0.038323	CPB2	plasma carboxypeptidase B2 isoform a preproprotein; thrombin-activatable fibrinolysis inhibitor; thrombin-activable fibrinolysis inhibitor; carboxypeptidase B-like protein; carboxypeptidase U [Homo sapiens]. [Source:RefSeq;Acc:NM_001872]
Ssc.18585.1.S1_at	0.939292	0.521489	-1.91759	0.000262616	0.0175487	GUSB	Beta-glucuronidase precursor (EC 3.2.1.31) (Beta-G1). [Source:Uniprot/SWISSPROT;Acc:P08236]
Ssc.23368.1.A1_at	0.935716	0.522783	-1.91284	0.00052711	0.0246702	COL4A5	Collagen alpha 5(IV) chain precursor. [Source:Uniprot/SWISSPROT;Acc:P29400]
Ssc.26977.1.S1_at	0.933565	0.523563	-1.90999	0.000497848	0.0240673	NP_710153	transcription factor MLR1 [Homo sapiens]. [Source:RefSeq;Acc:NM_153686]
Ssc.30789.1.A1_at	0.93126	0.5244	-1.90694	0.000425435	0.0226052	ALS2CR19	Amyotrophic lateral sclerosis 2 chromosome region candidate gene protein 19 (Partitioning-defective 3-like protein) (PAR3-L protein) (PAR3-beta). [Source:Uniprot/SWISSPROT;Acc:Q8TEW8]
Ssc.7530.1.S1_at	0.93123	0.524411	-1.9069	0.00119722	0.0386105	Q8N8V4	Harmonin-interacting ankyrin-repeat containing protein (Harp). [Source:Uniprot/SWISSPROT;Acc:Q8N8V4]
Ssc.18990.1.A1_at	0.923151	0.527356	-1.89625	7.58731e-05	0.00968238	FRMD3	FERM domain containing 3; band 4.1-like protein 4; protein 4.1O [Homo sapiens]. [Source:RefSeq;Acc:NM_174938]
Ssc.13846.1.A1_at	0.92307	0.527386	-1.89615	0.00011511	0.0113339	LAPTM4B	lysosomal-associated transmembrane protein 4 beta; putative integral membrane transporter [Homo sapiens]. [Source:RefSeq;Acc:NM_018407]
Ssc.30779.1.S1_at	0.920739	0.528238	-1.89308	0.000878213	0.0323437	CLDN10	Claudin-10 (OSP like protein). [Source:Uniprot/SWISSPROT;Acc:P78369]
Ssc.25004.1.S1_at	0.920631	0.528278	-1.89294	0.000417832	0.0223986	IGF1	Insulin-like growth factor IA precursor (IGF-IA) (Somatomedin C). [Source:Uniprot/SWISSPROT;Acc:P01343]
Ssc.9198.1.S1_at	0.919001	0.528875	-1.89081	0.000227893	0.0164595	SAH3_HUMAN	Putative adenosylhomocysteinase 3 (EC 3.3.1.1) (S-adenosyl-L- homocysteine hydrolase) (AdoHcyase). [Source:Uniprot/SWISSPROT;Acc:Q96HN2]
Ssc.12668.1.A1_at	0.916886	0.529651	-1.88804	0.000770555	0.0299325	UNC5CL	unc-5 homolog C-like; ZU5 and death domain-containing protein [Homo sapiens]. [Source:RefSeq;Acc:NM_173561]
Ssc.13587.1.A1_at	0.916482	0.529799	-1.88751	0.000952506	0.0338898	ANK3	Ankyrin 3 (ANK-3) (Ankyrin G). [Source:Uniprot/SWISSPROT;Acc:Q12955]
Ssc.23758.1.S1_at	0.907422	0.533137	-1.87569	0.00172879	0.0473366	Q6P9B3
Ssc.4914.1.A1_at	0.90412	0.534359	-1.8714	6.11713e-05	0.00852968	Q9H8M9
Ssc.2085.1.S1_at	0.903616	0.534545	-1.87075	4.28863e-05	0.00699018	CHKA	Choline kinase alpha (EC 2.7.1.32) (CK) (CHETK-alpha). [Source:Uniprot/SWISSPROT;Acc:P35790]
Ssc.3617.1.A1_at	0.903551	0.534569	-1.87066	0.000251559	0.0172396	ZDHHC7	Zinc finger DHHC domain containing protein 7 (Zinc finger protein 370). [Source:Uniprot/SWISSPROT;Acc:Q9NXF8]
Ssc.5563.2.S1_a_at	0.892735	0.538592	-1.85669	8.7936e-06	0.00305002	RBP1	Retinol-binding protein I, cellular (Cellular retinol-binding protein) (CRBP). [Source:Uniprot/SWISSPROT;Acc:P09455]
Ssc.2542.1.S1_at	0.891283	0.539135	-1.85482	0.000291816	0.0185738	TRPM4	transient receptor potential cation channel, subfamily M, member 4 [Homo sapiens]. [Source:RefSeq;Acc:NM_017636]
Ssc.24923.1.S1_at	0.88952	0.539794	-1.85256	0.000190511	0.0150186	MST1	Hepatocyte growth factor-like protein precursor (Macrophage stimulatory protein) (MSP) (Macrophage stimulating protein). [Source:Uniprot/SWISSPROT;Acc:P26927]
Ssc.18996.1.S1_at	0.886129	0.541064	-1.84821	0.00014266	0.0127932	TM4SF5	Transmembrane 4 superfamily member 5 (Tetraspan transmembrane protein L6H). [Source:Uniprot/SWISSPROT;Acc:O14894]
Ssc.11057.3.S1_at	0.883993	0.541866	-1.84548	0.000890729	0.0327048	RER1_HUMAN	RER1 protein. [Source:Uniprot/SWISSPROT;Acc:O15258]
Ssc.22497.1.S1_at	0.877849	0.544178	-1.83763	0.000772539	0.029945	MYO6	Myosin VI. [Source:Uniprot/SWISSPROT;Acc:Q9UM54]
Ssc.8176.1.A1_at	0.875508	0.545062	-1.83465	0.00159734	0.0453859	Q8N843
Ssc.24325.1.S1_at	0.873149	0.545954	-1.83166	1.69321e-05	0.00431052	ULA4_HUMAN	MAWD binding protein (Unknown protein 32 from 2D-page of liver tissue). [Source:Uniprot/SWISSPROT;Acc:P30039]
Ssc.21499.1.S1_at	0.870861	0.546821	-1.82875	0.000557651	0.0252861	NP_660202	similar to CG3714 gene product [Homo sapiens]. [Source:RefSeq;Acc:NM_145201]
Ssc.13060.1.S1_a_at	0.870203	0.54707	-1.82792	0.000112583	0.0113339	PAPD5	PAP associated domain containing 5; topoisomerase-related function protein 4-2 [Homo sapiens]. [Source:RefSeq;Acc:NM_022447]
Ssc.19607.1.S1_at	0.869324	0.547403	-1.82681	9.70297e-05	0.0108269	Q68DL8
Ssc.29623.1.A1_at	0.867209	0.548206	-1.82413	0.00129496	0.0403558	RNF144	Ubiquitin conjugating enzyme 7 interacting protein 4 (UbcM4- interacting protein 4) (RING finger protein 144). [Source:Uniprot/SWISSPROT;Acc:P50876]
Ssc.22165.1.A1_at	0.861108	0.55053	-1.81643	0.00165682	0.0463661	ELMO3	Engulfment and cell motility protein 3. [Source:Uniprot/SWISSPROT;Acc:Q96BJ8]
Ssc.17490.1.S1_at	0.86057	0.550735	-1.81576	0.000545484	0.0252082	TRDN	Triadin. [Source:Uniprot/SWISSPROT;Acc:Q13061]
Ssc.29981.1.A1_at	0.857793	0.551796	-1.81226	0.000199259	0.0155557	Q9HAC3	PREDICTED: putative ankyrin-repeat containing protein [Source:RefSeq_peptide;Acc:XP_371074]
Ssc.1725.1.S1_at	0.853707	0.553361	-1.80714	0.000224633	0.0164595	SLC25A12	Calcium-binding mitochondrial carrier protein Aralar1 (Mitochondrial aspartate glutamate carrier 1) (Solute carrier family 25, member 12). [Source:Uniprot/SWISSPROT;Acc:O75746]
Ssc.13700.1.A1_at	0.842667	0.557612	-1.79336	0.000114716	0.0113339	TTRAP	TRAF and TNF receptor-associated protein; ETS1-associated protein 2 [Homo sapiens]. [Source:RefSeq;Acc:NM_016614]
Ssc.22221.2.S1_at	0.841266	0.558154	-1.79162	0.000773358	0.029945	GKP3	Glycerol kinase, testis specific 1 (EC 2.7.1.30) (ATP:glycerol 3- phosphotransferase) (Glycerokinase) (GK). [Source:Uniprot/SWISSPROT;Acc:Q14409]
Ssc.30024.1.A1_at	0.840626	0.558401	-1.79083	4.3762e-05	0.00708504	ARHGEF19	Rho guanine nucleotide exchange factor (GEF) 19 [Homo sapiens]. [Source:RefSeq;Acc:NM_153213]
Ssc.5901.1.A1_at	0.840624	0.558402	-1.79082	0.00022744	0.0164595	NP_060631	NAD synthetase 1; glutamine-dependent NAD synthetase [Homo sapiens]. [Source:RefSeq;Acc:NM_018161]
Ssc.15727.1.A1_at	0.840517	0.558444	-1.79069	0.00172255	0.0472731	SC5DL	Lathosterol oxidase (EC 1.3.3.2) (Lathosterol 5-desaturase) (Delta-7- sterol 5-desaturase) (C-5 sterol desaturase) (Sterol-C5-desaturase). [Source:Uniprot/SWISSPROT;Acc:O75845]
Ssc.16669.1.S1_at	0.837164	0.559743	-1.78653	0.000167683	0.0141385	RABGAP1L	RAB GTPase activating protein 1-like; expressed in hematopoietic cells, heart, liver [Homo sapiens]. [Source:RefSeq;Acc:NM_014857]
Ssc.27521.1.S1_at	0.835945	0.560216	-1.78503	0.000622875	0.027369	ABCD4	ATP-binding cassette, sub-family D, member 4 (Peroxisomal membrane protein 69) (PMP69) (Peroxisomal membrane protein 1-like) (PXMP1-L) (P70R). [Source:Uniprot/SWISSPROT;Acc:O14678]
Ssc.5327.1.S1_at	0.833254	0.561262	-1.7817	0.000385377	0.0211283	CYP2J2	Cytochrome P450 2J2 (EC 1.14.14.1) (CYPIIJ2) (Arachidonic acid epoxygenase). [Source:Uniprot/SWISSPROT;Acc:P51589]
Ssc.25769.1.S1_at	0.832155	0.561689	-1.78034	0.00149094	0.0434183	ACE	Angiotensin-converting enzyme, somatic isoform precursor (EC 3.4.15.1) (ACE) (Dipeptidyl carboxypeptidase I) (Kininase II) (CD143 antigen). [Source:Uniprot/SWISSPROT;Acc:P12821]
Ssc.19309.1.S1_at	0.829616	0.562679	-1.77721	0.000547554	0.0252555	C14orf58	Feline leukemia virus subgroup C receptor-related protein 2 (Calcium- chelate transporter) (CCT). [Source:Uniprot/SWISSPROT;Acc:Q9UPI3]
Ssc.6276.1.S1_at	0.828641	0.563059	-1.77601	0.000338649	0.0199249	ABHD6	abhydrolase domain containing 6; lipase protein [Homo sapiens]. [Source:RefSeq;Acc:NM_020676]
Ssc.26947.1.S1_at	0.823696	0.564993	-1.76993	0.00111521	0.0370982	ZA20D1	zinc finger protein Cezanne; cellular zinc finger anti-NF-kappaB Cezanne [Homo sapiens]. [Source:RefSeq;Acc:NM_020205]
Ssc.1006.1.S1_at	0.822767	0.565356	-1.7688	0.000327541	0.0193604	PGM1	Phosphoglucomutase (EC 5.4.2.2) (Glucose phosphomutase) (PGM). [Source:Uniprot/SWISSPROT;Acc:P36871]
Ssc.4329.1.S1_at	0.822527	0.56545	-1.7685	0.000523827	0.0246702	SLC35F2	solute carrier family 35, member F2 [Homo sapiens]. [Source:RefSeq;Acc:NM_017515]
Ssc.7117.1.A1_a_at	0.821494	0.565856	-1.76724	0.000179488	0.0145225	CHODL	Chondrolectin precursor (Transmembrane protein MT75) (Protein PRED12) (UNQ872/PRO1890). [Source:Uniprot/SWISSPROT;Acc:Q9H9P2]
Ssc.10107.1.S1_at	0.815718	0.568126	-1.76017	0.000437188	0.0229767	SLC31A1	High-affinity copper uptake protein 1 (hCTR1) (Copper transporter 1). [Source:Uniprot/SWISSPROT;Acc:O15431]
Ssc.2588.1.S1_at	0.812465	0.569408	-1.75621	0.00169039	0.0468068	NP_056350	DNA polymerase-transactivated protein 6 [Homo sapiens]. [Source:RefSeq;Acc:NM_015535]
Ssc.13439.1.A1_at	0.811176	0.569917	-1.75464	0.00111088	0.0370135	C2orf31
Ssc.5563.1.S1_at	0.810273	0.570274	-1.75354	0.000250585	0.0172218	RBP1	Retinol-binding protein I, cellular (Cellular retinol-binding protein) (CRBP). [Source:Uniprot/SWISSPROT;Acc:P09455]
Ssc.20070.1.S1_at	0.807175	0.5715	-1.74978	6.00053e-05	0.00846496	Q8WYG9
Ssc.7024.1.A1_at	0.799984	0.574355	-1.74108	0.000113738	0.0113339	Q7Z3B3
Ssc.19595.1.S1_at	0.799725	0.574459	-1.74077	0.00140701	0.0422681	Q8N3X3
Ssc.15582.1.S1_at	0.798659	0.574883	-1.73948	0.000465941	0.0235839	ARHGAP18	Rho GTPase activating protein 18 [Homo sapiens]. [Source:RefSeq;Acc:NM_033515]
Ssc.8088.1.A1_s_at	0.796889	0.575589	-1.73735	0.000602254	0.0267554	TDO2	Tryptophan 2,3-dioxygenase (EC 1.13.11.11) (Tryptophan pyrrolase) (Tryptophanase) (Tryptophan oxygenase) (Tryptamin 2,3-dioxygenase) (TRPO). [Source:Uniprot/SWISSPROT;Acc:P48775]
Ssc.9611.1.A1_at	0.793906	0.57678	-1.73376	0.000538443	0.0250267	SESN1	Sestrin 1 (p53-regulated protein PA26). [Source:Uniprot/SWISSPROT;Acc:Q9Y6P5]
Ssc.24888.1.S1_at	0.793608	0.5769	-1.7334	0.000573241	0.025799	TLK1	Serine/threonine-protein kinase tousled-like 1 (EC 2.7.1.37) (Tousled- like kinase 1) (PKU-beta). [Source:Uniprot/SWISSPROT;Acc:Q9UKI8]
Ssc.26053.1.S1_at	0.792779	0.577231	-1.73241	0.000527704	0.0246702	XPNPEP1	X-prolyl aminopeptidase (aminopeptidase P) 1, soluble; X-prolyl aminopeptidase (aminopeptidase P)-like [Homo sapiens]. [Source:RefSeq;Acc:NM_020383]
Ssc.3325.2.S1_a_at	0.789782	0.578431	-1.72881	0.000947652	0.033867	EXT1	Exostosin-1 (EC 2.4.1.224) (EC 2.4.1.225) (Glucuronosyl-N- acetylglucosaminyl-proteoglycan/N-acetylglucosaminyl-proteoglycan 4- alpha-N-acetylglucosaminyltransferase) (Putative tumor suppressor protein EXT1) (Multiple exostoses protein 1). [Source:Uniprot/SWISSPROT;Acc:Q16394]
Ssc.24043.1.S1_at	0.789267	0.578638	-1.7282	0.000218768	0.0163316	NP_710153	transcription factor MLR1 [Homo sapiens]. [Source:RefSeq;Acc:NM_153686]
Ssc.30702.1.S1_s_at	0.782944	0.58118	-1.72064	0.00144196	0.0428908	PHPT1	14 kDa phosphohistidine phosphatase (EC 3.1.3.-) (Phosphohistidine phosphatase 1) (Protein janus-A homolog) (HSPC141) (CGI-202). [Source:Uniprot/SWISSPROT;Acc:Q9NRX4]
Ssc.8203.1.S1_at	0.780144	0.582309	-1.7173	0.00063069	0.0275276	EPHX1	Epoxide hydrolase 1 (EC 3.3.2.3) (Microsomal epoxide hydrolase) (Epoxide hydratase). [Source:Uniprot/SWISSPROT;Acc:P07099]
Ssc.28048.1.A1_at	0.779269	0.582662	-1.71626	0.000242954	0.0168899	NRGN	Neurogranin (Ng) (RC3). [Source:Uniprot/SWISSPROT;Acc:Q92686]
Ssc.11300.1.S1_at	0.7791	0.58273	-1.71606	0.000131295	0.0122617	XYLT1	xylosyltransferase I; xylosyltransferase 1; UDP-D-xylose:proteoglycan core protein beta-D-xylosyltransferase 1 [Homo sapiens]. [Source:RefSeq;Acc:NM_022166]
Ssc.24361.1.S1_at	0.773418	0.58503	-1.70931	0.00131914	0.0407448	BCR	Breakpoint cluster region protein (EC 2.7.1.-). [Source:Uniprot/SWISSPROT;Acc:P11274]
Ssc.28515.1.S1_at	0.768815	0.586899	-1.70387	0.000843407	0.0316161	USP2	Ubiquitin carboxyl-terminal hydrolase 2 (EC 3.1.2.15) (Ubiquitin thiolesterase 2) (Ubiquitin-specific processing protease 2) (Deubiquitinating enzyme 2) (41 kDa ubiquitin-specific protease). [Source:Uniprot/SWISSPROT;Acc:O75604]
Ssc.19401.2.A1_at	0.766631	0.587788	-1.70129	0.000170152	0.0141429	O75071
Ssc.24987.3.A1_at	0.764746	0.588557	-1.69907	0.000962765	0.0340041	APOB	Apolipoprotein B-100 precursor (Apo B-100) [Contains: Apolipoprotein B-48 (Apo B-48)]. [Source:Uniprot/SWISSPROT;Acc:P04114]
Ssc.25747.1.S1_at	0.761773	0.589771	-1.69557	0.000507189	0.0242544	HIST1H1B	Histone H1.5 (Histone H1a). [Source:Uniprot/SWISSPROT;Acc:P16401]
Ssc.11467.1.A1_at	0.759603	0.590659	-1.69302	0.00171865	0.0472731	Q8N635
Ssc.10004.1.A1_at	0.759477	0.590711	-1.69288	0.00135809	0.0414176	HDHD1A	GS1 protein (Protein FAM16AX). [Source:Uniprot/SWISSPROT;Acc:Q08623]
Ssc.12630.1.A1_at	0.754921	0.592579	-1.68754	0.00130229	0.0404312	ATP1A1	Sodium/potassium-transporting ATPase alpha-1 chain precursor (EC 3.6.3.9) (Sodium pump 1) (Na+/K+ ATPase 1). [Source:Uniprot/SWISSPROT;Acc:P05023]
Ssc.18231.1.S1_at	0.754542	0.592735	-1.6871	0.0018761	0.0498673	RNF144	Ubiquitin conjugating enzyme 7 interacting protein 4 (UbcM4- interacting protein 4) (RING finger protein 144). [Source:Uniprot/SWISSPROT;Acc:P50876]
Ssc.24980.1.A1_at	0.745737	0.596363	-1.67683	5.02028e-05	0.00771365	AKAP9	A-kinase anchor protein 9 (Protein kinase A anchoring protein 9) (PRKA9) (A-kinase anchor protein 450 kDa) (AKAP 450) (A-kinase anchor protein 350 kDa) (AKAP 350) (hgAKAP 350) (AKAP 120 like protein) (Hyperion protein) (Yotiao protein) (Centrosome- and Golgi-localized PKN-associated protein) (CG-NAP). [Source:Uniprot/SWISSPROT;Acc:Q99996]
Ssc.8044.1.A1_at	0.737214	0.599897	-1.66695	0.000592044	0.0264479	SLC25A12	Calcium-binding mitochondrial carrier protein Aralar1 (Mitochondrial aspartate glutamate carrier 1) (Solute carrier family 25, member 12). [Source:Uniprot/SWISSPROT;Acc:O75746]
Ssc.29681.1.A1_at	0.732333	0.60193	-1.66132	0.00154009	0.0441844	ROR1	Tyrosine-protein kinase transmembrane receptor ROR1 precursor (EC 2.7.1.112) (Neurotrophic tyrosine kinase, receptor-related 1). [Source:Uniprot/SWISSPROT;Acc:Q01973]
Ssc.21132.1.S1_at	0.731432	0.602306	-1.66029	0.000310128	0.0189713	PINK1	Serine/threonine kinase PINK1, mitochondrial precursor (EC 2.7.1.37) (PTEN induced putative kinase protein 1) (BRPK). [Source:Uniprot/SWISSPROT;Acc:Q9BXM7]
Ssc.19565.2.A1_at	0.729443	0.603137	-1.658	0.00165153	0.0462717	TAC3	Neurokinin B precursor (NKB) (Neuromedin K) (ZNEUROK1). [Source:Uniprot/SWISSPROT;Acc:Q9UHF0]
Ssc.15394.1.S1_at	0.727639	0.603892	-1.65593	0.000358134	0.0203756	C13orf24	Progesterone-induced blocking factor 1. [Source:Uniprot/SWISSPROT;Acc:Q8WXW3]
Ssc.18314.1.S1_at	0.726224	0.604484	-1.6543	0.000425123	0.0226052	FVT1	Follicular variant translocation protein 1 precursor (FVT-1). [Source:Uniprot/SWISSPROT;Acc:Q06136]
Ssc.16820.1.S1_at	0.724628	0.605153	-1.65247	0.000341524	0.0199891	Q8IVW8	Similar to spinster-like protein (Fragment). [Source:Uniprot/SPTREMBL;Acc:Q8IVW8]
Ssc.11744.1.A1_at	0.718257	0.607831	-1.64519	0.00161662	0.0457168	NP_653321	multiple coiled-coil GABABR1-binding protein [Homo sapiens]. [Source:RefSeq;Acc:NM_144720]
Ssc.12937.1.S1_at	0.714269	0.609514	-1.64065	0.000657714	0.0278841	PSEN1	Presenilin 1 (PS-1) (S182 protein). [Source:Uniprot/SWISSPROT;Acc:P49768]
Ssc.18524.1.S1_at	0.709509	0.611528	-1.63525	0.000459087	0.0235839	NP_065109	patatin-like phospholipase domain containing 2; transport-secretion protein 2.2 [Homo sapiens]. [Source:RefSeq;Acc:NM_020376]
Ssc.6615.1.S1_at	0.70924	0.611642	-1.63494	0.000920544	0.0331437	CAPN5	Calpain 5 (EC 3.4.22.-) (nCL-3) (htra-3). [Source:Uniprot/SWISSPROT;Acc:O15484]
Ssc.17971.1.A1_at	0.708358	0.612016	-1.63394	0.00140563	0.0422681	NRXN3	Neurexin 3-alpha precursor (Neurexin III-alpha). [Source:Uniprot/SWISSPROT;Acc:Q9Y4C0]
Ssc.12628.1.A1_at	0.708274	0.612052	-1.63385	0.000641665	0.0275916	NP_996898	N-acetylated alpha-linked acidic dipeptidase 2 [Homo sapiens]. [Source:RefSeq;Acc:NM_207015]
Ssc.16824.1.A1_at	0.707274	0.612476	-1.63272	0.000555854	0.0252861	ITM2C	Integral membrane protein 2C (Transmembrane protein BRI3) (NPD018). [Source:Uniprot/SWISSPROT;Acc:Q9NQX7]
Ssc.27391.1.S1_at	0.706122	0.612966	-1.63141	0.000435882	0.0229767	TP53I3	tumor protein p53 inducible protein 3; quinone oxidoreductase homolog; p53-induced gene 3 protein [Homo sapiens]. [Source:RefSeq;Acc:NM_004881]
Ssc.12642.1.S1_at	0.690743	0.619535	-1.61411	0.000155453	0.0135378	TEF	Thyrotroph embryonic factor. [Source:Uniprot/SWISSPROT;Acc:Q10587]
Ssc.1628.1.S1_at	0.688636	0.62044	-1.61176	3.25257e-05	0.00622713	SLC16A5	Monocarboxylate transporter 6 (MCT 6) (MCT 5). [Source:Uniprot/SWISSPROT;Acc:O15375]
Ssc.11666.1.S1_s_at	0.684316	0.622301	-1.60694	3.3373e-05	0.00625567	Q9BUH6
Ssc.30550.1.A1_at	0.682923	0.622902	-1.60539	0.000895366	0.0327256	COL11A1	Collagen alpha 1(XI) chain precursor. [Source:Uniprot/SWISSPROT;Acc:P12107]
Ssc.13230.1.S1_at	0.679157	0.62453	-1.6012	2.77523e-05	0.00557891	MEP1B	Meprin A beta-subunit precursor (EC 3.4.24.18) (Endopeptidase-2) (N- benzoyl-L-tyrosyl-P-amino-benzoic acid hydrolase beta subunit) (PABA peptide hydrolase) (PPH beta). [Source:Uniprot/SWISSPROT;Acc:Q16820]
Ssc.6154.1.S1_a_at	0.671244	0.627965	-1.59245	9.24816e-05	0.0106166	SLC6A6	Sodium- and chloride-dependent taurine transporter. [Source:Uniprot/SWISSPROT;Acc:P31641]
Ssc.847.1.S1_at	0.669067	0.628913	-1.59004	0.000491238	0.02398	TFDP2	Transcription factor Dp-2 (E2F dimerization partner 2). [Source:Uniprot/SWISSPROT;Acc:Q14188]
Ssc.4511.1.S1_at	0.668145	0.629315	-1.58903	0.00156209	0.0446472	DHRS3	Short-chain dehydrogenase/reductase 3 (EC 1.1.-.-) (Retinal short- chain dehydrogenase/reductase 1) (retSDR1) (DD83.1). [Source:Uniprot/SWISSPROT;Acc:O75911]
Ssc.11075.3.S1_a_at	0.667023	0.629805	-1.58779	0.000758974	0.0297275	TVB1_HUMAN	T-cell receptor beta chain C region. [Source:Uniprot/SWISSPROT;Acc:P01850]
Ssc.4668.1.A1_at	0.660547	0.632638	-1.58068	0.000282988	0.0183509	C6orf29	NG22 protein; choline transporter-like protein 4 [Homo sapiens]. [Source:RefSeq;Acc:NM_025257]
Ssc.13604.1.A1_at	0.660128	0.632822	-1.58022	0.000975983	0.0342193	HMGCS1	Hydroxymethylglutaryl-CoA synthase, cytoplasmic (EC 2.3.3.10) (HMG-CoA synthase) (3-hydroxy-3-methylglutaryl coenzyme A synthase). [Source:Uniprot/SWISSPROT;Acc:Q01581]
Ssc.3029.1.A1_at	0.659754	0.632986	-1.57981	0.00129843	0.0403635	CRYZ	Quinone oxidoreductase (EC 1.6.5.5) (NADPH:quinone reductase) (Zeta- crystallin). [Source:Uniprot/SWISSPROT;Acc:Q08257]
Ssc.460.1.S1_at	0.658737	0.633432	-1.5787	0.000915639	0.0331068	PRDX5	Peroxiredoxin 5, mitochondrial precursor (Prx-V) (Peroxisomal antioxidant enzyme) (PLP) (Thioredoxin peroxidase PMP20) (Antioxidant enzyme B166) (AOEB166) (TPx type VI) (Liver tissue 2D-page spot 71B) (Alu corepressor 1) (SBBI10). [Source:Uniprot/SWISSPROT;Acc:P30044]
Ssc.15285.1.S1_at	0.658242	0.63365	-1.57816	0.000461833	0.0235839	P25A_HUMAN	25 kDa brain-specific protein (p25-alpha). [Source:Uniprot/SWISSPROT;Acc:O94811]
Ssc.18649.1.S1_at	0.657803	0.633843	-1.57768	0.00011227	0.0113339	COX4I2	Cytochrome c oxidase subunit IV isoform 2, mitochondrial precursor (EC 1.9.3.1) (COX IV-2). [Source:Uniprot/SWISSPROT;Acc:Q96KJ9]
Ssc.7818.1.A1_at	0.657596	0.633934	-1.57745	0.0011733	0.0382479	ABCB10	ATP-binding cassette, sub-family B, member 10, mitochondrial precursor (ATP-binding cassette transporter 10) (ABC transporter 10 protein) (Mitochondrial ATP-binding cassette 2) (M-ABC2). [Source:Uniprot/SWISSPROT;Acc:Q9NRK6]
Ssc.4676.1.A1_at	0.65392	0.635551	-1.57344	0.000553366	0.0252861	Q9HCJ3
Ssc.6280.1.A1_at	0.652324	0.636255	-1.5717	0.000395816	0.0215536	BIN1	Myc box dependent interacting protein 1 (Bridging integrator 1) (Amphiphysin-like protein) (Amphiphysin II) (Box-dependent myc- interacting protein-1). [Source:Uniprot/SWISSPROT;Acc:O00499]
Ssc.29746.1.A1_at	0.652267	0.636279	-1.57164	0.00176843	0.0480404	SDCCAG33	serologically defined colon cancer antigen 33 [Homo sapiens]. [Source:RefSeq;Acc:NM_005786]
Ssc.26411.1.S1_at	0.651249	0.636729	-1.57053	0.000705281	0.0289838	GDPD2	osteoblast differentiation promoting factor protein; glycerophosphodiester phosphodiesterase 3; osteoblast differentiation promoting factor [Homo sapiens]. [Source:RefSeq;Acc:NM_017711]
Ssc.24859.1.A1_at	0.646759	0.638713	-1.56565	0.000942303	0.0337258	YWHAZ	tyrosine 3/tryptophan 5 -monooxygenase activation protein, zeta polypeptide; protein kinase C inhibitor protein-1; phospholipase A2; 14-3-3 zeta [Homo sapiens]. [Source:RefSeq;Acc:NM_003406]
Ssc.2558.1.S1_at	0.645845	0.639118	-1.56466	0.000124996	0.0119654	DCI	3,2-trans-enoyl-CoA isomerase, mitochondrial precursor (EC 5.3.3.8) (Dodecenoyl-CoA delta-isomerase). [Source:Uniprot/SWISSPROT;Acc:P42126]
Ssc.6156.1.A1_at	0.644831	0.639568	-1.56356	0.000461914	0.0235839	NBL1	Neuroblastoma suppressor of tumorigenicity 1 precursor (Zinc finger protein DAN) (N03). [Source:Uniprot/SWISSPROT;Acc:P41271]
Ssc.28502.1.S1_at	0.643069	0.640349	-1.56165	0.000354785	0.0203289	C11orf24
Ssc.21922.1.S1_at	0.642011	0.640819	-1.5605	0.000796787	0.0305579	PDLIM2	PDZ and LIM domain 2 isoform 2; mystique [Homo sapiens]. [Source:RefSeq;Acc:NM_021630]
Ssc.2591.1.S1_at	0.640507	0.641488	-1.55888	0.00100207	0.0346318	KNSL8	Kinesin-like protein 8. [Source:Uniprot/SWISSPROT;Acc:Q9NSK0]
Ssc.2828.1.A1_at	0.640232	0.64161	-1.55858	0.000806439	0.0307812	NP_057218	plasma glutamate carboxypeptidase; aminopeptidase [Homo sapiens]. [Source:RefSeq;Acc:NM_016134]
Ssc.15216.1.S1_at	0.639519	0.641927	-1.55781	0.00122757	0.0391701	GBA2	bile acid beta-glucosidase [Homo sapiens]. [Source:RefSeq;Acc:NM_020944]
Ssc.19282.1.S1_at	0.63897	0.642171	-1.55722	0.000507818	0.0242544	Q6ZR64
Ssc.2380.1.A1_at	0.637602	0.642781	-1.55574	0.00024227	0.0168899	C9orf77
Ssc.2491.1.S1_at	0.635813	0.643578	-1.55381	0.00013672	0.0124928	CAMK2G	Calcium/calmodulin-dependent protein kinase type II gamma chain (EC 2.7.1.123) (CaM-kinase II gamma chain) (CaM kinase II gamma subunit) (CaMK-II gamma subunit) (Fragment). [Source:Uniprot/SWISSPROT;Acc:Q13555]
Ssc.24271.1.S1_at	0.634355	0.644229	-1.55224	0.000191969	0.0150842	MAP1LC3A	Microtubule-associated proteins 1A/1B light chain 3A (MAP1A/MAP1B LC3 A) (MAP1A/1B light chain 3 A). [Source:Uniprot/SWISSPROT;Acc:Q9H492]
Ssc.27699.1.A1_at	0.63058	0.645917	-1.54819	0.000757324	0.0297275	NUDT4	nudix (nucleoside diphosphate linked moiety X)-type motif 4 isoform alpha; diphosphoinositol polyphosphate phosphohydrolase type 2 [Homo sapiens]. [Source:RefSeq;Acc:NM_019094]
Ssc.27521.2.S1_at	0.622606	0.649497	-1.53965	0.000225667	0.0164595	ABCD4	ATP-binding cassette, sub-family D, member 4 (Peroxisomal membrane protein 69) (PMP69) (Peroxisomal membrane protein 1-like) (PXMP1-L) (P70R). [Source:Uniprot/SWISSPROT;Acc:O14678]
Ssc.8602.1.A1_at	0.619195	0.651034	-1.53602	0.000298577	0.018708	NP_060189	SNF-1 related kinase [Homo sapiens]. [Source:RefSeq;Acc:NM_017719]
Ssc.5133.1.S1_at	0.615603	0.652657	-1.5322	9.91889e-05	0.0108269	FXYD1	Phospholemman precursor (FXYD domain-containing ion transport regulator 1). [Source:Uniprot/SWISSPROT;Acc:O00168]
Ssc.9139.1.A1_at	0.615049	0.652908	-1.53161	0.000556924	0.0252861	DNMT2	DNA (cytosine-5)-methyltransferase-like protein 2 (Dnmt2) (DNA methyltransferase homolog HsaIIP) (DNA MTase homolog HsaIIP) (M.HsaIIP) (PuMet). [Source:Uniprot/SWISSPROT;Acc:O14717]
Ssc.11666.1.S1_a_at	0.614676	0.653077	-1.53121	6.06685e-05	0.00850876	Q9BUH6
Ssc.5250.1.S1_at	0.613533	0.653594	-1.53	0.00101452	0.0347633	STX18	Syntaxin 18. [Source:Uniprot/SWISSPROT;Acc:Q9P2W9]
Ssc.15267.1.S1_at	0.607183	0.656477	-1.52328	0.00115477	0.0378485	PLEKHF1	apoptosis-inducing protein D; phafin 1 [Homo sapiens]. [Source:RefSeq;Acc:NM_024310]
Ssc.18089.1.A1_at	0.601889	0.658891	-1.5177	0.001132	0.037407	DEND_HUMAN	Dendrin. [Source:Uniprot/SWISSPROT;Acc:O94850]
Ssc.5680.1.S1_at	0.600963	0.659314	-1.51673	0.000328251	0.0193604	GRHPR	Glyoxylate reductase/hydroxypyruvate reductase (EC 1.1.1.79) (MSTP035). [Source:Uniprot/SWISSPROT;Acc:Q9UBQ7]
Ssc.2678.1.S1_at	0.600686	0.65944	-1.51644	0.00032813	0.0193604	PCYT2	Ethanolamine-phosphate cytidylyltransferase (EC 2.7.7.14) (Phosphorylethanolamine transferase) (CTP:phosphoethanolamine cytidylyltransferase). [Source:Uniprot/SWISSPROT;Acc:Q99447]
Ssc.15993.1.S1_at	0.600661	0.659452	-1.51641	0.000992332	0.0346318	HTR1D	5-hydroxytryptamine 1D receptor (5-HT-1D) (Serotonin receptor 1D) (5- HT-1D-alpha). [Source:Uniprot/SWISSPROT;Acc:P28221]
Ssc.17769.1.S1_at	0.597388	0.660949	-1.51298	0.000541334	0.0250645	ACACA	Acetyl-CoA carboxylase 1 (EC 6.4.1.2) (ACC-alpha) [Includes: Biotin carboxylase (EC 6.3.4.14)]. [Source:Uniprot/SWISSPROT;Acc:Q13085]
Ssc.11075.1.S1_a_at	0.597282	0.660998	-1.51286	0.000643183	0.0276077	TVB1_HUMAN	T-cell receptor beta chain C region. [Source:Uniprot/SWISSPROT;Acc:P01850]
Ssc.11075.11.S1_x_at	0.592951	0.662985	-1.50833	0.000837939	0.0314937	TVB1_HUMAN	T-cell receptor beta chain C region. [Source:Uniprot/SWISSPROT;Acc:P01850]
Ssc.9503.2.S1_at	0.592691	0.663105	-1.50806	0.000956544	0.0339443	NP_067035	HCF-binding transcription factor Zhangfei [Homo sapiens]. [Source:RefSeq;Acc:NM_021212]
Ssc.31168.1.S1_at	0.590798	0.663975	-1.50608	0.00135712	0.0414176	NIPSNAP1	NipSnap1 protein. [Source:Uniprot/SWISSPROT;Acc:Q9BPW8]
Ssc.3465.1.A1_at	0.590798	0.663976	-1.50608	0.000680528	0.0283041	CTDSP1	Carboxy-terminal domain RNA polymerase II polypeptide A small phosphatase 1 (EC 3.1.3.16) (Nuclear LIM interactor-interacting factor 3) (NLI-interacting factor 3) (NLI-IF). [Source:Uniprot/SWISSPROT;Acc:Q9GZU7]
Ssc.26552.1.A1_at	0.590443	0.664139	-1.50571	0.000822819	0.0312044	STAM2	signal transducing adaptor molecule 2; STAM-like protein containing SH3 and ITAM domains 2 [Homo sapiens]. [Source:RefSeq;Acc:NM_005843]
Ssc.15650.2.A1_at	0.58865	0.664965	-1.50384	0.000649734	0.0276918	EVL	Ena/vasodilator stimulated phosphoprotein-like protein (Ena/VASP-like protein). [Source:Uniprot/SWISSPROT;Acc:Q9UI08]
Ssc.25350.1.A1_at	0.587898	0.665312	-1.50306	0.00100009	0.0346318	ENTPD2	Ectonucleoside triphosphate diphosphohydrolase 2 (EC 3.6.1.3) (NTPDase2) (Ecto-ATPase) (CD39 antigen-like 1). [Source:Uniprot/SWISSPROT;Acc:Q9Y5L3]
Ssc.9398.1.A1_at	0.58645	0.665979	-1.50155	0.000916773	0.0331068	SSBP2	Single-stranded DNA-binding protein 2 (Sequence-specific single- stranded-DNA-binding protein 2). [Source:Uniprot/SWISSPROT;Acc:P81877]
Ssc.27964.2.S1_at	0.585787	0.666286	-1.50086	0.000284807	0.0184193	GATA3	Trans-acting T-cell specific transcription factor GATA-3. [Source:Uniprot/SWISSPROT;Acc:P23771]
Ssc.4933.1.A1_at	-0.585488	1.50055	1.50055	0.000227623	0.0164595	IFNAR2	Interferon-alpha/beta receptor beta chain precursor (IFN-alpha-REC) (Type I interferon receptor) (IFN-R) (Interferon alpha/beta receptor- 2). [Source:Uniprot/SWISSPROT;Acc:P48551]
Ssc.16363.1.S2_at	-0.586612	1.50172	1.50172	0.000757265	0.0297275	TMOD3	Ubiquitous tropomodulin (U-Tmod) (Tropomodulin 3). [Source:Uniprot/SWISSPROT;Acc:Q9NYL9]
Ssc.283.1.S1_at	-0.587228	1.50236	1.50236	0.00160557	0.0455661	KMO	kynurenine 3-monooxygenase (kynurenine 3-hydroxylase) [Homo sapiens]. [Source:RefSeq;Acc:NM_003679]
Ssc.8305.1.A1_at	-0.587758	1.50291	1.50291	0.00187357	0.0498673	ENTPD4	Ectonucleoside triphosphate diphosphohydrolase 4 (EC 3.6.1.6) (NTPDase4) (Uridine-diphosphatase) (UDPase) (Lysosomal apyrase-like protein of 70 kDa). [Source:Uniprot/SWISSPROT;Acc:Q9Y227]
Ssc.1228.1.S1_at	-0.588863	1.50406	1.50406	0.000138916	0.0126456	MARCKS	Myristoylated alanine-rich C-kinase substrate (MARCKS) (Protein kinase C substrate, 80 kDa protein, light chain) (PKCSL) (80K-L protein). [Source:Uniprot/SWISSPROT;Acc:P29966]
Ssc.26134.1.S1_at	-0.589328	1.50455	1.50455	0.000893713	0.0327256	MAK3	Mak3 homolog [Homo sapiens]. [Source:RefSeq;Acc:NM_025146]
Ssc.23015.1.S1_at	-0.590049	1.5053	1.5053	0.00161479	0.0457168	NP_065845	LAP1 protein (Densin-180). [Source:Uniprot/SWISSPROT;Acc:Q96NW7]
Ssc.7686.1.S1_at	-0.595177	1.51066	1.51066	0.000299425	0.0187125	ATRN	Attractin precursor (Mahogany homolog) (DPPT-L). [Source:Uniprot/SWISSPROT;Acc:O75882]
Ssc.1078.2.A1_at	-0.595684	1.51119	1.51119	0.000649416	0.0276918	NP_003842	cellular repressor of E1A-stimulated genes [Homo sapiens]. [Source:RefSeq;Acc:NM_003851]
Ssc.25570.1.S1_at	-0.595726	1.51123	1.51123	0.00077608	0.0300022	KIAA1815	KIAA1815 [Source:RefSeq_peptide;Acc:NP_079172]
Ssc.5780.2.S1_at	-0.598277	1.51391	1.51391	0.000747007	0.029639	PCNX	Pecanex-like protein 1 (Pecanex homolog). [Source:Uniprot/SWISSPROT;Acc:Q96RV3]
Ssc.11571.3.S1_at	-0.602362	1.5182	1.5182	0.000870318	0.0321511	Q9BPY3
Ssc.4427.1.A1_at	-0.60281	1.51867	1.51867	0.00126916	0.0401212	TNIK_HUMAN	TRAF2 and NCK interacting kinase (EC 2.7.1.37). [Source:Uniprot/SWISSPROT;Acc:Q9UKE5]
Ssc.31036.1.S1_at	-0.603792	1.51971	1.51971	0.00100897	0.034704	O94958
Ssc.3996.1.A1_at	-0.604128	1.52006	1.52006	0.000753205	0.0296888	PDLIM1	PDZ and LIM domain protein 1 (LIM domain protein CLP-36) (C-terminal LIM domain protein 1) (Elfin). [Source:Uniprot/SWISSPROT;Acc:O00151]
Ssc.21579.1.S1_at	-0.604646	1.52061	1.52061	0.000791877	0.0304664	RGL1	Ral guanine nucleotide dissociation stimulator-like 1 (RalGDS-like 1). [Source:Uniprot/SWISSPROT;Acc:Q9NZL6]
Ssc.2131.2.A1_at	-0.604985	1.52096	1.52096	0.00011483	0.0113339	NP_787057	ARG99 protein [Homo sapiens]. [Source:RefSeq;Acc:NM_175861]
Ssc.2238.1.S1_at	-0.606308	1.52236	1.52236	0.000170301	0.0141429	Q68E01
Ssc.10679.1.S1_at	-0.606527	1.52259	1.52259	0.00106882	0.0360059	KIF3A	Kinesin-like protein KIF3A (Microtubule plus end-directed kinesin motor 3A). [Source:Uniprot/SWISSPROT;Acc:Q9Y496]
Ssc.18397.1.A1_at	-0.607716	1.52384	1.52384	0.000168041	0.0141385	DLGAP2	Disks large-associated protein 2 (DAP-2) (SAP90/PSD-95-associated protein 2) (SAPAP2) (PSD-95/SAP90 binding protein 2) (Fragment). [Source:Uniprot/SWISSPROT;Acc:Q9P1A6]
Ssc.16663.1.S1_at	-0.608447	1.52462	1.52462	0.00156945	0.0448045	ITGA5	Integrin alpha-5 precursor (Fibronectin receptor alpha subunit) (Integrin alpha-F) (VLA-5) (CD49e). [Source:Uniprot/SWISSPROT;Acc:P08648]
Ssc.20974.1.A1_at	-0.609168	1.52538	1.52538	0.00118276	0.038349	GNS	N-acetylglucosamine-6-sulfatase precursor (EC 3.1.6.14) (G6S) (Glucosamine-6-sulfatase). [Source:Uniprot/SWISSPROT;Acc:P15586]
Ssc.4103.1.A1_at	-0.611052	1.52737	1.52737	0.000237504	0.0168509	NP_073600	FAD104 [Homo sapiens]. [Source:RefSeq;Acc:NM_022763]
Ssc.17527.1.S1_at	-0.6114	1.52774	1.52774	0.00174359	0.0476336	TTC3	Tetratricopeptide repeat protein 3 (TPR repeat protein D). [Source:Uniprot/SWISSPROT;Acc:P53804]
Ssc.3898.1.S1_at	-0.612328	1.52872	1.52872	0.00120659	0.0388089	FAM38A	Protein FAM38A. [Source:Uniprot/SWISSPROT;Acc:Q92508]
Ssc.6233.1.S1_at	-0.613165	1.52961	1.52961	0.00108244	0.0362662	PPAP2B	Lipid phosphate phosphohydrolase 3 (EC 3.1.3.4) (Phosphatidic acid phosphatase 2b) (Phosphatidate phosphohydrolase type 2b) (PAP2b) (PAP- 2b) (PAP2-beta) (Vascular endothelial growth factor and type I collagen inducible protein) (VCIP). [Source:Uniprot/SWISSPROT;Acc:O14495]
Ssc.4143.2.S1_at	-0.613491	1.52996	1.52996	0.00112215	0.0371834	TM9SF4	Transmembrane 9 superfamily protein member 4. [Source:Uniprot/SWISSPROT;Acc:Q92544]
Ssc.17186.2.S1_at	-0.613867	1.53036	1.53036	0.00158671	0.0451903	IGFBP7	Insulin-like growth factor binding protein 7 precursor (IGFBP-7) (IBP- 7) (IGF-binding protein 7) (MAC25 protein) (Prostacyclin-stimulating factor) (PGI2-stimulating factor). [Source:Uniprot/SWISSPROT;Acc:Q16270]
Ssc.4407.3.S1_at	-0.614363	1.53088	1.53088	0.000551831	0.0252861	DOCK9	Dedicator of cytokinesis protein 9 (Cdc42 guanine nucleotide exchange factor zizimin 1). [Source:Uniprot/SWISSPROT;Acc:Q9BZ29]
Ssc.26704.1.S1_at	-0.61561	1.53221	1.53221	0.00175658	0.0478386	EXO1	exonuclease 1 isoform b; rad2 nuclease family member, homolog of S. cerevisiae exonuclease 1 [Homo sapiens]. [Source:RefSeq;Acc:NM_006027]
Ssc.25206.1.S1_at	-0.61655	1.5332	1.5332	0.000494753	0.0240153	PPIF	Peptidyl-prolyl cis-trans isomerase, mitochondrial precursor (EC 5.2.1.8) (PPIase) (Rotamase) (Cyclophilin F). [Source:Uniprot/SWISSPROT;Acc:P30405]
Ssc.15242.1.S1_at	-0.617384	1.53409	1.53409	0.000307716	0.0189713	TNFRSF1B	Tumor necrosis factor receptor superfamily member 1B precursor (Tumor necrosis factor receptor 2) (p80) (TNF-R2) (p75) (CD120b) (Etanercept) [Contains: Tumor necrosis factor binding protein 2 (TBPII)]. [Source:Uniprot/SWISSPROT;Acc:P20333]
Ssc.26446.2.S1_a_at	-0.620142	1.53703	1.53703	0.00132986	0.040887	METAP1	Methionine aminopeptidase 1 (EC 3.4.11.18) (MetAP 1) (MAP 1) (Peptidase M 1). [Source:Uniprot/SWISSPROT;Acc:P53582]
Ssc.29093.1.S1_at	-0.621705	1.53869	1.53869	0.00147899	0.0432239	Q5VW16	PREDICTED: similar to Rab12 protein [Source:RefSeq_peptide;Acc:XP_113967]
Ssc.3393.2.A1_a_at	-0.621824	1.53882	1.53882	0.00136921	0.0415987	PHCA	Alkaline phytoceramidase (EC 3.5.1.-) (aPHC) (Alkaline ceramidase) (Alkaline dihydroceramidase SB89). [Source:Uniprot/SWISSPROT;Acc:Q9NUN7]
Ssc.22394.1.S1_at	-0.622099	1.53911	1.53911	0.00119917	0.0386215	YAP1	65 kDa Yes-associated protein (YAP65). [Source:Uniprot/SWISSPROT;Acc:P46937]
Ssc.3072.1.S1_at	-0.623729	1.54085	1.54085	0.000691214	0.0286498	Q8WU79
Ssc.27237.1.S1_a_at	-0.624024	1.54117	1.54117	0.00099913	0.0346318	Q9UG79	PREDICTED: similar to KIAA0592 protein [Source:RefSeq_peptide;Acc:XP_370557]
Ssc.17560.1.S1_at	-0.625028	1.54224	1.54224	0.000632657	0.0275276	NP_079187	putative NFkB activating protein 373 isoform 2 [Homo sapiens]. [Source:RefSeq;Acc:NM_001002292]
Ssc.7446.1.S1_a_at	-0.626466	1.54378	1.54378	0.00027693	0.0182027	PPID	40 kDa peptidyl-prolyl cis-trans isomerase (EC 5.2.1.8) (PPIase) (Rotamase) (Cyclophilin-40) (CYP-40) (Cyclophilin-related protein). [Source:Uniprot/SWISSPROT;Acc:Q08752]
Ssc.5433.1.S1_at	-0.626718	1.54405	1.54405	5.49453e-05	0.00818177	DR1	TATA-binding protein-associated phosphoprotein (Down-regulator of transcription 1) (DR1 protein). [Source:Uniprot/SWISSPROT;Acc:Q01658]
Ssc.12300.2.S1_at	-0.627369	1.54475	1.54475	0.000367614	0.0205277	NUP133	Nuclear pore complex protein Nup133 (Nucleoporin Nup133) (133 kDa nucleoporin). [Source:Uniprot/SWISSPROT;Acc:Q8WUM0]
Ssc.19249.2.S1_a_at	-0.629844	1.5474	1.5474	0.000513709	0.0244422	Q9NX38
Ssc.20937.1.S1_at	-0.630958	1.54859	1.54859	0.000729852	0.0294419	Q9UPU7
Ssc.10915.1.S1_at	-0.631587	1.54927	1.54927	0.00115972	0.037955	O94954	PREDICTED: KIAA0877 protein [Source:RefSeq_peptide;Acc:XP_371891]
Ssc.23976.1.S1_at	-0.63215	1.54987	1.54987	0.000648264	0.0276918	DDX3X	DEAD-box protein 3 (Helicase-like protein 2) (HLP2) (DEAD-box, X isoform). [Source:Uniprot/SWISSPROT;Acc:O00571]
Ssc.12712.1.A1_at	-0.633584	1.55141	1.55141	0.000471202	0.0235839	SESTD1	SEC14 and spectrin domains 1 [Homo sapiens]. [Source:RefSeq;Acc:NM_178123]
Ssc.24911.1.S1_at	-0.633826	1.55167	1.55167	0.00112118	0.0371834	SLC37A1	Glycerol-3-phosphate transporter (G-3-P transporter) (G-3-P permease) (Solute carrier family 37 member 1). [Source:Uniprot/SWISSPROT;Acc:P57057]
Ssc.16819.1.A1_at	-0.634367	1.55226	1.55226	0.000632872	0.0275276	ENC1	Ectoderm-neural cortex-1 protein (ENC-1) (P53-induced protein 10) (Nuclear matrix protein NRP/B). [Source:Uniprot/SWISSPROT;Acc:O14682]
Ssc.21993.1.S1_at	-0.635461	1.55343	1.55343	0.00153924	0.0441844	RAB10	Ras-related protein Rab-10. [Source:Uniprot/SWISSPROT;Acc:P61026]
Ssc.19364.1.S1_at	-0.638761	1.55699	1.55699	0.000168211	0.0141385	C2	Complement C2 precursor (EC 3.4.21.43) (C3/C5 convertase). [Source:Uniprot/SWISSPROT;Acc:P06681]
Ssc.5822.1.S1_at	-0.639399	1.55768	1.55768	0.000762231	0.0297529	ALOX5AP	5-lipoxygenase activating protein (FLAP) (MK-886-binding protein). [Source:Uniprot/SWISSPROT;Acc:P20292]
Ssc.18907.1.A1_at	-0.640685	1.55907	1.55907	0.000381605	0.0211283	DNA2L	DNA2-like homolog (DNA replication helicase-like homolog) (Fragment). [Source:Uniprot/SWISSPROT;Acc:P51530]
Ssc.4306.1.A1_at	-0.640727	1.55911	1.55911	0.000141622	0.0127697	MESDC1	Mesoderm development candidate 1. [Source:Uniprot/SWISSPROT;Acc:Q9H1K6]
Ssc.18428.1.S1_at	-0.64252	1.56105	1.56105	0.000675735	0.0282996	C5orf18	Polyposis locus protein 1 (TB2 protein). [Source:Uniprot/SWISSPROT;Acc:Q00765]
Ssc.10226.1.A1_at	-0.644095	1.56276	1.56276	0.000996445	0.0346318	RHOB	ras homolog gene family, member B; oncogene RHO H6; Aplysia RAS-related homolog 6 [Homo sapiens]. [Source:RefSeq;Acc:NM_004040]
Ssc.6817.1.A1_a_at	-0.645089	1.56384	1.56384	0.00127921	0.0403377	TUSC3	Tumor suppressor candidate 3 (N33 protein). [Source:Uniprot/SWISSPROT;Acc:Q13454]
Ssc.8526.1.S1_at	-0.645839	1.56465	1.56465	0.000693712	0.028704	C141_HUMAN	UPF0198 protein CGI-141 (HDCMA39P) (UNQ432/PRO793). [Source:Uniprot/SWISSPROT;Acc:Q9Y3E0]
Ssc.5615.1.S1_at	-0.6461	1.56493	1.56493	0.000714824	0.0290971	HK1	Hexokinase, type I (EC 2.7.1.1) (HK I) (Brain form hexokinase). [Source:Uniprot/SWISSPROT;Acc:P19367]
Ssc.1177.1.S1_at	-0.647142	1.56606	1.56606	1.69755e-05	0.00431052	C1S	Complement C1s subcomponent precursor (EC 3.4.21.42) (C1 esterase). [Source:Uniprot/SWISSPROT;Acc:P09871]
Ssc.21993.3.A1_at	-0.647424	1.56637	1.56637	0.0001048	0.0111862	RAB10	Ras-related protein Rab-10. [Source:Uniprot/SWISSPROT;Acc:P61026]
Ssc.17977.1.A1_at	-0.64792	1.56691	1.56691	0.00131442	0.040703	KCNS1	Potassium voltage-gated channel subfamily S member 1 (Voltage-gated potassium channel subunit Kv9.1) (Delayed-rectifier K(+) channel alpha subunit 1). [Source:Uniprot/SWISSPROT;Acc:Q96KK3]
Ssc.5498.1.A1_at	-0.648415	1.56745	1.56745	0.0013869	0.0419777	RGS16	Regulator of G-protein signaling 16 (RGS16) (Retinally abundant regulator of G-protein signaling) (RGS-R) (A28-RGS14P). [Source:Uniprot/SWISSPROT;Acc:O15492]
Ssc.2761.1.A1_at	-0.651337	1.57062	1.57062	0.00107025	0.0360059	MLSTD2	male sterility domain containing 2; fatty acyl CoA reductase 1 [Homo sapiens]. [Source:RefSeq;Acc:NM_032228]
Ssc.10435.1.A1_at	-0.652665	1.57207	1.57207	0.000398133	0.0215824	Q14156
Ssc.10427.2.A1_at	-0.654449	1.57401	1.57401	0.000324973	0.0193087	CA00_HUMAN	Protein CGI-100 precursor (UNQ397/PRO733). [Source:Uniprot/SWISSPROT;Acc:Q9Y3A6]
Ssc.17337.1.S1_at	-0.654641	1.57422	1.57422	0.000745628	0.029639	TLR2	Toll-like receptor 2 precursor (Toll/interleukin 1 receptor-like protein 4). [Source:Uniprot/SWISSPROT;Acc:O60603]
Ssc.18235.1.A1_at	-0.654691	1.57428	1.57428	0.000846661	0.0316161	Q9H3C3
Ssc.1099.1.S1_at	-0.655807	1.5755	1.5755	0.000634006	0.0275276	LAMC1	Laminin gamma-1 chain precursor (Laminin B2 chain). [Source:Uniprot/SWISSPROT;Acc:P11047]
Ssc.27012.1.S1_at	-0.664915	1.58547	1.58547	0.00181358	0.0488815	STYX	Serine/threonine/tyrosine interacting protein (Protein tyrosine phosphatase-like protein). [Source:Uniprot/SWISSPROT;Acc:Q8WUJ0]
Ssc.21845.2.S1_at	-0.665745	1.58639	1.58639	0.00145646	0.0430038	OPHN1	Oligophrenin 1. [Source:Uniprot/SWISSPROT;Acc:O60890]
Ssc.10881.1.S1_at	-0.667671	1.58851	1.58851	0.000636754	0.0275276	JUNB	Transcription factor jun-B. [Source:Uniprot/SWISSPROT;Acc:P17275]
Ssc.17625.2.S1_at	-0.668746	1.58969	1.58969	0.00162242	0.045775	Q9BSD7	Probable UPF0334 kinase-like protein. [Source:Uniprot/SWISSPROT;Acc:Q9BSD7]
Ssc.16583.1.S1_at	-0.668775	1.58972	1.58972	0.000680054	0.0283041	TM4SF6	Transmembrane 4 superfamily member 6 (Tetraspanin 6) (Tspan-6) (T245 protein) (Tetraspanin TM4-D) (A15 homolog) (UNQ767/PRO1560). [Source:Uniprot/SWISSPROT;Acc:O43657]
Ssc.5982.1.A1_at	-0.670761	1.59191	1.59191	0.00139393	0.0421377	ICSBP1	Interferon consensus sequence binding protein (ICSBP). [Source:Uniprot/SWISSPROT;Acc:Q02556]
Ssc.100.1.S1_at	-0.672211	1.59351	1.59351	0.00174885	0.0477235	TNF	Tumor necrosis factor precursor (TNF-alpha) (Tumor necrosis factor ligand superfamily member 2) (TNF-a) (Cachectin). [Source:Uniprot/SWISSPROT;Acc:P01375]
Ssc.16347.1.S1_at	-0.673482	1.59492	1.59492	0.000922405	0.0331612	PGD	6-phosphogluconate dehydrogenase, decarboxylating (EC 1.1.1.44). [Source:Uniprot/SWISSPROT;Acc:P52209]
Ssc.1798.1.S1_at	-0.676403	1.59815	1.59815	0.000717688	0.0290971	FSCN1	Fascin (Singed-like protein) (55 kDa actin bundling protein) (p55). [Source:Uniprot/SWISSPROT;Acc:Q16658]
Ssc.12121.1.S1_at	-0.679434	1.60151	1.60151	6.37687e-05	0.00862882	OSBPL9	Oxysterol binding protein-related protein 9 (OSBP-related protein 9) (ORP-9). [Source:Uniprot/SWISSPROT;Acc:Q96SU4]
Ssc.1622.1.S1_at	-0.680552	1.60275	1.60275	0.000474162	0.0235839	CALU	Calumenin precursor (Crocalbin) (IEF SSP 9302). [Source:Uniprot/SWISSPROT;Acc:O43852]
Ssc.3458.3.A1_a_at	-0.683109	1.6056	1.6056	0.00125089	0.0396828	ACSL5	Long-chain-fatty-acid--CoA ligase 5 (EC 6.2.1.3) (Long-chain acyl-CoA synthetase 5) (LACS 5). [Source:Uniprot/SWISSPROT;Acc:Q9ULC5]
Ssc.30665.1.S1_at	-0.683328	1.60584	1.60584	0.00100968	0.034704	Q8N8J7
Ssc.18603.1.A1_at	-0.687428	1.61041	1.61041	0.000591269	0.0264479	G0S2_HUMAN	Putative lymphocyte G0/G1 switch protein 2. [Source:Uniprot/SWISSPROT;Acc:P27469]
Ssc.17342.1.S1_at	-0.688298	1.61138	1.61138	0.00182638	0.0491168	TJP1	Tight junction protein ZO-1 (Zonula occludens 1 protein) (Zona occludens 1 protein) (Tight junction protein 1). [Source:Uniprot/SWISSPROT;Acc:Q07157]
Ssc.4681.1.S1_at	-0.690127	1.61343	1.61343	0.000124902	0.0119654	C1QR1	Complement component C1q receptor precursor (Complement component 1, q subcomponent, receptor 1) (C1qRp) (C1qR(p)) (C1q/MBL/SPA receptor) (CD93 antigen) (CDw93). [Source:Uniprot/SWISSPROT;Acc:Q9NPY3]
Ssc.5649.1.S1_at	-0.6913	1.61474	1.61474	0.000467369	0.0235839	ATP1B3	Sodium/potassium-transporting ATPase beta-3 chain (Sodium/potassium- dependent ATPase beta-3 subunit) (ATPB-3). [Source:Uniprot/SWISSPROT;Acc:P54709]
Ssc.17014.2.S1_at	-0.692862	1.61649	1.61649	0.000202347	0.0156399	RASD2	GTP-binding protein Rhes (Ras homolog enriched in striatum) (Tumor endothelial marker 2). [Source:Uniprot/SWISSPROT;Acc:Q96D21]
Ssc.734.1.S1_at	-0.695893	1.61989	1.61989	0.000342256	0.0199891	MMP14	Matrix metalloproteinase-14 precursor (EC 3.4.24.80) (MMP-14) (Membrane-type matrix metalloproteinase 1) (MT-MMP 1) (MTMMP1) (Membrane-type-1 matrix metalloproteinase) (MT1-MMP) (MT1MMP) (MMP- X1). [Source:Uniprot/SWISSPROT;Acc:P50281]
Ssc.9688.1.S1_at	-0.696211	1.62024	1.62024	0.000317773	0.0190688	NP_079045	adipocyte-specific adhesion molecule; CAR-like membrane protein [Homo sapiens]. [Source:RefSeq;Acc:NM_024769]
Ssc.25230.1.S1_at	-0.696843	1.62095	1.62095	0.000636422	0.0275276	FZD4	Frizzled 4 precursor (Frizzled-4) (Fz-4) (hFz4) (FzE4). [Source:Uniprot/SWISSPROT;Acc:Q9ULV1]
Ssc.3593.1.S1_at	-0.696978	1.62111	1.62111	0.00100992	0.034704	CTSH	Cathepsin H precursor (EC 3.4.22.16). [Source:Uniprot/SWISSPROT;Acc:P09668]
Ssc.7275.2.A1_at	-0.699028	1.62341	1.62341	0.000276619	0.0182027	KYNU	Kynureninase (EC 3.7.1.3) (L-kynurenine hydrolase). [Source:Uniprot/SWISSPROT;Acc:Q16719]
Ssc.1988.3.S1_at	-0.699541	1.62399	1.62399	0.000995295	0.0346318	LNK_HUMAN	Lymphocyte specific adapter protein Lnk (Signal transduction protein Lnk) (Lymphocyte adapter protein). [Source:Uniprot/SWISSPROT;Acc:Q9UQQ2]
Ssc.7692.1.S1_at	-0.701724	1.62645	1.62645	0.000709536	0.0290363	KIAA1295	PREDICTED: similar to gene [Source:RefSeq_peptide;Acc:XP_496785]
Ssc.9449.1.A1_at	-0.702023	1.62678	1.62678	0.00010666	0.0112479	PPFIBP1	Liprin-beta 1 (Protein tyrosine phosphatase receptor type f polypeptide-interacting protein binding protein 1) (PTPRF-interacting protein binding protein 1) (hSGT2). [Source:Uniprot/SWISSPROT;Acc:Q86W92]
Ssc.4580.1.A1_at	-0.702965	1.62785	1.62785	0.000446254	0.0232505	NP_689490	dendritic cell-derived ubiquitin-like protein [Homo sapiens]. [Source:RefSeq;Acc:NM_152277]
Ssc.27087.1.S1_at	-0.705299	1.63048	1.63048	0.001324	0.0408425	C141_HUMAN	UPF0198 protein CGI-141 (HDCMA39P) (UNQ432/PRO793). [Source:Uniprot/SWISSPROT;Acc:Q9Y3E0]
Ssc.7296.1.A1_at	-0.705357	1.63055	1.63055	0.00143552	0.0428046	PROX1	Homeobox prospero-like protein PROX1 (PROX 1). [Source:Uniprot/SWISSPROT;Acc:Q92786]
Ssc.4384.1.S1_at	-0.708926	1.63459	1.63459	0.00047909	0.0237312	2009-09-10	septin 10 isoform 2 [Homo sapiens]. [Source:RefSeq;Acc:NM_178584]
Ssc.118.1.S1_at	-0.710083	1.6359	1.6359	0.00164926	0.0462717	ATP6V1A	Vacuolar ATP synthase catalytic subunit A, ubiquitous isoform (EC 3.6.3.14) (V-ATPase A subunit 1) (Vacuolar proton pump alpha subunit 1) (V-ATPase 69 kDa subunit 1) (Isoform VA68). [Source:Uniprot/SWISSPROT;Acc:P38606]
Ssc.6352.1.S1_at	-0.710264	1.6361	1.6361	0.000459717	0.0235839	GPX1	Glutathione peroxidase 1 (EC 1.11.1.9) (GSHPx-1) (Cellular glutathione peroxidase). [Source:Uniprot/SWISSPROT;Acc:P07203]
Ssc.1592.1.S1_at	-0.713878	1.64021	1.64021	0.000830009	0.0312848	DPYSL3	Dihydropyrimidinase related protein-3 (DRP-3) (Unc-33-like phosphoprotein) (ULIP protein) (Collapsin response mediator protein 4) (CRMP-4). [Source:Uniprot/SWISSPROT;Acc:Q14195]
Ssc.8745.1.A1_at	-0.71763	1.64448	1.64448	0.00146706	0.043211	SOAT1	Sterol O-acyltransferase 1 (EC 2.3.1.26) (Cholesterol acyltransferase 1) (Acyl coenzyme A:cholesterol acyltransferase 1) (ACAT-1). [Source:Uniprot/SWISSPROT;Acc:P35610]
Ssc.3607.1.S1_at	-0.720013	1.6472	1.6472	0.000202106	0.0156399	IFNAR2	Interferon-alpha/beta receptor beta chain precursor (IFN-alpha-REC) (Type I interferon receptor) (IFN-R) (Interferon alpha/beta receptor- 2). [Source:Uniprot/SWISSPROT;Acc:P48551]
Ssc.16050.1.S1_at	-0.722686	1.65025	1.65025	0.000747025	0.029639	ADAM17	ADAM 17 precursor (EC 3.4.24.86) (A disintegrin and metalloproteinase domain 17) (TNF-alpha converting enzyme) (TNF-alpha convertase) (Snake venom-like protease) (CD156b antigen). [Source:Uniprot/SWISSPROT;Acc:P78536]
Ssc.5926.2.S1_at	-0.72416	1.65194	1.65194	7.46135e-05	0.00968238	Q8N1G7
Ssc.11751.1.S1_at	-0.726228	1.65431	1.65431	0.000189672	0.0150015	ALDH7A1	Aldehyde dehydrogenase family 7 member A1 (EC 1.2.1.3) (Antiquitin 1). [Source:Uniprot/SWISSPROT;Acc:P49419]
Ssc.15672.1.S1_at	-0.727722	1.65602	1.65602	8.35925e-05	0.010012	RRAS	Ras-related protein R-Ras (p23). [Source:Uniprot/SWISSPROT;Acc:P10301]
Ssc.6622.1.S1_at	-0.729823	1.65844	1.65844	0.00186732	0.0498673	HPCAL1	Hippocalcin-like protein 1 (Visinin-like protein 3) (VILIP-3) (Calcium-binding protein BDR-1) (HLP2). [Source:Uniprot/SWISSPROT;Acc:P37235]
Ssc.7981.1.A1_at	-0.730255	1.65893	1.65893	0.000735881	0.0294878	ACOX3	Acyl-coenzyme A oxidase 3, peroxisomal (EC 1.3.3.6) (Pristanoyl-CoA oxidase). [Source:Uniprot/SWISSPROT;Acc:O15254]
Ssc.6454.1.S1_at	-0.733131	1.66224	1.66224	5.75514e-05	0.00844695	Q9H3C3
Ssc.21369.1.A1_s_at	-0.735258	1.6647	1.6647	0.000717586	0.0290971	LRRIQ1	leucine-rich repeats and IQ motif containing 1 [Homo sapiens]. [Source:RefSeq;Acc:NM_032165]
Ssc.4060.1.S1_at	-0.737913	1.66776	1.66776	0.000500656	0.0241083	SLCO2A1	Solute carrier organic anion transporter family member 2A1 (Solute carrier family 21 member 2) (Prostaglandin transporter) (PGT). [Source:Uniprot/SWISSPROT;Acc:Q92959]
Ssc.4141.1.A1_at	-0.738673	1.66864	1.66864	0.000116877	0.0113687	KCTD12	Potassium channel tetramerisation domain containing protein 12 (Pfetin) (Predominantly fetal expressed T1 domain). [Source:Uniprot/SWISSPROT;Acc:Q96CX2]
Ssc.5433.3.S1_at	-0.742994	1.67365	1.67365	0.000101132	0.0109893	DR1	TATA-binding protein-associated phosphoprotein (Down-regulator of transcription 1) (DR1 protein). [Source:Uniprot/SWISSPROT;Acc:Q01658]
Ssc.23522.1.S1_at	-0.744664	1.67558	1.67558	0.00166457	0.0464118	TRAM1	Translocation associated membrane protein 1. [Source:Uniprot/SWISSPROT;Acc:Q15629]
Ssc.6462.1.A1_at	-0.745259	1.67628	1.67628	0.000108608	0.0112479	PPAP2B	Lipid phosphate phosphohydrolase 3 (EC 3.1.3.4) (Phosphatidic acid phosphatase 2b) (Phosphatidate phosphohydrolase type 2b) (PAP2b) (PAP- 2b) (PAP2-beta) (Vascular endothelial growth factor and type I collagen inducible protein) (VCIP). [Source:Uniprot/SWISSPROT;Acc:O14495]
Ssc.9655.1.A1_at	-0.745839	1.67695	1.67695	0.000466558	0.0235839	CSDA	DNA-binding protein A (Cold shock domain protein A) (Single-strand DNA binding protein NF-GMB). [Source:Uniprot/SWISSPROT;Acc:P16989]
Ssc.21264.1.A1_at	-0.749777	1.68153	1.68153	0.00165112	0.0462717	PTPRM	Receptor-type protein-tyrosine phosphatase mu precursor (EC 3.1.3.48) (R-PTP-mu). [Source:Uniprot/SWISSPROT;Acc:P28827]
Ssc.3276.1.S1_at	-0.75007	1.68187	1.68187	0.000362024	0.0204292	NP_057479	butyrate-induced transcript 1 [Homo sapiens]. [Source:RefSeq;Acc:NM_016395]
Ssc.18155.2.S1_at	-0.752505	1.68472	1.68472	0.00119676	0.0386105	PLRG1	Pleiotropic regulator 1. [Source:Uniprot/SWISSPROT;Acc:O43660]
Ssc.13576.2.S1_at	-0.754524	1.68707	1.68707	0.000304733	0.0188974	ESRRBL1	estrogen-related receptor beta like 1; HIP1 protein interactor; huntingtin interacting protein-1 interacting protein [Homo sapiens]. [Source:RefSeq;Acc:NM_018010]
Ssc.115.1.S1_s_at	-0.75919	1.69254	1.69254	6.47116e-05	0.00864364	HMOX1	Heme oxygenase 1 (EC 1.14.99.3) (HO-1). [Source:Uniprot/SWISSPROT;Acc:P09601]
Ssc.7067.1.A1_at	-0.764303	1.69855	1.69855	0.000472268	0.0235839	TM4SF6	Transmembrane 4 superfamily member 6 (Tetraspanin 6) (Tspan-6) (T245 protein) (Tetraspanin TM4-D) (A15 homolog) (UNQ767/PRO1560). [Source:Uniprot/SWISSPROT;Acc:O43657]
Ssc.21447.1.S1_at	-0.766742	1.70142	1.70142	0.00153599	0.0441844	EPRS	Bifunctional aminoacyl-tRNA synthetase [Includes: Glutamyl-tRNA synthetase (EC 6.1.1.17) (Glutamate--tRNA ligase); Prolyl-tRNA synthetase (EC 6.1.1.15) (Proline--tRNA ligase)]. [Source:Uniprot/SWISSPROT;Acc:P07814]
Ssc.22795.1.A1_at	-0.773206	1.70906	1.70906	0.00145159	0.0429652	RHOBTB3	Rho-related BTB domain-containing protein 3. [Source:Uniprot/SWISSPROT;Acc:O94955]
Ssc.19090.1.A1_at	-0.773776	1.70974	1.70974	0.000904982	0.0329274	SET7_HUMAN	Histone-lysine N-methyltransferase, H3 lysine-4 specific (EC 2.1.1.43) (Histone H3-K4 methyltransferase) (H3-K4-HMTase) (SET domain- containing protein 7) (Set9) (SET7/9). [Source:Uniprot/SWISSPROT;Acc:Q8WTS6]
Ssc.10226.1.A2_at	-0.773867	1.70985	1.70985	0.000240355	0.0168899	RHOB	ras homolog gene family, member B; oncogene RHO H6; Aplysia RAS-related homolog 6 [Homo sapiens]. [Source:RefSeq;Acc:NM_004040]
Ssc.19798.2.A1_at	-0.776421	1.71288	1.71288	0.00145144	0.0429652	Q8WUH6
Ssc.15360.1.A1_a_at	-0.776863	1.7134	1.7134	0.000363557	0.0204292	SOX18	Transcription factor SOX-18. [Source:Uniprot/SWISSPROT;Acc:P35713]
Ssc.8552.1.S2_a_at	-0.778257	1.71506	1.71506	0.000908595	0.0330091	LRRIQ1	leucine-rich repeats and IQ motif containing 1 [Homo sapiens]. [Source:RefSeq;Acc:NM_032165]
Ssc.13956.2.S1_a_at	-0.77876	1.71566	1.71566	0.00133222	0.040887	TPM1	Tropomyosin 1 alpha chain (Alpha-tropomyosin). [Source:Uniprot/SWISSPROT;Acc:P09493]
Ssc.1726.1.A1_at	-0.780013	1.71715	1.71715	8.61509e-05	0.0100515	FLNB	Filamin B (FLN-B) (Beta-filamin) (Actin-binding like protein) (Thyroid autoantigen) (Truncated actin-binding protein) (Truncated ABP) (ABP- 280 homolog) (ABP-278) (Filamin 3) (Filamin homolog 1) (Fh1). [Source:Uniprot/SWISSPROT;Acc:O75369]
Ssc.17313.1.A1_at	-0.78148	1.71889	1.71889	0.00183866	0.0492275	CALD1	Caldesmon (CDM). [Source:Uniprot/SWISSPROT;Acc:Q05682]
Ssc.22391.1.S1_at	-0.781708	1.71917	1.71917	0.000877995	0.0323437	CHORDC1	cysteine and histidine-rich domain (CHORD)-containing, zinc binding protein 1; chord domain-containing protein 1; cysteine and histidine-rich domain (CHORD)-containing, zinc-binding protein 1 [Homo sapiens]. [Source:RefSeq;Acc:NM_012124]
Ssc.1588.1.S1_at	-0.784572	1.72258	1.72258	0.000343883	0.0199891	NAGK	N-acetylglucosamine kinase (EC 2.7.1.59) (GlcNAc kinase). [Source:Uniprot/SWISSPROT;Acc:Q9UJ70]
Ssc.6169.2.S1_at	-0.790595	1.72979	1.72979	0.00182059	0.0490156	ECM1	Extracellular matrix protein 1 precursor (Secretory component p85). [Source:Uniprot/SWISSPROT;Acc:Q16610]
Ssc.26021.1.S1_at	-0.791214	1.73053	1.73053	0.00151861	0.0439777	FOXA1	Hepatocyte nuclear factor 3-alpha (HNF-3A) (Forkhead box protein A1). [Source:Uniprot/SWISSPROT;Acc:P55317]
Ssc.28913.1.A1_at	-0.792209	1.73172	1.73172	0.000225877	0.0164595	GNB4	Guanine nucleotide-binding protein beta subunit 4 (Transducin beta chain 4). [Source:Uniprot/SWISSPROT;Acc:Q9HAV0]
Ssc.957.1.S1_at	-0.792256	1.73178	1.73178	0.000406019	0.0218625	SERPING1	Plasma protease C1 inhibitor precursor (C1 Inh) (C1Inh). [Source:Uniprot/SWISSPROT;Acc:P05155]
Ssc.30546.1.A1_at	-0.794852	1.7349	1.7349	6.21261e-06	0.00281996	DNAH14	Novel protein (Fragment). [Source:Uniprot/SPTREMBL;Acc:Q5SUX3]
Ssc.7713.1.A1_at	-0.795878	1.73613	1.73613	0.000735037	0.0294878	LAP3	Cytosol aminopeptidase (EC 3.4.11.1) (Leucine aminopeptidase) (LAP) (Leucyl aminopeptidase) (Proline aminopeptidase) (EC 3.4.11.5) (Prolyl aminopeptidase). [Source:Uniprot/SWISSPROT;Acc:P28838]
Ssc.7378.1.A1_at	-0.79606	1.73635	1.73635	6.93934e-05	0.0090977	ATP6V1B2	Vacuolar ATP synthase subunit B, brain isoform (EC 3.6.3.14) (V-ATPase B2 subunit) (Vacuolar proton pump B isoform 2) (Endomembrane proton pump 58 kDa subunit) (HO57). [Source:Uniprot/SWISSPROT;Acc:P21281]
Ssc.1135.1.A1_at	-0.797455	1.73803	1.73803	0.00183628	0.0492185	PRKAR2B	cAMP-dependent protein kinase type II-beta regulatory chain. [Source:Uniprot/SWISSPROT;Acc:P31323]
Ssc.9781.1.S1_at	-0.799401	1.74038	1.74038	0.000823993	0.0312044	SERPINE1	Plasminogen activator inhibitor-1 precursor (PAI-1) (Endothelial plasminogen activator inhibitor) (PAI). [Source:Uniprot/SWISSPROT;Acc:P05121]
Ssc.934.1.S1_at	-0.799602	1.74062	1.74062	0.00109723	0.0366598	NEXN	nexilin (F actin binding protein); nexilin, NELIN [Homo sapiens]. [Source:RefSeq;Acc:NM_144573]
Ssc.24764.1.A1_at	-0.800553	1.74177	1.74177	7.99246e-05	0.00988763	SLC18A1	Chromaffin granule amine transporter (Vesicular amine transporter 1) (VAT1) (Solute carrier family 18 member 1). [Source:Uniprot/SWISSPROT;Acc:P54219]
Ssc.3517.1.S1_at	-0.80508	1.74724	1.74724	9.75059e-05	0.0108269	PLTP	Phospholipid transfer protein precursor (Lipid transfer protein II). [Source:Uniprot/SWISSPROT;Acc:P55058]
Ssc.9726.2.S1_at	-0.806934	1.74949	1.74949	0.0012862	0.0403558	Q8N682
Ssc.30303.1.A1_at	-0.80706	1.74964	1.74964	0.000222039	0.0164302	C14orf143
Ssc.1093.2.A1_at	-0.807397	1.75005	1.75005	0.000749906	0.0296557	FZD4	Frizzled 4 precursor (Frizzled-4) (Fz-4) (hFz4) (FzE4). [Source:Uniprot/SWISSPROT;Acc:Q9ULV1]
Ssc.25550.1.S1_at	-0.809642	1.75278	1.75278	0.000581294	0.0261128	LY96	Lymphocyte antigen 96 precursor (MD-2 protein) (ESOP-1). [Source:Uniprot/SWISSPROT;Acc:Q9Y6Y9]
Ssc.10391.1.A1_at	-0.811008	1.75444	1.75444	0.000141868	0.0127697	MCAM	Cell surface glycoprotein MUC18 precursor (Melanoma-associated antigen MUC18) (Melanoma-associated antigen A32) (S-endo 1 endothelial- associated antigen) (CD146 antigen) (Melanoma adhesion molecule). [Source:Uniprot/SWISSPROT;Acc:P43121]
Ssc.10398.1.S1_at	-0.811052	1.75449	1.75449	0.000237002	0.0168509	LAMC1	Laminin gamma-1 chain precursor (Laminin B2 chain). [Source:Uniprot/SWISSPROT;Acc:P11047]
Ssc.2652.1.A1_at	-0.812505	1.75626	1.75626	0.00136826	0.0415987	ANTXR2	Anthrax toxin receptor 2 precursor (Capillary morphogenesis protein-2) (CMG-2). [Source:Uniprot/SWISSPROT;Acc:P58335]
Ssc.18038.1.A1_at	-0.817339	1.76215	1.76215	0.000146598	0.0129538	MAP3K8	Mitogen-activated protein kinase kinase kinase 8 (EC 2.7.1.37) (COT proto-oncogene serine/threonine-protein kinase) (C-COT) (Cancer Osaka thyroid oncogene). [Source:Uniprot/SWISSPROT;Acc:P41279]
Ssc.21581.1.S1_at	-0.823269	1.76941	1.76941	1.88928e-05	0.00452452	KHDRBS3	KH domain containing, RNA binding, signal transduction associated 3; Sam68-like phosphotyrosine protein, T-STAR [Homo sapiens]. [Source:RefSeq;Acc:NM_006558]
Ssc.1320.1.A1_at	-0.824697	1.77116	1.77116	0.000281438	0.018349	LGALS1	Galectin-1 (Beta-galactoside-binding lectin L-14-I) (Lactose-binding lectin 1) (S-Lac lectin 1) (Galaptin) (14 kDa lectin) (HPL) (HBL). [Source:Uniprot/SWISSPROT;Acc:P09382]
Ssc.29905.1.A1_at	-0.825668	1.77236	1.77236	0.0004348	0.0229767	RIMS2	Regulating synaptic membrane exocytosis protein 2 (Rab3-interacting molecule 2) (RIM 2). [Source:Uniprot/SWISSPROT;Acc:Q9UQ26]
Ssc.21562.1.S1_at	-0.827131	1.77415	1.77415	0.00136626	0.0415987	AKAP11	A-kinase anchor protein 11 (Protein kinase A anchoring protein 11) (PRKA11) (A kinase anchor protein 220 kDa) (AKAP 220) (hAKAP220). [Source:Uniprot/SWISSPROT;Acc:Q9UKA4]
Ssc.1340.1.A1_at	-0.828486	1.77582	1.77582	0.000358066	0.0203756	ATY3_HUMAN	Probable cation-transporting ATPase 3 (EC 3.6.3.-) (ATPase family homolog up-regulated in senescence cells 1). [Source:Uniprot/SWISSPROT;Acc:Q9H7F0]
Ssc.20986.2.S1_at	-0.83025	1.77799	1.77799	0.000662907	0.0280227	GRN	Granulins precursor (Acrogranin) (Proepithelin) (PEPI) [Contains: Paragranulin; Granulin 1 (Granulin G); Granulin 2 (Granulin F); Granulin 3 (Granulin B); Granulin 4 (Granulin A); Granulin 5 (Granulin C); Granulin 6 (Granulin D); Granulin 7 (Granulin E)]. [Source:Uniprot/SWISSPROT;Acc:P28799]
Ssc.11779.1.S1_at	-0.831199	1.77916	1.77916	0.0018574	0.0496741	FOLR1	Folate receptor alpha precursor (FR-alpha) (Folate receptor 1) (Folate receptor, adult) (Adult folate-binding protein) (FBP) (Ovarian tumor- associated antigen MOv18) (KB cells FBP). [Source:Uniprot/SWISSPROT;Acc:P15328]
Ssc.240.1.S1_at	-0.831231	1.7792	1.7792	0.00153841	0.0441844	ANGPT2	Angiopoietin-2 precursor (ANG-2). [Source:Uniprot/SWISSPROT;Acc:O15123]
Ssc.324.3.S1_a_at	-0.831259	1.77924	1.77924	0.000668452	0.0280925	JAK2	Tyrosine-protein kinase JAK2 (EC 2.7.1.112) (Janus kinase 2) (JAK-2). [Source:Uniprot/SWISSPROT;Acc:O60674]
Ssc.12452.1.S1_at	-0.832044	1.78021	1.78021	0.000256962	0.0173633	MYO1B	Myosin Ib (Myosin I alpha) (MMI-alpha) (MMIa) (MYH-1c) (Fragment). [Source:Uniprot/SWISSPROT;Acc:O43795]
Ssc.6685.2.A1_at	-0.832615	1.78091	1.78091	0.000343621	0.0199891	CALU	Calumenin precursor (Crocalbin) (IEF SSP 9302). [Source:Uniprot/SWISSPROT;Acc:O43852]
Ssc.1015.1.S1_at	-0.834904	1.78374	1.78374	0.000179106	0.0145225	ANXA5	Annexin A5 (Annexin V) (Lipocortin V) (Endonexin II) (Calphobindin I) (CBP-I) (Placental anticoagulant protein I) (PAP-I) (PP4) (Thromboplastin inhibitor) (Vascular anticoagulant-alpha) (VAC-alpha) (Anchorin CII). [Source:Uniprot/SWISSPROT;Acc:P08758]
Ssc.18343.1.A1_at	-0.837796	1.78732	1.78732	0.000696943	0.0287883	NP_938203	lung type-I cell membrane-associated glycoprotein isoform a; hT1alpha-1; hT1alpha-2; podoplanin; aggrus [Homo sapiens]. [Source:RefSeq;Acc:NM_006474]
Ssc.21718.1.S1_at	-0.839061	1.78889	1.78889	0.000208463	0.0158137	E2F7	E2F transcription factor 7 [Homo sapiens]. [Source:RefSeq;Acc:NM_203394]
Ssc.6783.1.S1_at	-0.8427	1.7934	1.7934	0.000460338	0.0235839	TM4SF12	Transmembrane 4 superfamily member 12 (Tetraspan NET-2) (UNQ774/PRO1568). [Source:Uniprot/SWISSPROT;Acc:O95859]
Ssc.15594.1.S1_at	-0.842705	1.79341	1.79341	0.000468523	0.0235839	COTL1	Coactosin-like protein. [Source:Uniprot/SWISSPROT;Acc:Q14019]
Ssc.983.1.S1_at	-0.843567	1.79448	1.79448	2.31498e-05	0.00521232	C1R	Complement C1r subcomponent precursor (EC 3.4.21.41). [Source:Uniprot/SWISSPROT;Acc:P00736]
Ssc.16257.1.S1_at	-0.843633	1.79456	1.79456	0.000234072	0.0168051	PRKAA2	5'-AMP-activated protein kinase, catalytic alpha-2 chain (EC 2.7.1.-) (AMPK alpha-2 chain). [Source:Uniprot/SWISSPROT;Acc:P54646]
Ssc.9291.1.A1_at	-0.84421	1.79528	1.79528	3.71083e-05	0.00663084	PALMD	palmdelphin; chromosome 1 open reading frame 11; paralemnin-like [Homo sapiens]. [Source:RefSeq;Acc:NM_017734]
Ssc.4345.1.S2_at	-0.846888	1.79862	1.79862	0.000294258	0.0186698	COL4A1	Collagen alpha 1(IV) chain precursor. [Source:Uniprot/SWISSPROT;Acc:P02462]
Ssc.4848.1.S1_at	-0.84817	1.80022	1.80022	5.95204e-05	0.00844695	CNN3	Calponin, acidic isoform (Calponin 3). [Source:Uniprot/SWISSPROT;Acc:Q15417]
Ssc.7243.1.A1_at	-0.849748	1.80219	1.80219	9.34743e-05	0.0106362	CXCL12	Stromal cell-derived factor 1 precursor (SDF-1) (CXCL12) (Pre-B cell growth stimulating factor) (PBSF) (hIRH) [Contains: SDF-1-beta(3-72); SDF-1-alpha(3-67)]. [Source:Uniprot/SWISSPROT;Acc:P48061]
Ssc.507.1.A1_at	-0.850678	1.80335	1.80335	0.000309378	0.0189713	TYROBP	TYRO protein tyrosine kinase-binding protein precursor (DNAX- activation protein 12). [Source:Uniprot/SWISSPROT;Acc:O43914]
Ssc.29086.1.S1_at	-0.852804	1.80601	1.80601	0.000759115	0.0297275	RBPSUH	Recombining binding protein suppressor of hairless (J kappa- recombination signal binding protein) (RBP-J kappa) (RBP-J) (RBP-JK) (CBF-1). [Source:Uniprot/SWISSPROT;Acc:Q06330]
Ssc.23252.2.S1_at	-0.852941	1.80618	1.80618	0.000186025	0.0147615	TBC1D5	TBC1 domain family member 5. [Source:Uniprot/SWISSPROT;Acc:Q92609]
Ssc.4737.1.S1_at	-0.85629	1.81038	1.81038	0.000427304	0.0226546	AGTRAP	angiotensin II receptor-associated protein; angiotensin II, type I receptor-associated protein [Homo sapiens]. [Source:RefSeq;Acc:NM_020350]
Ssc.26328.1.S1_at	-0.858031	1.81256	1.81256	0.00075147	0.0296689	CCR5	C-C chemokine receptor type 5 (C-C CKR-5) (CC-CKR-5) (CCR-5) (CCR5) (HIV-1 fusion coreceptor) (CHEMR13) (CD195 antigen). [Source:Uniprot/SWISSPROT;Acc:P51681]
Ssc.14558.1.S1_at	-0.858584	1.81326	1.81326	5.86165e-05	0.00844695	PECAM1	Platelet endothelial cell adhesion molecule precursor (PECAM-1) (CD31 antigen) (EndoCAM) (GPIIA'). [Source:Uniprot/SWISSPROT;Acc:P16284]
Ssc.4985.1.A1_at	-0.858742	1.81346	1.81346	8.58652e-05	0.0100515	NP_997197	VNFT9373 [Homo sapiens]. [Source:RefSeq;Acc:NM_207314]
Ssc.24899.1.S1_at	-0.858976	1.81375	1.81375	0.000471092	0.0235839	NRP2	Neuropilin-2 precursor (Vascular endothelial cell growth factor 165 receptor 2). [Source:Uniprot/SWISSPROT;Acc:O60462]
Ssc.19531.2.S1_at	-0.862999	1.81882	1.81882	0.000525613	0.0246702	LFNG	Beta-1,3-N-acetylglucosaminyltransferase lunatic fringe (EC 2.4.1.222) (O-fucosylpeptide 3-beta-N-acetylglucosaminyltransferase). [Source:Uniprot/SWISSPROT;Acc:Q8NES3]
SscAffx.9.1.S1_at	-0.864121	1.82023	1.82023	0.000904771	0.0329274	FGL2	Fibroleukin precursor (Fibrinogen-like protein 2) (pT49). [Source:Uniprot/SWISSPROT;Acc:Q14314]
Ssc.10771.1.A1_at	-0.865001	1.82134	1.82134	6.10221e-06	0.00281996	NP_689490	dendritic cell-derived ubiquitin-like protein [Homo sapiens]. [Source:RefSeq;Acc:NM_152277]
Ssc.17761.1.S1_a_at	-0.875516	1.83466	1.83466	0.000354162	0.0203289	HIP1	Huntingtin interacting protein 1 (HIP-I). [Source:Uniprot/SWISSPROT;Acc:O00291]
Ssc.2115.1.S1_at	-0.879323	1.83951	1.83951	0.00024913	0.0171707	S100A11	Calgizzarin (S100C protein) (MLN 70). [Source:Uniprot/SWISSPROT;Acc:P31949]
Ssc.15932.1.S1_at	-0.880404	1.84089	1.84089	0.000343085	0.0199891	ITGAV	Integrin alpha-V precursor (Vitronectin receptor alpha subunit) (CD51 antigen). [Source:Uniprot/SWISSPROT;Acc:P06756]
Ssc.17238.1.A1_at	-0.88322	1.84449	1.84449	0.000240082	0.0168899	Q86TL2
Ssc.21456.1.S1_at	-0.884107	1.84562	1.84562	0.000384313	0.0211283	ERO1L	ERO1-like protein alpha precursor (EC 1.8.4.-) (ERO1-Lalpha) (Oxidoreductin 1-lalpha) (Endoplasmic oxidoreductin 1-like protein) (ERO1-L) (UNQ434/PRO865). [Source:Uniprot/SWISSPROT;Acc:Q96HE7]
Ssc.6323.1.S1_at	-0.88447	1.84609	1.84609	0.00171968	0.0472731	ADFP	Adipophilin (Adipose differentiation-related protein) (ADRP). [Source:Uniprot/SWISSPROT;Acc:Q99541]
Ssc.455.1.S1_at	-0.887047	1.84939	1.84939	0.000373626	0.0208152	AIF1	Allograft inflammatory factor-1 (AIF-1) (Ionized calcium-binding adapter molecule 1) (G1). [Source:Uniprot/SWISSPROT;Acc:P55008]
Ssc.28997.1.S1_at	-0.887057	1.8494	1.8494	0.00124842	0.039678	KCNH1	Potassium voltage-gated channel subfamily H member 1 (Voltage-gated potassium channel subunit Kv10.1) (Ether-a-go-go potassium channel 1) (hEAG1) (h-eag). [Source:Uniprot/SWISSPROT;Acc:O95259]
Ssc.5287.1.S1_at	-0.887121	1.84948	1.84948	0.00129039	0.0403558	NP_443170	Fc receptor-like protein 1 [Homo sapiens]. [Source:RefSeq;Acc:NM_052938]
Ssc.14470.1.S1_at	-0.88798	1.85058	1.85058	0.000766447	0.029821	MSN	Moesin (Membrane-organizing extension spike protein). [Source:Uniprot/SWISSPROT;Acc:P26038]
Ssc.22398.1.A1_at	-0.89256	1.85647	1.85647	4.45201e-05	0.0071123	ETV6	Transcription factor ETV6 (ETS-related protein Tel1) (Tel) (ETS translocation variant 6). [Source:Uniprot/SWISSPROT;Acc:P41212]
Ssc.8555.1.A1_at	-0.894031	1.85836	1.85836	0.00183122	0.049146	IDH2	Isocitrate dehydrogenase [NADP], mitochondrial precursor (EC 1.1.1.42) (Oxalosuccinate decarboxylase) (IDH) (NADP+-specific ICDH) (IDP) (ICD- M). [Source:Uniprot/SWISSPROT;Acc:P48735]
Ssc.30598.1.A1_at	-0.897227	1.86248	1.86248	8.37978e-05	0.010012	NRP2	Neuropilin-2 precursor (Vascular endothelial cell growth factor 165 receptor 2). [Source:Uniprot/SWISSPROT;Acc:O60462]
Ssc.27401.1.S1_at	-0.897499	1.86283	1.86283	4.02348e-05	0.00695611	CELSR1	Cadherin EGF LAG seven-pass G-type receptor 1 precursor (Flamingo homolog 2) (hFmi2). [Source:Uniprot/SWISSPROT;Acc:Q9NYQ6]
Ssc.29079.1.A1_at	-0.897961	1.86343	1.86343	0.000501695	0.0241083	Q96K47
Ssc.24702.1.S1_at	-0.899262	1.86511	1.86511	0.000525179	0.0246702	Q5T4D3
Ssc.12603.1.A1_at	-0.901334	1.86779	1.86779	0.00011943	0.0115704	PLXDC2	plexin domain containing 2 precursor; 1200007L24Rik; tumor endothelial marker 7-related [Homo sapiens]. [Source:RefSeq;Acc:NM_032812]
Ssc.10329.1.S1_at	-0.901552	1.86808	1.86808	0.00024902	0.0171707		53 kDa protein [Source:IPI;Acc:IPI00333807]
Ssc.12059.1.A1_at	-0.902332	1.86908	1.86908	0.00101953	0.0348852	DLG5	Discs, large homolog 5 (Placenta and prostate DLG) (Discs large protein P-dlg). [Source:Uniprot/SWISSPROT;Acc:Q8TDM6]
Ssc.8564.1.A1_at	-0.903863	1.87107	1.87107	0.000203047	0.0156399	VLDLR	Very low-density lipoprotein receptor precursor (VLDL receptor). [Source:Uniprot/SWISSPROT;Acc:P98155]
Ssc.6050.1.A1_at	-0.905985	1.87382	1.87382	0.000160324	0.0137633	PECAM1	Platelet endothelial cell adhesion molecule precursor (PECAM-1) (CD31 antigen) (EndoCAM) (GPIIA'). [Source:Uniprot/SWISSPROT;Acc:P16284]
Ssc.5492.2.S1_at	-0.909149	1.87794	1.87794	0.00102745	0.0350771	Q5T1J9
Ssc.19136.1.S1_at	-0.910786	1.88007	1.88007	0.00142287	0.0426385	LTBP2	Latent transforming growth factor-beta-binding protein 2 precursor (LTBP-2). [Source:Uniprot/SWISSPROT;Acc:Q14767]
Ssc.15824.1.S1_at	-0.911757	1.88134	1.88134	0.000130869	0.0122617	KPNA2	Importin alpha-2 subunit (Karyopherin alpha-2 subunit) (SRP1-alpha) (RAG cohort protein 1). [Source:Uniprot/SWISSPROT;Acc:P52292]
Ssc.14475.3.S1_a_at	-0.912034	1.8817	1.8817	8.08885e-05	0.00990494	PPARG	Peroxisome proliferator activated receptor gamma (PPAR-gamma). [Source:Uniprot/SWISSPROT;Acc:P37231]
Ssc.12486.1.S1_at	-0.915043	1.88563	1.88563	0.00138406	0.0419442	CLTC	Clathrin heavy chain 1 (CLH-17). [Source:Uniprot/SWISSPROT;Acc:Q00610]
Ssc.12781.1.A2_at	-0.915064	1.88565	1.88565	0.000157611	0.0136275	TLR4	Toll-like receptor 4 precursor (hToll). [Source:Uniprot/SWISSPROT;Acc:O00206]
Ssc.26358.3.S1_at	-0.915722	1.88651	1.88651	2.47169e-05	0.00527651	CORO1C	Coronin 1C (Coronin 3) (hCRNN4). [Source:Uniprot/SWISSPROT;Acc:Q9ULV4]
Ssc.10025.1.S1_at	-0.918276	1.88986	1.88986	0.000163164	0.0139352	CEBPD	CCAAT/enhancer binding protein delta (C/EBP delta) (Nuclear factor NF- IL6-beta) (NF-IL6-beta). [Source:Uniprot/SWISSPROT;Acc:P49716]
Ssc.16499.1.S1_at	-0.919056	1.89088	1.89088	0.000553797	0.0252861	CD38	ADP-ribosyl cyclase 1 (EC 3.2.2.5) (Cyclic ADP-ribose hydrolase 1) (cADPr hydrolase 1) (Lymphocyte differentiation antigen CD38) (T10) (Acute lymphoblastic leukemia cells antigen CD38). [Source:Uniprot/SWISSPROT;Acc:P28907]
Ssc.5663.1.S1_at	-0.920499	1.89277	1.89277	0.000638857	0.027528	CSPG2	Versican core protein precursor (Large fibroblast proteoglycan) (Chondroitin sulfate proteoglycan core protein 2) (PG-M) (Glial hyaluronate-binding protein) (GHAP). [Source:Uniprot/SWISSPROT;Acc:P13611]
Ssc.26216.2.A1_at	-0.927336	1.90176	1.90176	0.000363968	0.0204292	SOCS1	Suppressor of cytokine signaling 1 (SOCS-1) (JAK-binding protein) (JAB) (STAT induced STAT inhibitor 1) (SSI-1) (Tec-interacting protein 3) (TIP-3). [Source:Uniprot/SWISSPROT;Acc:O15524]
Ssc.5239.1.S1_at	-0.931295	1.90699	1.90699	0.00121888	0.0389443	TGM2	Protein-glutamine gamma-glutamyltransferase (EC 2.3.2.13) (Tissue transglutaminase) (TGase C) (TGC) (TG(C)) (Tranglutaminase 2) (TGase- H). [Source:Uniprot/SWISSPROT;Acc:P21980]
Ssc.18714.1.A1_at	-0.932323	1.90835	1.90835	0.00106724	0.0360059
Ssc.17014.1.A1_at	-0.933087	1.90936	1.90936	1.93579e-05	0.00453369	RASD2	GTP-binding protein Rhes (Ras homolog enriched in striatum) (Tumor endothelial marker 2). [Source:Uniprot/SWISSPROT;Acc:Q96D21]
Ssc.6025.1.S1_at	-0.934163	1.91078	1.91078	5.17369e-05	0.00784937	STAT1	Signal transducer and activator of transcription 1-alpha/beta (Transcription factor ISGF-3 components p91/p84). [Source:Uniprot/SWISSPROT;Acc:P42224]
Ssc.1735.1.S1_at	-0.934505	1.91124	1.91124	0.000703707	0.0289685	LCF1_HUMAN	Long-chain-fatty-acid--CoA ligase 1 (EC 6.2.1.3) (Long-chain acyl-CoA synthetase 1) (LACS 1) (Palmitoyl-CoA ligase 1) (Long-chain fatty acid CoA ligase 2) (Long-chain acyl-CoA synthetase 2) (LACS 2) (Acyl-CoA synthetase 1) (ACS1) (Palmitoyl-CoA ligase 2). [Source:Uniprot/SWISSPROT;Acc:P33121]
Ssc.5182.1.A1_at	-0.937276	1.91491	1.91491	0.00125186	0.0396828	IER3	Radiation-inducible immediate-early gene IEX-1 (Immediate early protein GLY96) (Immediate early response 3 protein) (PACAP-responsive gene 1 protein) (PRG1 protein) (Differentiation-dependent gene 2 protein) (DIF-2 protein). [Source:Uniprot/SWISSPROT;Acc:P46695]
Ssc.8974.1.S1_at	-0.937392	1.91506	1.91506	3.46682e-05	0.00633561	CPT1A	Carnitine O-palmitoyltransferase I, mitochondrial liver isoform (EC 2.3.1.21) (CPT I) (CPTI-L). [Source:Uniprot/SWISSPROT;Acc:P50416]
Ssc.25256.1.S1_at	-0.943437	1.9231	1.9231	0.00187703	0.0498673	FCHSD2	FCH and double SH3 domains 2; SH3 multiple domains 3 [Homo sapiens]. [Source:RefSeq;Acc:NM_014824]
Ssc.9016.1.A1_at	-0.947212	1.92814	1.92814	0.000260623	0.0175125	SOCS1	Suppressor of cytokine signaling 1 (SOCS-1) (JAK-binding protein) (JAB) (STAT induced STAT inhibitor 1) (SSI-1) (Tec-interacting protein 3) (TIP-3). [Source:Uniprot/SWISSPROT;Acc:O15524]
Ssc.5893.1.S1_at	-0.949988	1.93186	1.93186	0.00128471	0.0403558	DOCK7	Dedicator of cytokinesis protein 7 (Fragment). [Source:Uniprot/SWISSPROT;Acc:Q96N67]
Ssc.25395.1.S1_at	-0.950569	1.93263	1.93263	6.3644e-05	0.00862882	PPL	Periplakin (195 kDa cornified envelope precursor) (190 kDa paraneoplastic pemphigus antigen). [Source:Uniprot/SWISSPROT;Acc:O60437]
Ssc.113.1.S2_at	-0.950753	1.93288	1.93288	0.000526861	0.0246702	IL1A	Interleukin-1 alpha precursor (IL-1 alpha) (Hematopoietin-1). [Source:Uniprot/SWISSPROT;Acc:P01583]
Ssc.12939.1.S1_at	-0.950925	1.93311	1.93311	8.68169e-05	0.0100687	CDH13	Cadherin-13 precursor (Truncated-cadherin) (T-cadherin) (T-cad) (Heart-cadherin) (H-cadherin) (P105). [Source:Uniprot/SWISSPROT;Acc:P55290]
Ssc.29495.1.A1_at	-0.952104	1.93469	1.93469	0.00121544	0.0388862	NP_078808	PF20; WD repeat domain 29; sperm-associated WD repeat protein [Homo sapiens]. [Source:RefSeq;Acc:NM_024532]
Ssc.6441.2.S1_at	-0.952315	1.93497	1.93497	0.000290419	0.0185738	DHRS7	Dehydrogenase/reductase SDR family member 7 precursor (EC 1.1.-.-) (Retinal short-chain dehydrogenase/reductase 4) (retSDR4) (CGI-86) (UNQ285/PRO3448). [Source:Uniprot/SWISSPROT;Acc:Q9Y394]
Ssc.16250.1.S1_at	-0.953504	1.93657	1.93657	0.000218599	0.0163316	IL1RN	Interleukin-1 receptor antagonist protein precursor (IL-1ra) (IRAP) (IL1 inhibitor) (IL-1RN) (ICIL-1RA). [Source:Uniprot/SWISSPROT;Acc:P18510]
Ssc.10460.2.S1_at	-0.954419	1.9378	1.9378	0.000726691	0.0293634	BF	Complement factor B precursor (EC 3.4.21.47) (C3/C5 convertase) (Properdin factor B) (Glycine-rich beta glycoprotein) (GBG) (PBF2). [Source:Uniprot/SWISSPROT;Acc:P00751]
Ssc.3503.1.A1_at	-0.955104	1.93872	1.93872	7.93102e-05	0.00988763	PTPNS1	Protein-tyrosine phosphatase non-receptor type substrate 1 precursor (SHP substrate-1) (SHPS-1) (Inhibitory receptor SHPS-1) (Signal- regulatory protein alpha-1) (Sirp-alpha-1) (Sirp-alpha-2) (Sirp-alpha- 3) (MYD-1 antigen) (Brain Ig-like molecule with tyrosine-based activation motifs) (Bit) (Macrophage fusion receptor) (p84). [Source:Uniprot/SWISSPROT;Acc:P78324]
Ssc.3719.1.S1_at	-0.957641	1.94213	1.94213	0.000231928	0.0167009	NP_443096	TRAF2 binding protein; TRAF6 binding protein [Homo sapiens]. [Source:RefSeq;Acc:NM_052864]
Ssc.3016.1.S1_at	-0.960198	1.94558	1.94558	0.00154223	0.0441844	EMILIN2	EMILIN 2 precursor (Elastin microfibril interface-located protein 2) (Elastin microfibril interfacer 2) (FOAP-10 protein). [Source:Uniprot/SWISSPROT;Acc:Q9BXX0]
Ssc.21460.1.A1_at	-0.961142	1.94685	1.94685	8.85054e-06	0.00305002	NP_003842	cellular repressor of E1A-stimulated genes [Homo sapiens]. [Source:RefSeq;Acc:NM_003851]
Ssc.10226.1.A3_at	-0.964107	1.95086	1.95086	3.54952e-06	0.00203869	RHOB	ras homolog gene family, member B; oncogene RHO H6; Aplysia RAS-related homolog 6 [Homo sapiens]. [Source:RefSeq;Acc:NM_004040]
Ssc.25996.1.A1_at	-0.964671	1.95162	1.95162	0.000365125	0.020436	IBRDC3	IBR domain containing 3 [Homo sapiens]. [Source:RefSeq;Acc:NM_153341]
Ssc.7229.1.S1_at	-0.967406	1.95532	1.95532	9.48281e-05	0.0106894	SH3BGRL	SH3 domain-binding glutamic acid-rich-like protein. [Source:Uniprot/SWISSPROT;Acc:O75368]
Ssc.30972.1.S1_at	-0.967472	1.95541	1.95541	0.000315354	0.0190683	C12orf14
Ssc.11406.1.A1_a_at	-0.968183	1.95638	1.95638	0.000969104	0.0340783	IL1R1	Interleukin-1 receptor, type I precursor (IL-1R-1) (IL-1R-alpha) (P80) (Antigen CD121a). [Source:Uniprot/SWISSPROT;Acc:P14778]
Ssc.14398.1.A1_at	-0.968642	1.957	1.957	0.000103672	0.0111647	C9orf26
Ssc.12191.1.A1_at	-0.971033	1.96024	1.96024	0.00183154	0.049146	HSPCA	Heat shock protein HSP 90-alpha (HSP 86). [Source:Uniprot/SWISSPROT;Acc:P07900]
Ssc.7761.1.A1_at	-0.971627	1.96105	1.96105	0.00133221	0.040887	EVI1	Ecotropic virus integration 1 site protein. [Source:Uniprot/SWISSPROT;Acc:Q03112]
Ssc.29842.1.A1_at	-0.971688	1.96113	1.96113	0.000716314	0.0290971	GPD2	Glycerol-3-phosphate dehydrogenase, mitochondrial precursor (EC 1.1.99.5) (GPD-M) (GPDH-M). [Source:Uniprot/SWISSPROT;Acc:P43304]
Ssc.24288.1.A1_at	-0.975044	1.9657	1.9657	0.000386293	0.0211305	ROD1	ROD1 regulator of differentiation 1; fission yeast differentiation regulator; regulator of differentiation (in S. pombi) 1; regulator of differentiation (in S. pombe) 1 [Homo sapiens]. [Source:RefSeq;Acc:NM_005156]
Ssc.6354.2.S1_at	-0.97992	1.97236	1.97236	3.29431e-06	0.00198671	TGIF	5'-TG-3' interacting factor (Homeobox protein TGIF). [Source:Uniprot/SWISSPROT;Acc:Q15583]
Ssc.30090.1.A1_at	-0.984825	1.97907	1.97907	0.000618169	0.0272616	AKT3	RAC-gamma serine/threonine-protein kinase (EC 2.7.1.37) (RAC-PK-gamma) (Protein kinase Akt-3) (Protein kinase B, gamma) (PKB gamma) (STK-2). [Source:Uniprot/SWISSPROT;Acc:Q9Y243]
Ssc.75.1.S1_at	-0.986104	1.98083	1.98083	2.35911e-05	0.00521232	CDH5	Vascular endothelial-cadherin precursor (VE-cadherin) (Cadherin-5) (7B4 antigen) (CD144 antigen). [Source:Uniprot/SWISSPROT;Acc:P33151]
Ssc.10391.2.S1_at	-0.987916	1.98332	1.98332	8.4018e-06	0.00305002	MCAM	Cell surface glycoprotein MUC18 precursor (Melanoma-associated antigen MUC18) (Melanoma-associated antigen A32) (S-endo 1 endothelial- associated antigen) (CD146 antigen) (Melanoma adhesion molecule). [Source:Uniprot/SWISSPROT;Acc:P43121]
Ssc.7093.3.S1_at	-0.99063	1.98705	1.98705	0.000172831	0.0142294	HPSE	heparanase; heparanase-1 [Homo sapiens]. [Source:RefSeq;Acc:NM_006665]
Ssc.23810.2.S1_at	-0.990643	1.98707	1.98707	0.00170207	0.0470321	NFIA	Nuclear factor 1 A-type (Nuclear factor 1/A) (NF1-A) (NFI-A) (NF-I/A) (CCAAT-box binding transcription factor) (CTF) (TGGCA-binding protein). [Source:Uniprot/SWISSPROT;Acc:Q12857]
Ssc.2131.1.S1_at	-0.991623	1.98842	1.98842	0.000145939	0.012943	NP_787057	ARG99 protein [Homo sapiens]. [Source:RefSeq;Acc:NM_175861]
Ssc.20472.1.S1_at	-0.994736	1.99272	1.99272	0.000115953	0.0113687	RIPK3	Receptor-interacting serine/threonine-protein kinase 3 (EC 2.7.1.37) (RIP-like protein kinase 3) (Receptor-interacting protein 3) (RIP-3). [Source:Uniprot/SWISSPROT;Acc:Q9Y572]
Ssc.13849.1.S1_at	-1.00592	2.00822	2.00822	0.000316975	0.0190683	LCN7	P3ECSL; androgen-regulated gene 1; glucocorticoid-inducible protein; oxidized-LDL responsive gene 2; tubulointerstitial nephritis antigen-related protein precursor [Homo sapiens]. [Source:RefSeq;Acc:NM_022164]
Ssc.8330.1.S1_at	-1.00722	2.01003	2.01003	0.000471787	0.0235839	RGS5	Regulator of G-protein signaling 5 (RGS5). [Source:Uniprot/SWISSPROT;Acc:O15539]
Ssc.19188.2.A1_at	-1.00861	2.01197	2.01197	0.000221374	0.0164302	NP_067651	actin filament associated protein; actin filament-associated protein, 110 kDa [Homo sapiens]. [Source:RefSeq;Acc:NM_021638]
Ssc.26182.1.S1_at	-1.01244	2.01733	2.01733	0.000738502	0.0295438	SART2	squamous cell carcinoma antigen recognized by T cells 2 [Homo sapiens]. [Source:RefSeq;Acc:NM_013352]
Ssc.24919.1.A1_at	-1.01253	2.01745	2.01745	0.000226748	0.0164595	CDH1	Epithelial-cadherin precursor (E-cadherin) (Uvomorulin) (Cadherin-1) (CAM 120/80). [Source:Uniprot/SWISSPROT;Acc:P12830]
Ssc.6798.2.S1_at	-1.01741	2.02428	2.02428	0.00114279	0.0376091	HSPA9B	Stress-70 protein, mitochondrial precursor (75 kDa glucose regulated protein) (GRP 75) (Peptide-binding protein 74) (PBP74) (Mortalin) (MOT). [Source:Uniprot/SWISSPROT;Acc:P38646]
Ssc.12264.1.A1_at	-1.01844	2.02572	2.02572	0.000295111	0.0186698	DOCK7	Dedicator of cytokinesis protein 7 (Fragment). [Source:Uniprot/SWISSPROT;Acc:Q96N67]
Ssc.17312.1.A1_at	-1.01925	2.02687	2.02687	0.00128816	0.0403558	Q7Z7L8
Ssc.8758.1.A1_at	-1.0224	2.0313	2.0313	0.000983068	0.0343689	PCOLCE2	procollagen C-endopeptidase enhancer 2 [Homo sapiens]. [Source:RefSeq;Acc:NM_013363]
Ssc.9637.1.S2_at	-1.02477	2.03464	2.03464	0.0018694	0.0498673	GLUL	Glutamine synthetase (EC 6.3.1.2) (Glutamate--ammonia ligase). [Source:Uniprot/SWISSPROT;Acc:P15104]
Ssc.6375.1.A1_at	-1.03051	2.04274	2.04274	1.47978e-05	0.00415281	NP_598407	mixed lineage kinase-related kinase MRK-beta; mixed lineage kinase with a leucine zipper and a sterile alpha motif; mixed lineage kinase-related kinase [Homo sapiens]. [Source:RefSeq;Acc:NM_133646]
Ssc.19106.1.S1_at	-1.03314	2.04647	2.04647	0.00011686	0.0113687	SULF1	Extracellular sulfatase Sulf-1 precursor (EC 3.1.6.-) (HSulf-1). [Source:Uniprot/SWISSPROT;Acc:Q8IWU6]
Ssc.1696.1.A1_at	-1.03575	2.05018	2.05018	4.13878e-05	0.00695611	FMNL2	formin-like 2 isoform D; formin homology 2 domain containing 1; formin homology 2 domain containing 2 [Homo sapiens]. [Source:RefSeq;Acc:NM_001004417]
Ssc.1864.1.A1_a_at	-1.03677	2.05163	2.05163	0.00147707	0.0432239	TNFRSF12A	Tumor necrosis factor receptor superfamily member Fn14 precursor (Fibroblast growth factor-inducible immediate-early response protein 14) (FGF-inducible 14) (Tweak-receptor) (TweakR). [Source:Uniprot/SWISSPROT;Acc:Q9NP84]
Ssc.5232.1.S1_a_at	-1.03782	2.05313	2.05313	0.00119551	0.0386105	NP_002700	protein phosphatase 1, catalytic subunit, beta isoform 1; protein phosphatase 1, catalytic subunit, delta isoform; protein phosphatase 1-delta; protein phosphatase 1-beta; serine/threonine protein phosphatase PP1-beta catalytic subunit [Homo sapiens]. [Source:RefSeq;Acc:NM_002709]
Ssc.9778.1.S1_at	-1.04061	2.05709	2.05709	0.000255493	0.0173232	COL1A1	Collagen alpha 1(I) chain precursor. [Source:Uniprot/SWISSPROT;Acc:P02452]
Ssc.22055.2.S1_a_at	-1.04424	2.06228	2.06228	0.000111977	0.0113339	NP_073600	FAD104 [Homo sapiens]. [Source:RefSeq;Acc:NM_022763]
Ssc.8549.1.A1_at	-1.04468	2.06291	2.06291	0.000254711	0.0173232	GUCY1A3	Guanylate cyclase soluble, alpha-3 chain (EC 4.6.1.2) (GCS-alpha-3) (Soluble guanylate cyclase large subunit) (GCS-alpha-1). [Source:Uniprot/SWISSPROT;Acc:Q02108]
Ssc.8528.2.S1_at	-1.04759	2.06708	2.06708	0.000123506	0.0119174	CTSC	Dipeptidyl-peptidase I precursor (EC 3.4.14.1) (DPP-I) (DPPI) (Cathepsin C) (Cathepsin J) (Dipeptidyl transferase). [Source:Uniprot/SWISSPROT;Acc:P53634]
Ssc.11530.1.S1_at	-1.04868	2.06864	2.06864	1.58623e-06	0.00123435	CSRP2	Cysteine and glycine-rich protein 2 (Cysteine-rich protein 2) (CRP2) (Smooth muscle cell LIM protein) (SmLIM) (LIM-only protein 5). [Source:Uniprot/SWISSPROT;Acc:Q16527]
Ssc.8909.1.A1_at	-1.05218	2.07366	2.07366	0.000145141	0.0129197	INHBB	Inhibin beta B chain precursor (Activin beta-B chain). [Source:Uniprot/SWISSPROT;Acc:P09529]
Ssc.27433.1.S1_at	-1.05423	2.07661	2.07661	0.00114136	0.0376091	TGM1	Protein-glutamine gamma-glutamyltransferase K (EC 2.3.2.13) (Transglutaminase K) (TGase K) (TGK) (TG(K)) (Transglutaminase 1) (Epidermal TGase). [Source:Uniprot/SWISSPROT;Acc:P22735]
Ssc.10025.3.S1_at	-1.06227	2.08821	2.08821	9.28613e-05	0.0106166	CEBPD	CCAAT/enhancer binding protein delta (C/EBP delta) (Nuclear factor NF- IL6-beta) (NF-IL6-beta). [Source:Uniprot/SWISSPROT;Acc:P49716]
Ssc.17068.1.A1_at	-1.06324	2.08962	2.08962	3.00636e-05	0.00589613	USP34	ubiquitin specific protease 34 [Homo sapiens]. [Source:RefSeq;Acc:NM_014709]
Ssc.6441.1.A1_at	-1.06429	2.09114	2.09114	0.000126039	0.011974	DHRS7	Dehydrogenase/reductase SDR family member 7 precursor (EC 1.1.-.-) (Retinal short-chain dehydrogenase/reductase 4) (retSDR4) (CGI-86) (UNQ285/PRO3448). [Source:Uniprot/SWISSPROT;Acc:Q9Y394]
Ssc.30833.1.S1_at	-1.06954	2.09877	2.09877	0.000130493	0.0122617	CCL3L1	Small inducible cytokine A3 like 1 precursor (Tonsillar lymphocyte LD78 beta protein) (LD78-beta(1-70)) (G0/G1 switch regulatory protein 19-2) (G0S19-2 protein) (PAT 464.2) [Contains: LD78-beta(3-70); LD78- beta(5-50)]. [Source:Uniprot/SWISSPROT;Acc:P16619]
Ssc.9117.1.S1_at	-1.07109	2.10103	2.10103	0.000159383	0.0137314	S100A12	Calgranulin C (CAGC) (CGRP) (Neutrophil S100 protein) (Calcium-binding protein in amniotic fluid 1) (CAAF1) (p6) [Contains: Calcitermin]. [Source:Uniprot/SWISSPROT;Acc:P80511]
Ssc.4345.1.S1_at	-1.07116	2.10112	2.10112	3.24126e-05	0.00622713	COL4A1	Collagen alpha 1(IV) chain precursor. [Source:Uniprot/SWISSPROT;Acc:P02462]
Ssc.18206.1.S1_at	-1.07259	2.10321	2.10321	0.000206448	0.01581	BACE2	Beta secretase 2 precursor (EC 3.4.23.45) (Beta-site APP-cleaving enzyme 2) (Aspartyl protease 1) (Asp 1) (ASP1) (Membrane-associated aspartic protease 1) (Memapsin-1) (Down region aspartic protease) (UNQ418/PRO852). [Source:Uniprot/SWISSPROT;Acc:Q9Y5Z0]
Ssc.18359.1.S1_at	-1.07613	2.10837	2.10837	0.000698326	0.0287961	CCR1	C-C chemokine receptor type 1 (C-C CKR-1) (CC-CKR-1) (CCR-1) (CCR1) (Macrophage inflammatory protein-1 alpha receptor) (MIP-1alpha-R) (RANTES-R) (HM145) (LD78 receptor). [Source:Uniprot/SWISSPROT;Acc:P32246]
Ssc.17203.3.S1_at	-1.08246	2.11765	2.11765	0.000489118	0.02398	CTSS	Cathepsin S precursor (EC 3.4.22.27). [Source:Uniprot/SWISSPROT;Acc:P25774]
Ssc.390.2.S1_at	-1.0898	2.12844	2.12844	0.00144168	0.0428908	HIF1A	Hypoxia-inducible factor 1 alpha (HIF-1 alpha) (HIF1 alpha) (ARNT interacting protein) (Member of PAS protein 1) (MOP1). [Source:Uniprot/SWISSPROT;Acc:Q16665]
Ssc.28415.1.S1_at	-1.09791	2.14044	2.14044	0.000346541	0.0200952	PLEC1	Plectin 1 (PLTN) (PCN) (Hemidesmosomal protein 1) (HD1). [Source:Uniprot/SWISSPROT;Acc:Q15149]
Ssc.27227.1.S1_at	-1.10055	2.14437	2.14437	0.00161846	0.0457168	TDRD7	Tudor domain containing protein 7 (Tudor repeat associator with PCTAIRE 2) (Trap). [Source:Uniprot/SWISSPROT;Acc:Q8NHU6]
Ssc.19509.2.S1_at	-1.10703	2.15402	2.15402	0.00121124	0.038809	SOAT1	Sterol O-acyltransferase 1 (EC 2.3.1.26) (Cholesterol acyltransferase 1) (Acyl coenzyme A:cholesterol acyltransferase 1) (ACAT-1). [Source:Uniprot/SWISSPROT;Acc:P35610]
Ssc.19365.2.S1_at	-1.10713	2.15417	2.15417	7.58117e-05	0.00968238	Q5R3K3	PREDICTED: similar to gene; RIKEN cDNA 2810048G17 [Source:RefSeq_peptide;Acc:XP_496823]
Ssc.3692.1.A1_at	-1.10832	2.15595	2.15595	0.00108158	0.0362662	FER1L3	Myoferlin (Fer-1 like protein 3). [Source:Uniprot/SWISSPROT;Acc:Q9NZM1]
Ssc.6691.1.S1_at	-1.10875	2.15658	2.15658	1.73153e-05	0.00433189	FLNB	Filamin B (FLN-B) (Beta-filamin) (Actin-binding like protein) (Thyroid autoantigen) (Truncated actin-binding protein) (Truncated ABP) (ABP- 280 homolog) (ABP-278) (Filamin 3) (Filamin homolog 1) (Fh1). [Source:Uniprot/SWISSPROT;Acc:O75369]
Ssc.6685.1.S1_at	-1.1381	2.20091	2.20091	0.000290015	0.0185738	CALU	Calumenin precursor (Crocalbin) (IEF SSP 9302). [Source:Uniprot/SWISSPROT;Acc:O43852]
Ssc.4114.1.A1_at	-1.13842	2.2014	2.2014	0.000888729	0.0326811	Q86UD3	membrane-associated ring finger (C3HC4) 3 [Source:RefSeq_peptide;Acc:NP_848545]
Ssc.31164.1.S1_at	-1.1387	2.20183	2.20183	0.00163733	0.0461416	MYO1B	Myosin Ib (Myosin I alpha) (MMI-alpha) (MMIa) (MYH-1c) (Fragment). [Source:Uniprot/SWISSPROT;Acc:O43795]
Ssc.11809.2.S1_at	-1.14326	2.20879	2.20879	0.00114522	0.0376357	ERBB2IP	LAP2 protein (Erbb2-interacting protein) (Erbin) (Densin-180-like protein). [Source:Uniprot/SWISSPROT;Acc:Q96RT1]
Ssc.18476.3.S1_at	-1.14605	2.21307	2.21307	0.00154146	0.0441844	SSH2	slingshot 2 [Homo sapiens]. [Source:RefSeq;Acc:NM_033389]
Ssc.29185.1.A1_at	-1.15507	2.22694	2.22694	0.000207388	0.0158137	ITGA8	Integrin alpha-8 precursor. [Source:Uniprot/SWISSPROT;Acc:P53708]
Ssc.12911.1.A1_a_at	-1.16137	2.23669	2.23669	4.26595e-05	0.00699018	TSCOT	thymic stromal co-transporter [Homo sapiens]. [Source:RefSeq;Acc:NM_033051]
Ssc.113.1.S1_at	-1.16582	2.24361	2.24361	0.00158592	0.0451903	IL1A	Interleukin-1 alpha precursor (IL-1 alpha) (Hematopoietin-1). [Source:Uniprot/SWISSPROT;Acc:P01583]
Ssc.18612.1.S1_at	-1.167	2.24545	2.24545	5.95275e-05	0.00844695	MAP7	microtubule-associated protein 7 [Homo sapiens]. [Source:RefSeq;Acc:NM_003980]
Ssc.15556.1.S1_at	-1.17412	2.25655	2.25655	0.000288145	0.0185738	CD44	CD44 antigen precursor (Phagocytic glycoprotein I) (PGP-1) (HUTCH-I) (Extracellular matrix receptor-III) (ECMR-III) (GP90 lymphocyte homing/adhesion receptor) (Hermes antigen) (Hyaluronate receptor) (Heparan sulfate proteoglycan) (Epican) (CDw44). [Source:Uniprot/SWISSPROT;Acc:P16070]
Ssc.30999.1.A1_at	-1.17753	2.26189	2.26189	0.000172559	0.0142294	SLC22A3	Organic cation transporter 3 (Extraneuronal monoamine transporter) (EMT) (Solute carrier family 22, member 3). [Source:Uniprot/SWISSPROT;Acc:O75751]
Ssc.12616.1.A1_at	-1.17803	2.26267	2.26267	0.000219353	0.0163316	CYP1B1	Cytochrome P450 1B1 (EC 1.14.14.1) (CYPIB1). [Source:Uniprot/SWISSPROT;Acc:Q16678]
Ssc.8775.3.S1_at	-1.17895	2.26412	2.26412	0.00054913	0.0252799	LAP3	Cytosol aminopeptidase (EC 3.4.11.1) (Leucine aminopeptidase) (LAP) (Leucyl aminopeptidase) (Proline aminopeptidase) (EC 3.4.11.5) (Prolyl aminopeptidase). [Source:Uniprot/SWISSPROT;Acc:P28838]
Ssc.14559.1.S1_at	-1.19126	2.28352	2.28352	0.000508757	0.0242544	ANXA1	Annexin A1 (Annexin I) (Lipocortin I) (Calpactin II) (Chromobindin 9) (P35) (Phospholipase A2 inhibitory protein). [Source:Uniprot/SWISSPROT;Acc:P04083]
Ssc.17423.1.S1_at	-1.20497	2.30533	2.30533	0.00049554	0.0240153	YWHAZ	tyrosine 3/tryptophan 5 -monooxygenase activation protein, zeta polypeptide; protein kinase C inhibitor protein-1; phospholipase A2; 14-3-3 zeta [Homo sapiens]. [Source:RefSeq;Acc:NM_003406]
Ssc.1125.1.A1_at	-1.22186	2.33248	2.33248	0.000202437	0.0156399	TIMP3	Metalloproteinase inhibitor 3 precursor (TIMP-3) (Tissue inhibitor of metalloproteinases-3) (MIG-5 protein). [Source:Uniprot/SWISSPROT;Acc:P35625]
Ssc.22750.1.S1_at	-1.22563	2.33858	2.33858	0.00056276	0.0253747	EVI1	Ecotropic virus integration 1 site protein. [Source:Uniprot/SWISSPROT;Acc:Q03112]
Ssc.8970.1.S1_at	-1.23794	2.35862	2.35862	0.000291364	0.0185738	PDA4_HUMAN	Protein disulfide-isomerase A4 precursor (EC 5.3.4.1) (Protein ERp-72) (ERp72). [Source:Uniprot/SWISSPROT;Acc:P13667]
Ssc.3706.1.S2_at	-1.24335	2.36748	2.36748	1.50989e-05	0.00418656	SOD2	Superoxide dismutase [Mn], mitochondrial precursor (EC 1.15.1.1). [Source:Uniprot/SWISSPROT;Acc:P04179]
Ssc.30669.1.A1_at	-1.27678	2.42297	2.42297	0.00129261	0.0403558	FAM3D	Protein FAM3D precursor (UNQ567/PRO1130). [Source:Uniprot/SWISSPROT;Acc:Q96BQ1]
Ssc.314.1.S1_at	-1.27964	2.42778	2.42778	0.000460947	0.0235839	ADM	ADM precursor [Contains: Adrenomedullin (AM); Proadrenomedullin N-20 terminal peptide (ProAM-N20) (ProAM N-terminal 20 peptide) (PAMP)]. [Source:Uniprot/SWISSPROT;Acc:P35318]
Ssc.140.1.S1_at	-1.28317	2.43373	2.43373	0.000404525	0.0218307	AMBN	Ameloblastin precursor. [Source:Uniprot/SWISSPROT;Acc:Q9NP70]
Ssc.17904.1.A1_at	-1.29273	2.4499	2.4499	3.14047e-06	0.0019425	TEAD4	Transcriptional enhancer factor TEF-3 (TEA domain family member 4) (TEAD-4) (Transcription factor RTEF-1). [Source:Uniprot/SWISSPROT;Acc:Q15561]
Ssc.26345.1.S1_at	-1.29859	2.45989	2.45989	0.000624957	0.0274106	F13A1	Coagulation factor XIII A chain precursor (EC 2.3.2.13) (Protein- glutamine gamma-glutamyltransferase A chain) (Transglutaminase A chain). [Source:Uniprot/SWISSPROT;Acc:P00488]
Ssc.158.1.S1_at	-1.31448	2.48712	2.48712	0.000113359	0.0113339	TBXAS1	Thromboxane-A synthase (EC 5.3.99.5) (TXA synthase) (TXS). [Source:Uniprot/SWISSPROT;Acc:P24557]
Ssc.6618.1.A1_at	-1.33343	2.52001	2.52001	0.000108493	0.0112479	O94919	Probable endonuclease KIAA0830 precursor (EC 3.1.30.-). [Source:Uniprot/SWISSPROT;Acc:O94919]
Ssc.1377.2.S1_at	-1.3493	2.54788	2.54788	1.00209e-05	0.00329436	ITGA8	Integrin alpha-8 precursor. [Source:Uniprot/SWISSPROT;Acc:P53708]
Ssc.19596.1.A1_at	-1.35163	2.552	2.552	2.42001e-05	0.00521232	Q7L5N7
Ssc.5846.1.S1_at	-1.35793	2.56317	2.56317	0.00013165	0.0122617	CAPN2	Calpain 2, large [catalytic] subunit precursor (EC 3.4.22.53) (Calcium-activated neutral proteinase) (CANP) (M-type) (M-calpain) (Millimolar-calpain) (Calpain large polypeptide L2). [Source:Uniprot/SWISSPROT;Acc:P17655]
Ssc.10997.1.S1_at	-1.39226	2.62489	2.62489	0.00063556	0.0275276	GRP58	Protein disulfide-isomerase A3 precursor (EC 5.3.4.1) (Disulfide isomerase ER-60) (ERp60) (58 kDa microsomal protein) (p58) (ERp57) (58 kDa glucose regulated protein). [Source:Uniprot/SWISSPROT;Acc:P30101]
Ssc.4141.2.S1_at	-1.39459	2.62915	2.62915	0.0001115	0.0113339	KCTD12	Potassium channel tetramerisation domain containing protein 12 (Pfetin) (Predominantly fetal expressed T1 domain). [Source:Uniprot/SWISSPROT;Acc:Q96CX2]
Ssc.21302.2.S1_at	-1.40584	2.64972	2.64972	0.000639045	0.027528	ENPP6	ectonucleotide pyrophosphatase/phosphodiesterase 6; B830047L21Rik [Homo sapiens]. [Source:RefSeq;Acc:NM_153343]
Ssc.7314.1.A1_at	-1.4245	2.68422	2.68422	0.000666446	0.028057	PTGS2	Prostaglandin G/H synthase 2 precursor (EC 1.14.99.1) (Cyclooxygenase -2) (COX-2) (Prostaglandin-endoperoxide synthase 2) (Prostaglandin H2 synthase 2) (PGH synthase 2) (PGHS-2) (PHS II). [Source:Uniprot/SWISSPROT;Acc:P35354]
Ssc.19596.2.S1_at	-1.44032	2.71381	2.71381	3.34528e-05	0.00625567	Q7L5N7
Ssc.18802.1.A1_at	-1.45145	2.73483	2.73483	5.87348e-05	0.00844695	STX11	Syntaxin 11. [Source:Uniprot/SWISSPROT;Acc:O75558]
Ssc.17042.1.A1_at	-1.45536	2.74225	2.74225	0.000195914	0.0153442	SOD2	Superoxide dismutase [Mn], mitochondrial precursor (EC 1.15.1.1). [Source:Uniprot/SWISSPROT;Acc:P04179]
Ssc.9726.1.A1_at	-1.45813	2.74752	2.74752	1.76865e-05	0.00433281	Q8N682
Ssc.23801.1.S1_at	-1.48868	2.80632	2.80632	9.78539e-05	0.0108269	RETN	Resistin precursor (Cysteine-rich secreted protein FIZZ3) (Adipose tissue-specific secretory factor) (ADSF) (C/EBP-epsilon regulated myeloid-specific secreted cysteine-rich protein) (Cysteine-rich secreted protein A12-alpha-like 2) (UNQ407/PRO1199). [Source:Uniprot/SWISSPROT;Acc:Q9HD89]
Ssc.29157.1.A1_at	-1.48961	2.80812	2.80812	0.000363172	0.0204292	ADAM9	ADAM 9 precursor (EC 3.4.24.-) (A disintegrin and metalloproteinase domain 9) (Metalloprotease/disintegrin/cysteine-rich protein 9) (Myeloma cell metalloproteinase) (Meltrin gamma) (Cellular disintegrin-related protein). [Source:Uniprot/SWISSPROT;Acc:Q13443]
Ssc.17458.1.S1_at	-1.51182	2.8517	2.8517	1.01058e-05	0.00329436	NP_056078	rabconnectin-3 [Homo sapiens]. [Source:RefSeq;Acc:NM_015263]
Ssc.24901.1.A1_at	-1.52426	2.87639	2.87639	7.77018e-06	0.00305002	C20orf118	DJ132F21.2 (Contains a novel protein similar to the L82E from Drosophila) (Fragment). [Source:Uniprot/SPTREMBL;Acc:Q9H125]
Ssc.30887.1.S1_at	-1.52796	2.88377	2.88377	0.00114672	0.0376357	TNFAIP6	Tumor necrosis factor-inducible protein TSG-6 precursor (TNF- stimulated gene 6 protein) (Hyaluronate-binding protein). [Source:Uniprot/SWISSPROT;Acc:P98066]
Ssc.18164.1.A1_at	-1.53891	2.90575	2.90575	0.00128808	0.0403558	BCHE	Cholinesterase precursor (EC 3.1.1.8) (Acylcholine acylhydrolase) (Choline esterase II) (Butyrylcholine esterase) (Pseudocholinesterase). [Source:Uniprot/SWISSPROT;Acc:P06276]
Ssc.1643.1.S1_at	-1.54702	2.92213	2.92213	0.000620194	0.027301	DFNA5	Nonsyndromic hearing impairment protein 5 (Inversely correlated with estrogen receptor expression 1) (ICERE-1). [Source:Uniprot/SWISSPROT;Acc:O60443]
Ssc.18261.1.S1_at	-1.60316	3.03807	3.03807	0.000126079	0.011974	PSTPIP2	Proline-serine-threonine phosphatase-interacting protein 2. [Source:Uniprot/SWISSPROT;Acc:Q9H939]
Ssc.9311.1.A1_at	-1.6061	3.04427	3.04427	4.82643e-05	0.00752513	PHLDA1	pleckstrin homology-like domain, family A, member 1; PQ-rich protein; T-cell death-associated gene 51; proline-histidine rich protein; apoptosis-associated nuclear protein [Homo sapiens]. [Source:RefSeq;Acc:NM_007350]
Ssc.4978.1.S1_at	-1.60658	3.04529	3.04529	4.61961e-05	0.00733151	CD14	Monocyte differentiation antigen CD14 precursor (Myeloid cell-specific leucine-rich glycoprotein). [Source:Uniprot/SWISSPROT;Acc:P08571]
Ssc.3706.1.S1_at	-1.61398	3.06095	3.06095	2.5711e-05	0.00544057	SOD2	Superoxide dismutase [Mn], mitochondrial precursor (EC 1.15.1.1). [Source:Uniprot/SWISSPROT;Acc:P04179]
Ssc.17821.1.A1_at	-1.62573	3.08599	3.08599	8.24256e-05	0.010012	KIAA1411
Ssc.19365.1.S1_at	-1.63863	3.1137	3.1137	1.61349e-05	0.00431052	Q5R3K3	PREDICTED: similar to gene; RIKEN cDNA 2810048G17 [Source:RefSeq_peptide;Acc:XP_496823]
Ssc.16209.1.S1_at	-1.65809	3.15599	3.15599	0.00066447	0.0280227	TNC	Tenascin precursor (TN) (Hexabrachion) (Cytotactin) (Neuronectin) (GMEM) (JI) (Miotendinous antigen) (Glioma-associated-extracellular matrix antigen) (GP 150-225) (Tenascin-C) (TN-C). [Source:Uniprot/SWISSPROT;Acc:P24821]
Ssc.6139.1.S1_at	-1.66386	3.16863	3.16863	8.03617e-06	0.00305002	WARS	Tryptophanyl-tRNA synthetase (EC 6.1.1.2) (Tryptophan--tRNA ligase) (TrpRS) (IFP53) (hWRS). [Source:Uniprot/SWISSPROT;Acc:P23381]
Ssc.15601.1.A1_s_at	-1.67964	3.20347	3.20347	0.00118541	0.0383833	IL1B	Interleukin-1 beta precursor (IL-1 beta) (Catabolin). [Source:Uniprot/SWISSPROT;Acc:P01584]
Ssc.26184.1.S1_at	-1.69611	3.24027	3.24027	0.00121142	0.038809	LY6H	Lymphocyte antigen Ly-6H precursor. [Source:Uniprot/SWISSPROT;Acc:O94772]
Ssc.2165.2.S1_a_at	-1.71282	3.278	3.278	0.000422191	0.0225321	SFN	14-3-3 protein sigma (Stratifin) (Epithelial cell marker protein 1). [Source:Uniprot/SWISSPROT;Acc:P31947]
Ssc.5743.1.S1_a_at	-1.71571	3.28457	3.28457	7.54944e-06	0.00305002	HK3	Hexokinase type III (EC 2.7.1.1) (HK III). [Source:Uniprot/SWISSPROT;Acc:P52790]
Ssc.24695.1.A1_at	-1.73281	3.32375	3.32375	0.000412085	0.0221397	NP_945185	cancer-associated nucleoprotein [Homo sapiens]. [Source:RefSeq;Acc:NM_198947]
Ssc.17573.1.S1_at	-1.76889	3.40791	3.40791	0.000715848	0.0290971	IL1B	Interleukin-1 beta precursor (IL-1 beta) (Catabolin). [Source:Uniprot/SWISSPROT;Acc:P01584]
Ssc.13916.1.S1_a_at	-1.78117	3.43705	3.43705	1.62713e-05	0.00431052	RTN1	Reticulon 1 (Neuroendocrine-specific protein). [Source:Uniprot/SWISSPROT;Acc:Q16799]
Ssc.227.1.S1_at	-1.78813	3.45366	3.45366	1.49056e-06	0.00119856	ATP4B	Potassium-transporting ATPase beta chain (Proton pump beta chain) (Gastric H+/K+ ATPase beta subunit). [Source:Uniprot/SWISSPROT;Acc:P51164]
Ssc.15960.1.S1_at	-1.87921	3.67874	3.67874	0.000470965	0.0235839	CD38	ADP-ribosyl cyclase 1 (EC 3.2.2.5) (Cyclic ADP-ribose hydrolase 1) (cADPr hydrolase 1) (Lymphocyte differentiation antigen CD38) (T10) (Acute lymphoblastic leukemia cells antigen CD38). [Source:Uniprot/SWISSPROT;Acc:P28907]
Ssc.7864.1.A1_at	-1.88095	3.68317	3.68317	8.80028e-06	0.00305002	IL1RAP	Interleukin-1 receptor accessory protein precursor (IL-1 receptor accessory protein) (IL-1RAcP). [Source:Uniprot/SWISSPROT;Acc:Q9NPH3]
Ssc.1137.1.S1_at	-1.90143	3.73582	3.73582	8.38383e-05	0.010012	CLYBL	citrate lyase beta like [Homo sapiens]. [Source:RefSeq;Acc:NM_138280]
Ssc.6797.1.S1_at	-1.9109	3.76044	3.76044	3.99251e-05	0.00695611	STXBP1	Syntaxin binding protein 1 (Unc-18 homolog) (Unc-18A) (Unc-18-1) (N- Sec1) (p67). [Source:Uniprot/SWISSPROT;Acc:P61764]
Ssc.657.1.A1_at	-1.9445	3.84904	3.84904	1.4805e-05	0.00415281	CCL2	Small inducible cytokine A2 precursor (CCL2) (Monocyte chemotactic protein 1) (MCP-1) (Monocyte chemoattractant protein-1) (Monocyte chemotactic and activating factor) (MCAF) (Monocyte secretory protein JE) (HC11). [Source:Uniprot/SWISSPROT;Acc:P13500]
Ssc.6139.2.S1_at	-1.95662	3.88151	3.88151	1.14629e-05	0.00359116	WARS	Tryptophanyl-tRNA synthetase (EC 6.1.1.2) (Tryptophan--tRNA ligase) (TrpRS) (IFP53) (hWRS). [Source:Uniprot/SWISSPROT;Acc:P23381]
Ssc.9738.1.A1_at	-1.98207	3.9506	3.9506	7.81723e-06	0.00305002	CEBPB	CCAAT/enhancer binding protein beta (C/EBP beta) (Nuclear factor NF- IL6) (Transcription factor 5). [Source:Uniprot/SWISSPROT;Acc:P17676]
Ssc.19692.1.S1_at	-2.00421	4.01168	4.01168	0.000710168	0.0290363	CXCL2	Macrophage inflammatory protein-2-alpha precursor (MIP2-alpha) (CXCL2) (Growth regulated protein beta) (Gro-beta) [Contains: GRO-beta(5-73) (GRO-beta-T) (SB-251353) (Hematopoietic synergistic factor) (HSF)]. [Source:Uniprot/SWISSPROT;Acc:P19875]
Ssc.6169.1.S1_at	-2.01383	4.03853	4.03853	5.67119e-06	0.00279504	ECM1	Extracellular matrix protein 1 precursor (Secretory component p85). [Source:Uniprot/SWISSPROT;Acc:Q16610]
Ssc.29329.1.A1_at	-2.01959	4.05468	4.05468	7.51402e-05	0.00968238	DCHS2	dachsous 2 isoform 1; protocadherin protein PCDHJ; dachsous-like; protocadherin protein CDHJ; cadherin-like 27; protocadherin 23 [Homo sapiens]. [Source:RefSeq;Acc:NM_017639]
Ssc.17100.1.S1_at	-2.03317	4.09303	4.09303	0.000114318	0.0113339	S100A8	Calgranulin A (Migration inhibitory factor-related protein 8) (MRP-8) (Cystic fibrosis antigen) (CFAG) (P8) (Leukocyte L1 complex light chain) (S100 calcium-binding protein A8) (Calprotectin L1L subunit) (Urinary stone protein band A). [Source:Uniprot/SWISSPROT;Acc:P05109]
Ssc.9114.1.S1_at	-2.04199	4.11812	4.11812	2.25693e-05	0.00513622	NP_078912	tumor necrosis factor, alpha-induced protein 9; tumor necrosis-alpha-induced adipose-related protein; six transmembrane prostate protein 2 [Homo sapiens]. [Source:RefSeq;Acc:NM_024636]
Ssc.29281.1.A1_at	-2.06636	4.18828	4.18828	0.000465396	0.0235839	SLC7A11	Cystine/glutamate transporter (Amino acid transport system xc-) (xCT) (Calcium channel blocker resistance protein CCBR1). [Source:Uniprot/SWISSPROT;Acc:Q9UPY5]
Ssc.16250.1.S2_at	-2.10353	4.29759	4.29759	0.000531088	0.0247803	IL1RN	Interleukin-1 receptor antagonist protein precursor (IL-1ra) (IRAP) (IL1 inhibitor) (IL-1RN) (ICIL-1RA). [Source:Uniprot/SWISSPROT;Acc:P18510]
Ssc.6139.1.S1_a_at	-2.1059	4.30468	4.30468	1.82916e-06	0.0013789	WARS	Tryptophanyl-tRNA synthetase (EC 6.1.1.2) (Tryptophan--tRNA ligase) (TrpRS) (IFP53) (hWRS). [Source:Uniprot/SWISSPROT;Acc:P23381]
Ssc.300.1.S1_at	-2.14491	4.42264	4.42264	1.27773e-05	0.00385284	SLC11A1	Natural resistance-associated macrophage protein 1 (NRAMP 1). [Source:Uniprot/SWISSPROT;Acc:P49279]
Ssc.719.1.S1_a_at	-2.16231	4.4763	4.4763	0.000316395	0.0190683	CXCL6	Small inducible cytokine B6 precursor (CXCL6) (Granulocyte chemotactic protein 2) (GCP-2) (Chemokine alpha 3) (CKA-3). [Source:Uniprot/SWISSPROT;Acc:P80162]
Ssc.6726.2.S1_a_at	-2.18089	4.53434	4.53434	4.06591e-05	0.00695611	ANKRD15	Ankyrin repeat domain protein 15 (Kidney ankyrin repeat-containing protein). [Source:Uniprot/SWISSPROT;Acc:Q14678]
Ssc.21300.1.S1_at	-2.20382	4.60697	4.60697	5.25515e-05	0.00792312	PAPOLA	Poly(A) polymerase alpha (EC 2.7.7.19) (PAP) (Polynucleotide adenylyltransferase alpha) (Fragment). [Source:Uniprot/SWISSPROT;Acc:P51003]
Ssc.11991.1.A1_at	-2.22491	4.67482	4.67482	0.000203578	0.0156399	CD163	CD163 antigen isoform a; macrophage-associated antigen [Homo sapiens]. [Source:RefSeq;Acc:NM_004244]
Ssc.24282.1.S1_at	-2.24516	4.74091	4.74091	0.00048773	0.02398	CXCL2	Macrophage inflammatory protein-2-alpha precursor (MIP2-alpha) (CXCL2) (Growth regulated protein beta) (Gro-beta) [Contains: GRO-beta(5-73) (GRO-beta-T) (SB-251353) (Hematopoietic synergistic factor) (HSF)]. [Source:Uniprot/SWISSPROT;Acc:P19875]
Ssc.21145.1.S1_at	-2.25599	4.77662	4.77662	7.48436e-05	0.00968238	DEFB1	Beta-defensin 1 precursor (BD-1) (hBD-1) (Defensin, beta 1). [Source:Uniprot/SWISSPROT;Acc:P60022]
Ssc.11784.1.S1_at	-2.26236	4.79777	4.79777	0.000491542	0.02398	TIMP1	Metalloproteinase inhibitor 1 precursor (TIMP-1) (Erythroid potentiating activity) (EPA) (Tissue inhibitor of metalloproteinases) (Fibroblast collagenase inhibitor) (Collagenase inhibitor). [Source:Uniprot/SWISSPROT;Acc:P01033]
Ssc.6676.1.S1_at	-2.26318	4.80049	4.80049	1.65186e-05	0.00431052	SL2B_HUMAN	Slp homolog lacking C2 domains-b (Exophilin 5). [Source:Uniprot/SWISSPROT;Acc:Q8NEV8]
Ssc.6139.3.S1_at	-2.27989	4.85641	4.85641	4.15043e-06	0.00232839	WARS	Tryptophanyl-tRNA synthetase (EC 6.1.1.2) (Tryptophan--tRNA ligase) (TrpRS) (IFP53) (hWRS). [Source:Uniprot/SWISSPROT;Acc:P23381]
Ssc.90.1.S1_at	-2.37316	5.18073	5.18073	1.28953e-06	0.00107641	CHI3L1	Chitinase-3 like protein 1 precursor (Cartilage glycoprotein-39) (GP- 39) (39 kDa synovial protein) (HCgp-39) (YKL-40). [Source:Uniprot/SWISSPROT;Acc:P36222]
Ssc.719.1.S1_at	-2.40794	5.30716	5.30716	5.68925e-05	0.00841975	CXCL6	Small inducible cytokine B6 precursor (CXCL6) (Granulocyte chemotactic protein 2) (GCP-2) (Chemokine alpha 3) (CKA-3). [Source:Uniprot/SWISSPROT;Acc:P80162]
Ssc.658.1.S1_at	-2.45865	5.49701	5.49701	5.10516e-05	0.00779442	IL8	Interleukin-8 precursor (IL-8) (CXCL8) (Monocyte-derived neutrophil chemotactic factor) (MDNCF) (T-cell chemotactic factor) (Neutrophil- activating protein 1) (NAP-1) (Protein 3-10C) (Granulocyte chemotactic protein 1) (GCP-1) (Monocyte derived neutrophil activating peptide) (MONAP) (Emoctakin) [Contains: MDNCF-a (IL8/NAP1 form I) (GCP/IL-8 protein IV); IL-8(1-77) (MDNCF-b) (IL8/NAP1 form II) (GC…
Ssc.33.1.S1_at	-2.55574	5.87968	5.87968	9.41499e-05	0.0106628	DUOX2	dual oxidase 2 precursor; dual oxidase-like domains 2; nicotinamide adenine dinucleotide phosphate oxidase; flavoprotein NADPH oxidase; NADPH thyroid oxidase 2; NADH/NADPH thyroid oxidase p138-tox; NADPH oxidase/peroxidase DUOX2 [Homo sapiens]. [Source:RefSeq;Acc:NM_014080]
Ssc.4871.1.S1_at	-2.65212	6.2859	6.2859	4.08546e-05	0.00695611	CXCL2	Macrophage inflammatory protein-2-alpha precursor (MIP2-alpha) (CXCL2) (Growth regulated protein beta) (Gro-beta) [Contains: GRO-beta(5-73) (GRO-beta-T) (SB-251353) (Hematopoietic synergistic factor) (HSF)]. [Source:Uniprot/SWISSPROT;Acc:P19875]
Ssc.6189.1.A1_at	-2.67126	6.36987	6.36987	3.09935e-05	0.00602949	SLC7A11	Cystine/glutamate transporter (Amino acid transport system xc-) (xCT) (Calcium channel blocker resistance protein CCBR1). [Source:Uniprot/SWISSPROT;Acc:Q9UPY5]
Ssc.12367.1.A1_at	-2.79786	6.95407	6.95407	2.68369e-05	0.00553322	MUC4	mucin 4 isoform d [Homo sapiens]. [Source:RefSeq;Acc:NM_004532]
Ssc.5053.1.S1_at	-3.0027	8.01497	8.01497	1.29148e-06	0.00107641	CD163	CD163 antigen isoform a; macrophage-associated antigen [Homo sapiens]. [Source:RefSeq;Acc:NM_004244]
Ssc.8767.1.A1_at	-3.08669	8.49542	8.49542	2.10135e-06	0.00149091	CYP1B1	Cytochrome P450 1B1 (EC 1.14.14.1) (CYPIB1). [Source:Uniprot/SWISSPROT;Acc:Q16678]
Ssc.170.1.S1_at	-3.51766	11.4531	11.4531	9.92846e-06	0.00329436	ARG1	Arginase 1 (EC 3.5.3.1) (Liver-type arginase). [Source:Uniprot/SWISSPROT;Acc:P05089]
Ssc.1191.1.S1_at	-4.41785	21.375	21.375	1.53658e-05	0.00419366	FAF1	FAS-associated factor 1 (FAF1 protein) (hFAF1) (CGI-03). [Source:Uniprot/SWISSPROT;Acc:Q9UNN5]
Ssc.2381.1.A1_at	-5.34564	40.6628	40.6628	3.00706e-07	0.00053604	S100A9	Calgranulin B (Migration inhibitory factor-related protein 14) (MRP- 14) (P14) (Leukocyte L1 complex heavy chain) (S100 calcium-binding protein A9) (Calprotectin L1H subunit). [Source:Uniprot/SWISSPROT;Acc:P06702]

## Sheet: 6dpi-Ileum
affy ID	logFC	2^(-logFC) [Ratio]	FC 2 dpi vs control	P.Value	adj.P.Val	Gene Name	Description
Ssc.7145.1.A1_at	2.14579	0.225972	-4.42533	1.47703e-06	0.00313232	SFRS2IP	splicing factor, arginine/serine-rich 2, interacting protein; SC35-interacting protein 1 [Homo sapiens]. [Source:RefSeq;Acc:NM_004719]
Ssc.24418.1.A1_at	2.10791	0.231983	-4.31065	4.72299e-07	0.00267606	LNPEP	Leucyl-cystinyl aminopeptidase (EC 3.4.11.3) (Cystinyl aminopeptidase) (Oxytocinase) (OTase) (Insulin-regulated membrane aminopeptidase) (Insulin-responsive aminopeptidase) (IRAP) (Placental leucine aminopeptidase) (P-LAP). [Source:Uniprot/SWISSPROT;Acc:Q9UIQ6]
Ssc.11251.1.A1_at	2.10363	0.232672	-4.2979	9.85416e-06	0.00488922	FOXO1A	Forkhead box protein O1A (Forkhead in rhabdomyosarcoma). [Source:Uniprot/SWISSPROT;Acc:Q12778]
Ssc.9524.1.A1_at	2.03193	0.244528	-4.08951	2.14792e-06	0.00345429	FBXL4	F-box/LRR-repeat protein 4 (F-box and leucine-rich repeat protein 4) (F-box protein FBL4/FBL5). [Source:Uniprot/SWISSPROT;Acc:Q9UKA2]
Ssc.13351.1.A1_at	1.93621	0.261303	-3.82698	1.90928e-05	0.00519218	FSTL4	follistatin-like 4 [Source:RefSeq_peptide;Acc:NP_055897]
Ssc.10503.1.A1_at	1.87087	0.273408	-3.65754	0.00204762	0.0269149	DPP10	dipeptidylpeptidase 10 isoform 1; dipeptidyl peptidase IV-related protein 3; dipeptidyl peptidase X [Homo sapiens]. [Source:RefSeq;Acc:NM_020868]
Ssc.31082.1.A1_at	1.85257	0.276899	-3.61142	0.000117023	0.00843741	DAF	Complement decay-accelerating factor precursor (CD55 antigen). [Source:Uniprot/SWISSPROT;Acc:P08174]
Ssc.8044.1.A1_at	1.78345	0.290488	-3.44248	7.16592e-05	0.00717276	SLC25A12	Calcium-binding mitochondrial carrier protein Aralar1 (Mitochondrial aspartate glutamate carrier 1) (Solute carrier family 25, member 12). [Source:Uniprot/SWISSPROT;Acc:O75746]
Ssc.12887.1.A1_at	1.76001	0.295247	-3.387	3.03385e-05	0.00558669	Q9GZT6
Ssc.7771.1.A1_at	1.72664	0.302156	-3.30955	6.86124e-05	0.00707323	DIAPH2	Diaphanous protein homolog 2 (Diaphanous-related formin 2) (DRF2). [Source:Uniprot/SWISSPROT;Acc:O60879]
Ssc.21431.3.A1_s_at	1.68154	0.311751	-3.20769	0.00260237	0.0301645	ZNF183	Zinc finger protein 183. [Source:Uniprot/SWISSPROT;Acc:O15541]
Ssc.13591.1.A1_at	1.63938	0.320994	-3.11533	2.9903e-07	0.00267606	NRG3_HUMAN	Pro-neuregulin-3 precursor (Pro-NRG3) [Contains: Neuregulin-3 (NRG- 3)]. [Source:Uniprot/SWISSPROT;Acc:P56975]
Ssc.7061.1.A1_at	1.63839	0.321216	-3.11317	5.68228e-05	0.00657886	Q7Z624
Ssc.22565.1.A1_at	1.60814	0.32802	-3.04859	0.000102121	0.00820003	Q14650	Homo sapiens inducible protein. [Source:Uniprot/SPTREMBL;Acc:Q14650]
Ssc.6333.1.A1_at	1.59835	0.330255	-3.02796	2.25992e-05	0.00530355	CPSF6	cleavage and polyadenylation specific factor 6, 68 kD subunit; pre-mRNA cleavage factor Im (68kD); cleavage and polyadenylation specific factor 6, 68kD subunit; pre-mRNA cleavage factor I, 68kD subunit [Homo sapiens]. [Source:RefSeq;Acc:NM_007007]
Ssc.24127.1.S1_a_at	1.59129	0.331874	-3.01319	0.000101146	0.00816038	RRM2B	ribonucleotide reductase M2 B (TP53 inducible); p53-inducible ribonucleotide reductase small subunit 2 homolog [Homo sapiens]. [Source:RefSeq;Acc:NM_015713]
Ssc.24859.1.A1_at	1.58752	0.332743	-3.00533	6.64293e-07	0.00267606	YWHAZ	tyrosine 3/tryptophan 5 -monooxygenase activation protein, zeta polypeptide; protein kinase C inhibitor protein-1; phospholipase A2; 14-3-3 zeta [Homo sapiens]. [Source:RefSeq;Acc:NM_003406]
Ssc.12505.1.A1_at	1.58749	0.332749	-3.00526	0.00172478	0.0245034	CLGN	Calmegin precursor. [Source:Uniprot/SWISSPROT;Acc:O14967]
Ssc.8436.1.S1_at	1.58091	0.334271	-2.99159	0.000170216	0.00885745	MGLL	Monoglyceride lipase (EC 3.1.1.23) (HU-K5) (Lysophospholipase homolog) (Lysophospholipase-like). [Source:Uniprot/SWISSPROT;Acc:Q99685]
Ssc.23609.1.A1_at	1.57501	0.335641	-2.97938	0.00145175	0.0225891	IGFBP5	Insulin-like growth factor binding protein 5 precursor (IGFBP-5) (IBP- 5) (IGF-binding protein 5). [Source:Uniprot/SWISSPROT;Acc:P24593]
Ssc.24051.2.A1_at	1.53424	0.345261	-2.89636	3.24714e-05	0.00565973	ZZEF1	zinc finger, ZZ-type with EF hand domain 1 [Homo sapiens]. [Source:RefSeq;Acc:NM_015113]
Ssc.6824.1.A1_at	1.52661	0.347091	-2.88109	0.000332878	0.0116192	O60780
Ssc.7999.1.A1_at	1.52563	0.347328	-2.87912	0.000254155	0.0104624	MITF	Microphthalmia-associated transcription factor. [Source:Uniprot/SWISSPROT;Acc:O75030]
Ssc.10593.2.A1_at	1.50299	0.352822	-2.83429	0.000676803	0.0155488	C1orf29	histocompatibility 28 [Homo sapiens]. [Source:RefSeq;Acc:NM_006820]
Ssc.17933.1.A1_at	1.49043	0.355907	-2.80972	6.94335e-06	0.00488922	Q9P204	KIAA1524 [Source:RefSeq_peptide;Acc:NP_065941]
Ssc.5467.1.A1_at	1.47517	0.359691	-2.78016	8.34818e-05	0.00780555	MOBKL1A	MOB1, Mps One Binder kinase activator-like 1A; Mob4A protein [Homo sapiens]. [Source:RefSeq;Acc:NM_173468]
Ssc.22993.1.A1_at	1.47228	0.360412	-2.7746	0.00122941	0.0205098	CSF1	Macrophage colony stimulating factor-1 precursor (CSF-1) (MCSF) (M- CSF). [Source:Uniprot/SWISSPROT;Acc:P09603]
Ssc.21263.1.S1_at	1.45277	0.365318	-2.73734	0.000158704	0.00885745	MEF2B	Myocyte-specific enhancer factor 2B (Serum response factor-like protein 2) (XMEF2) (RSRFR2). [Source:Uniprot/SWISSPROT;Acc:Q02080]
Ssc.7682.1.A1_at	1.44632	0.366957	-2.72511	4.69595e-07	0.00267606	OSBPL9	Oxysterol binding protein-related protein 9 (OSBP-related protein 9) (ORP-9). [Source:Uniprot/SWISSPROT;Acc:Q96SU4]
Ssc.24247.1.S1_at	1.4447	0.367368	-2.72207	0.00100012	0.0185441	MAST4	PREDICTED: KIAA0303 protein [Source:RefSeq_peptide;Acc:XP_291141]
Ssc.14376.1.A1_at	1.42062	0.373552	-2.677	1.33768e-05	0.00488922	SSX2IP	synovial sarcoma, X breakpoint 2 interacting protein; afadin- and alpha-actinin-binding protein [Homo sapiens]. [Source:RefSeq;Acc:NM_014021]
Ssc.11570.3.A1_a_at	1.41785	0.374268	-2.67188	0.000385749	0.0121955	TRIB2	tribbles homolog 2 [Homo sapiens]. [Source:RefSeq;Acc:NM_021643]
Ssc.11216.1.A1_at	1.41741	0.374383	-2.67106	0.000200703	0.0095306	FMR2	Fragile X mental retardation 2 protein (Protein FMR-2) (FMR2P) (Ox19 protein) (Fragile X E mental retardation syndrome protein). [Source:Uniprot/SWISSPROT;Acc:P51816]
Ssc.6338.1.S1_at	1.41086	0.376087	-2.65896	2.2645e-05	0.00530355	USP1	Ubiquitin carboxyl-terminal hydrolase 1 (EC 3.1.2.15) (Ubiquitin thiolesterase 1) (Ubiquitin-specific processing protease 1) (Deubiquitinating enzyme 1) (hUBP). [Source:Uniprot/SWISSPROT;Acc:O94782]
Ssc.29183.1.A1_at	1.41021	0.376256	-2.65777	5.13172e-06	0.00447015	NP_057705	BRAF35/HDAC2 complex [Homo sapiens]. [Source:RefSeq;Acc:NM_016621]
Ssc.27075.1.A1_at	1.40924	0.376509	-2.65598	0.000865567	0.0172361	CDC27	Cell division cycle protein 27 homolog (CDC27Hs) (H-NUC). [Source:Uniprot/SWISSPROT;Acc:P30260]
Ssc.8885.1.A1_at	1.40093	0.378684	-2.64072	5.42927e-07	0.00267606	Q14156
Ssc.23408.1.A1_s_at	1.39642	0.379872	-2.63247	0.00133006	0.0215625	PABPC1	Polyadenylate-binding protein 1 (Poly(A)-binding protein 1) (PABP 1). [Source:Uniprot/SWISSPROT;Acc:P11940]
Ssc.8525.1.A1_at	1.39348	0.380645	-2.62712	2.08533e-05	0.00529519	MCPH1	microcephalin; BRCT-repeat inhibitor of TERT expression 1 [Homo sapiens]. [Source:RefSeq;Acc:NM_024596]
Ssc.26689.1.S1_at	1.3848	0.382944	-2.61135	4.70863e-05	0.00613692	SMC5L1	SMC5 protein [Homo sapiens]. [Source:RefSeq;Acc:NM_015110]
Ssc.19416.1.A1_at	1.3791	0.384457	-2.60107	3.22095e-05	0.00565973	IL21R	Interleukin 21 receptor precursor (IL-21R) (Novel interleukin receptor) (UNQ3121/PRO10273). [Source:Uniprot/SWISSPROT;Acc:Q9HBE5]
Ssc.26993.1.S1_at	1.37787	0.384787	-2.59884	5.57923e-06	0.00448626	SMARCA4	Possible global transcription activator SNF2L4 (SNF2-beta) (BRG-1 protein) (Mitotic growth and transcription activator) (Brahma protein homolog 1). [Source:Uniprot/SWISSPROT;Acc:P51532]
Ssc.27130.1.A1_at	1.35849	0.389989	-2.56417	0.000170034	0.00885745	Q96CQ1
Ssc.12584.1.A1_at	1.35579	0.39072	-2.55938	6.38082e-05	0.00687773	SLC25A29	Mitchondrial carnitine/acylcarnitine carrier protein CACL (CACT-like). [Source:Uniprot/SWISSPROT;Acc:Q8N8R3]
Ssc.25898.1.S1_at	1.35178	0.39181	-2.55226	0.00452562	0.0406571	HRA4_HUMAN	Probable serine protease HTRA4 precursor (EC 3.4.21.-). [Source:Uniprot/SWISSPROT;Acc:P83105]
Ssc.24329.1.A1_at	1.34722	0.393048	-2.54422	0.000274035	0.0108548	PLCG2	1-phosphatidylinositol-4,5-bisphosphate phosphodiesterase gamma 2 (EC 3.1.4.11) (Phosphoinositide phospholipase C) (PLC-gamma-2) (Phospholipase C-gamma-2) (PLC-IV). [Source:Uniprot/SWISSPROT;Acc:P16885]
Ssc.22705.1.A1_at	1.3402	0.394967	-2.53186	0.000329335	0.0115881	MBNL1	Muscleblind-like protein (Triplet-expansion RNA-binding protein). [Source:Uniprot/SWISSPROT;Acc:Q9NR56]
Ssc.17975.1.A1_at	1.33591	0.396141	-2.52436	8.98836e-05	0.00800096	BLK	Tyrosine-protein kinase BLK (EC 2.7.1.112) (B lymphocyte kinase) (p55- BLK). [Source:Uniprot/SWISSPROT;Acc:P51451]
Ssc.19516.1.A1_at	1.33247	0.397088	-2.51833	0.00451257	0.0406253	IHPK2	inositol hexaphosphate kinase 2; mammalian inositol hexakisphosphate kinase 2 [Homo sapiens]. [Source:RefSeq;Acc:NM_016291]
Ssc.28076.1.A1_at	1.32969	0.397853	-2.51349	0.00012209	0.00853676	DNMT1	DNA (cytosine-5)-methyltransferase 1 (EC 2.1.1.37) (Dnmt1) (DNA methyltransferase HsaI) (DNA MTase HsaI) (MCMT) (M.HsaI). [Source:Uniprot/SWISSPROT;Acc:P26358]
Ssc.19134.2.S1_at	1.32344	0.39958	-2.50262	7.88337e-05	0.00760682	UBE2V1	Ubiquitin-conjugating enzyme E2 variant 1 (UEV-1) (CROC-1) (Ubiquitin- conjugating enzyme variant Kua) (TRAF6-regulated IKK activator 1 beta Uev1A) (P/OKcl.19). [Source:Uniprot/SWISSPROT;Acc:Q13404]
Ssc.20091.1.S1_at	1.31969	0.400621	-2.49613	0.000629972	0.0149428	GP2	Pancreatic secretory granule membrane major glycoprotein GP2 precursor (Pancreatic zymogen granule membrane protein GP-2) (ZAP75). [Source:Uniprot/SWISSPROT;Acc:P55259]
Ssc.13744.1.A1_at	1.31276	0.40255	-2.48416	8.25791e-05	0.00775119	ATP6V0D1	Vacuolar ATP synthase subunit d (EC 3.6.3.14) (V-ATPase d subunit) (Vacuolar proton pump d subunit) (V-ATPase AC39 subunit) (V-ATPase 40 kDa accessory protein) (P39) (32 kDa accessory protein). [Source:Uniprot/SWISSPROT;Acc:P61421]
Ssc.10650.1.A1_at	1.30742	0.404044	-2.47498	0.000218617	0.00988066	Q8N8X8
Ssc.14375.1.A1_at	1.30386	0.405041	-2.46888	0.000791542	0.0166418	RRM2B	ribonucleotide reductase M2 B (TP53 inducible); p53-inducible ribonucleotide reductase small subunit 2 homolog [Homo sapiens]. [Source:RefSeq;Acc:NM_015713]
Ssc.26607.3.A1_at	1.30364	0.405104	-2.4685	1.98575e-06	0.0034216	LRRFIP1	leucine rich repeat (in FLII) interacting protein 1; GC-binding factor 2 [Homo sapiens]. [Source:RefSeq;Acc:NM_004735]
Ssc.13697.1.A1_at	1.30283	0.40533	-2.46713	0.00138835	0.0221356	NP_653302	interleukin-23 receptor precursor [Homo sapiens]. [Source:RefSeq;Acc:NM_144701]
Ssc.18796.1.A1_at	1.30209	0.405538	-2.46586	0.00020904	0.00967883	PRC1	protein regulator of cytokinesis 1 isoform 1; protein regulating cytokinesis 1 [Homo sapiens]. [Source:RefSeq;Acc:NM_003981]
Ssc.13272.1.A1_at	1.30028	0.406047	-2.46277	7.52313e-06	0.00488922	EPB41	Protein 4.1 (Band 4.1) (P4.1) (EPB4.1) (4.1R). [Source:Uniprot/SWISSPROT;Acc:P11171]
Ssc.10620.1.A1_at	1.29964	0.406228	-2.46167	3.64274e-05	0.00595644	Q9P2H7
Ssc.24584.1.S1_at	1.28251	0.411081	-2.43261	0.00173307	0.0245923	OSBPL3	Oxysterol binding protein-related protein 3 (OSBP-related protein 3) (ORP-3). [Source:Uniprot/SWISSPROT;Acc:Q9H4L5]
Ssc.7248.1.A1_at	1.2785	0.412224	-2.42586	0.00158331	0.023432	ASTN2	astrotactin 2 isoform a [Homo sapiens]. [Source:RefSeq;Acc:NM_014010]
Ssc.7841.1.A1_at	1.27702	0.412646	-2.42338	0.000181472	0.0091322	Q8WX77	BA113O24.1 (Similar to insulin-like growth factor binding protein). [Source:Uniprot/SPTREMBL;Acc:Q8WX77]
Ssc.20353.1.S1_at	1.2764	0.412825	-2.42233	1.58336e-05	0.00507777		58 kDa protein [Source:IPI;Acc:IPI00477963]
Ssc.26113.1.S1_at	1.26864	0.41505	-2.40935	4.10562e-06	0.00412666	Q9H6L5
Ssc.13323.1.A1_at	1.26688	0.415558	-2.4064	0.000280526	0.0110035	NRG3_HUMAN	Pro-neuregulin-3 precursor (Pro-NRG3) [Contains: Neuregulin-3 (NRG- 3)]. [Source:Uniprot/SWISSPROT;Acc:P56975]
Ssc.31106.1.A1_at	1.26449	0.416247	-2.40242	0.000231447	0.0101031	NVL	Nuclear valosin-containing protein-like (Nuclear VCP-like protein) (NVLp). [Source:Uniprot/SWISSPROT;Acc:O15381]
Ssc.13358.1.A1_at	1.2642	0.416331	-2.40194	5.0435e-06	0.00447015	Q8NEM8
Ssc.10737.1.S1_at	1.25923	0.417768	-2.39367	0.0002446	0.0103156	NP_996769	sarcoma antigen NY-SAR-41 [Homo sapiens]. [Source:RefSeq;Acc:NM_206886]
Ssc.11742.2.S1_at	1.25635	0.418602	-2.3889	0.000179302	0.00910592	SYK	Tyrosine-protein kinase SYK (EC 2.7.1.112) (Spleen tyrosine kinase). [Source:Uniprot/SWISSPROT;Acc:P43405]
Ssc.21169.1.S1_at	1.25406	0.419266	-2.38512	5.24661e-05	0.00655772	SLC18A2	Synaptic vesicular amine transporter (Monoamine transporter) (Vesicular amine transporter 2) (VAT2) (Solute carrier family 18 member 2). [Source:Uniprot/SWISSPROT;Acc:Q05940]
Ssc.28041.1.A1_at	1.25284	0.419621	-2.3831	0.00156587	0.0232596	NPM2	Nucleoplasmin 2. [Source:Uniprot/SWISSPROT;Acc:Q86SE8]
Ssc.27285.1.A1_at	1.252	0.419867	-2.38171	0.000299294	0.011211	HS3ST4	heparan sulfate D-glucosaminyl 3-O-sulfotransferase 4 [Homo sapiens]. [Source:RefSeq;Acc:NM_006040]
Ssc.25044.1.S1_at	1.25104	0.420145	-2.38013	0.000467963	0.0131588	CHD4	Chromodomain helicase-DNA-binding protein 4 (CHD-4) (Mi-2 autoantigen 218 kDa protein) (Mi2-beta). [Source:Uniprot/SWISSPROT;Acc:Q14839]
Ssc.18029.1.A1_at	1.25013	0.42041	-2.37863	0.000376532	0.012163	PLI3_HUMAN	Pellino protein homolog 3 (Pellino 3). [Source:Uniprot/SWISSPROT;Acc:Q8N2H9]
Ssc.13500.1.A1_at	1.2491	0.420711	-2.37693	0.00418392	0.0390138	CTBS	Di-N-acetylchitobiase precursor (EC 3.2.1.-). [Source:Uniprot/SWISSPROT;Acc:Q01459]
Ssc.11859.1.A1_at	1.24593	0.421636	-2.37172	0.000186399	0.00927116	ADAM19	ADAM 19 precursor (EC 3.4.24.-) (A disintegrin and metalloproteinase domain 19) (Meltrin beta) (Metalloprotease and disintegrin dentritic antigen marker) (MADDAM) (FKSG34 protein). [Source:Uniprot/SWISSPROT;Acc:Q9H013]
Ssc.24382.1.S1_at	1.2427	0.422582	-2.3664	0.00033395	0.0116246	Q8TC26
Ssc.9975.1.A1_at	1.24128	0.422998	-2.36408	0.000182548	0.00915512	TGFB2	Transforming growth factor beta 2 precursor (TGF-beta 2) (Glioblastoma-derived T-cell suppressor factor) (G-TSF) (BSC-1 cell growth inhibitor) (Polyergin) (Cetermin). [Source:Uniprot/SWISSPROT;Acc:P61812]
Ssc.25591.1.S1_at	1.23939	0.423553	-2.36098	0.000493299	0.013419	ZCCHC11	zinc finger, CCHC domain containing 11 isoform b [Source:RefSeq_peptide;Acc:NP_056084]
Ssc.13255.1.A1_at	1.23741	0.424135	-2.35774	1.06366e-05	0.00488922	SRRM2	splicing coactivator subunit SRm300; RNA binding protein; AT-rich element binding factor [Homo sapiens]. [Source:RefSeq;Acc:NM_016333]
Ssc.19453.1.S1_at	1.23649	0.424405	-2.35624	0.000190222	0.00934566	NEXN	nexilin (F actin binding protein); nexilin, NELIN [Homo sapiens]. [Source:RefSeq;Acc:NM_144573]
Ssc.27286.1.A1_at	1.23543	0.424716	-2.35452	0.000734143	0.0161787	TCEA1	Transcription elongation factor A protein 1 (Transcription elongation factor S-II protein 1) (Transcription elongation factor TFIIS.o). [Source:Uniprot/SWISSPROT;Acc:P23193]
Ssc.24303.1.S1_at	1.23447	0.424998	-2.35295	2.45163e-05	0.00543985		51 kDa protein [Source:IPI;Acc:IPI00478908]
Ssc.29671.1.A1_at	1.23194	0.425744	-2.34883	1.36546e-06	0.00313232	Q9NVS6
Ssc.1375.1.A1_at	1.22886	0.426656	-2.34381	4.04844e-05	0.00601521	LTBP1	Latent transforming growth factor beta binding protein, isoform 1L precursor (LTBP-1) (Transforming growth factor beta-1 binding protein 1) (TGF-beta1-BP-1). [Source:Uniprot/SWISSPROT;Acc:Q14766]
Ssc.13460.1.A1_at	1.22835	0.426805	-2.34299	0.000429307	0.0128081	HDAC9	Histone deacetylase 9 (HD9) (HD7B) (HD7). [Source:Uniprot/SWISSPROT;Acc:Q9UKV0]
Ssc.13915.1.S1_at	1.22628	0.427418	-2.33963	3.30814e-05	0.00565973	STMN2	Stathmin 2 (SCG10 protein) (Superior cervical ganglion-10 protein). [Source:Uniprot/SWISSPROT;Acc:Q93045]
Ssc.31139.1.A1_at	1.22223	0.42862	-2.33307	0.00192018	0.0260426	TCF8	Transcription factor 8 (NIL-2-A zinc finger protein) (Negative regulator of IL2). [Source:Uniprot/SWISSPROT;Acc:P37275]
Ssc.11489.1.A1_at	1.22092	0.429009	-2.33095	0.00300828	0.032792	BCAS3	Breast carcinoma amplified sequence 3 (GAOB1) (Maab1 protein). [Source:Uniprot/SWISSPROT;Acc:Q9H6U6]
Ssc.19164.1.A1_at	1.2198	0.429344	-2.32914	0.00132404	0.0215285	PKN2	Protein kinase C-like 2 (EC 2.7.1.-) (Protein-kinase C-related kinase 2). [Source:Uniprot/SWISSPROT;Acc:Q16513]
Ssc.10708.1.A1_at	1.21864	0.429686	-2.32728	1.18739e-05	0.00488922	PHF14	PHD finger protein 14. [Source:Uniprot/SWISSPROT;Acc:O94880]
Ssc.24571.1.S1_at	1.21516	0.430726	-2.32166	0.00102094	0.0187143	C6orf84
Ssc.31110.1.A1_at	1.21063	0.43208	-2.31438	4.18543e-05	0.00601521	PHF6	PHD finger protein 6 (PHD-like zinc finger protein). [Source:Uniprot/SWISSPROT;Acc:Q8IWS0]
Ssc.18831.1.A1_at	1.2061	0.433437	-2.30714	0.000234096	0.0101202	GLS	Glutaminase, kidney isoform, mitochondrial precursor (EC 3.5.1.2) (GLS) (L-glutamine amidohydrolase) (K-glutaminase). [Source:Uniprot/SWISSPROT;Acc:O94925]
Ssc.27491.1.A1_at	1.2007	0.435066	-2.2985	0.00276195	0.0312293	RYR3	Ryanodine receptor 3 (Brain-type ryanodine receptor) (RyR3) (RYR-3) (Brain ryanodine receptor-calcium release channel). [Source:Uniprot/SWISSPROT;Acc:Q15413]
Ssc.15959.1.S1_at	1.20015	0.435229	-2.29764	1.03562e-05	0.00488922	SAMD8	Sphingomyelin synthase-related 1 (Sterile alpha motif domain containing 8). [Source:Uniprot/SWISSPROT;Acc:Q96LT4]
Ssc.7368.1.A1_at	1.19321	0.437328	-2.28662	0.000339576	0.011719	TT7L_HUMAN	Tetratricopeptide repeat protein 7B (Tetratricopeptide repeat protein 7 like-1). [Source:Uniprot/SWISSPROT;Acc:Q86TV6]
Ssc.22477.1.S1_at	1.19281	0.437449	-2.28598	0.000117422	0.00843741	COL4A1	Collagen alpha 1(IV) chain precursor. [Source:Uniprot/SWISSPROT;Acc:P02462]
Ssc.6595.1.A1_at	1.19236	0.437586	-2.28527	0.00303078	0.0329776	TM7SF1	Transmembrane 7 superfamily member 1. [Source:Uniprot/SWISSPROT;Acc:O60478]
Ssc.9063.1.A1_at	1.19164	0.437805	-2.28412	0.000773882	0.0165353	F34A_HUMAN	Protein FAM34A. [Source:Uniprot/SWISSPROT;Acc:Q92604]
Ssc.13323.2.S1_at	1.18813	0.438872	-2.27857	2.91472e-05	0.0055803	NRG3_HUMAN	Pro-neuregulin-3 precursor (Pro-NRG3) [Contains: Neuregulin-3 (NRG- 3)]. [Source:Uniprot/SWISSPROT;Acc:P56975]
Ssc.5407.1.A1_at	1.18558	0.439647	-2.27455	1.37025e-05	0.00493351	Q9H6L5
Ssc.9713.1.A1_at	1.18418	0.440074	-2.27235	0.000104455	0.00820003	NP_079187	putative NFkB activating protein 373 isoform 2 [Homo sapiens]. [Source:RefSeq;Acc:NM_001002292]
Ssc.25181.1.S1_at	1.18141	0.44092	-2.26798	1.19832e-05	0.00488922	TCEA1	Transcription elongation factor A protein 1 (Transcription elongation factor S-II protein 1) (Transcription elongation factor TFIIS.o). [Source:Uniprot/SWISSPROT;Acc:P23193]
Ssc.25088.1.A1_at	1.18137	0.440934	-2.26792	4.489e-05	0.00608778	CDC16	Cell division cycle protein 16 homolog (CDC16Hs) (Anaphase promoting complex subunit 6) (APC6) (Cyclosome subunit 6). [Source:Uniprot/SWISSPROT;Acc:Q13042]
Ssc.3373.1.A1_at	1.17873	0.441741	-2.26377	9.41703e-07	0.00296338	Q5TFB2	PREDICTED: similar to Formin binding protein 2 (srGAP2) [Source:RefSeq_peptide;Acc:XP_497707]
Ssc.18700.1.A1_at	1.17758	0.442091	-2.26198	0.000134037	0.00864541	ACVR2	Activin receptor type II precursor (EC 2.7.1.37) (ACTR-II) (ACTRIIA). [Source:Uniprot/SWISSPROT;Acc:P27037]
Ssc.9503.2.S1_at	1.17666	0.442375	-2.26053	6.17663e-05	0.00678345	NP_067035	HCF-binding transcription factor Zhangfei [Homo sapiens]. [Source:RefSeq;Acc:NM_021212]
Ssc.28499.1.S1_at	1.17513	0.442843	-2.25814	0.000401189	0.0124715	C12orf14
Ssc.7187.1.A1_at	1.17199	0.44381	-2.25322	0.00276588	0.0312467	ELMO1	Engulfment and cell motility protein 1 (CED-12 homolog). [Source:Uniprot/SWISSPROT;Acc:Q92556]
Ssc.30637.1.A1_at	1.17144	0.443979	-2.25236	0.000165038	0.00885745	SLC39A11	solute carrier family 39 (metal ion transporter), member 11; chromosome 17 open reading frame 26 [Homo sapiens]. [Source:RefSeq;Acc:NM_139177]
Ssc.10672.1.A1_at	1.16908	0.444706	-2.24868	5.39663e-06	0.00448626	UNC5C	unc5C; homolog of C. elegans transmembrane receptor Unc5; unc5 (C.elegans homolog) c [Homo sapiens]. [Source:RefSeq;Acc:NM_003728]
Ssc.13405.1.A1_at	1.16601	0.445651	-2.24391	0.00204972	0.0269149	Q96FI0
Ssc.13714.1.A1_at	1.1629	0.446613	-2.23908	0.00343469	0.0351836	Q7Z6K3	PREDICTED: similar to PTAR1 protein [Source:RefSeq_peptide;Acc:XP_372117]
Ssc.21937.2.A1_at	1.1626	0.446707	-2.2386	0.00169008	0.0242951	USP10	Ubiquitin carboxyl-terminal hydrolase 10 (EC 3.1.2.15) (Ubiquitin thiolesterase 10) (Ubiquitin-specific processing protease 10) (Deubiquitinating enzyme 10). [Source:Uniprot/SWISSPROT;Acc:Q14694]
Ssc.12160.1.A1_at	1.16063	0.447318	-2.23555	0.00208595	0.0270971	C19orf14
Ssc.13233.1.A1_at	1.15993	0.447533	-2.23447	0.000790271	0.0166418	MLL	Zinc finger protein HRX (ALL-1) (Trithorax-like protein). [Source:Uniprot/SWISSPROT;Acc:Q03164]
Ssc.23367.1.A1_at	1.1594	0.447697	-2.23365	0.000429956	0.0128081	GNAL	Guanine nucleotide-binding protein G(olf), alpha subunit (Adenylate cyclase-stimulating G alpha protein, olfactory type). [Source:Uniprot/SWISSPROT;Acc:P38405]
Ssc.4792.1.A1_at	1.15239	0.44988	-2.22281	0.0016678	0.0241491	PRKCB1	Protein kinase C, beta type (EC 2.7.1.37) (PKC-beta) (PKC-B). [Source:Uniprot/SWISSPROT;Acc:P05771]
Ssc.25532.1.A1_at	1.13871	0.454166	-2.20184	0.000128843	0.00858588	FUSIP1	FUS interacting serine-arginine rich protein 1 (TLS-associated protein with Ser-Arg repeats) (TLS-associated protein with SR repeats) (TASR) (TLS-associated serine-arginine protein) (TLS-associated SR protein) (40 kDa SR-repressor protein) (SRrp40) (Splicing factor SRp38). [Source:Uniprot/SWISSPROT;Acc:O75494]
Ssc.7724.1.A1_at	1.13747	0.454557	-2.19994	0.000439006	0.0128864	MYH3	Myosin heavy chain, fast skeletal muscle, embryonic (Muscle embryonic myosin heavy chain) (SMHCE). [Source:Uniprot/SWISSPROT;Acc:P11055]
Ssc.6079.1.A1_at	1.13476	0.455411	-2.19582	0.00504456	0.0434142	ARK5_HUMAN	AMPK-related protein kinase 5 (EC 2.7.1.37). [Source:Uniprot/SWISSPROT;Acc:O60285]
Ssc.29677.1.A1_at	1.13356	0.455788	-2.194	1.26272e-05	0.00488922	ABI3	ABI gene family member 3 (New molecule including SH3) (Nesh). [Source:Uniprot/SWISSPROT;Acc:Q9P2A4]
Ssc.6013.1.A1_at	1.13142	0.456467	-2.19074	0.000795858	0.0166418	NT5E	5'-nucleotidase precursor (EC 3.1.3.5) (Ecto-5'-nucleotidase) (5'-NT) (CD73 antigen). [Source:Uniprot/SWISSPROT;Acc:P21589]
Ssc.22248.1.A1_at	1.12929	0.45714	-2.18751	0.00227068	0.0283224	GNAS	guanine nucleotide binding protein (G protein), alpha stimulating activity polypeptide 1 isoform alpha-s-2; guanine nucleotide binding protein (G protein), alpha stimulating activity polypeptide 1; neuroendocrine secretory protein 55; paternally expressed G protein XL alpha S; guanine nucleotide regulatory protein; G-s-alpha; adenylate cyclase-stimulating G alpha protein [Homo sapiens]. [Source:R…
Ssc.7950.1.A1_at	1.12744	0.457727	-2.18471	0.000365691	0.0121305	C21orf66	GC-rich sequence DNA-binding factor homolog. [Source:Uniprot/SWISSPROT;Acc:Q9Y5B6]
Ssc.15518.1.A1_at	1.12624	0.458109	-2.18289	0.000441945	0.0128912	BCL6	B-cell lymphoma 6 protein (BCL-6) (Zinc finger protein 51) (LAZ-3 protein) (BCL-5) (Zinc finger and BTB domain containing protein 27). [Source:Uniprot/SWISSPROT;Acc:P41182]
Ssc.8475.1.A1_at	1.12304	0.459126	-2.17805	0.000192233	0.00940617	ETV6	Transcription factor ETV6 (ETS-related protein Tel1) (Tel) (ETS translocation variant 6). [Source:Uniprot/SWISSPROT;Acc:P41212]
Ssc.19468.1.A1_at	1.11726	0.460968	-2.16935	0.000172734	0.00890356	ELK4	ETS-domain protein Elk-4 (Serum response factor accessory protein 1) (SAP-1). [Source:Uniprot/SWISSPROT;Acc:P28324]
Ssc.13423.1.A1_at	1.10411	0.465189	-2.14966	0.000272885	0.0108548	SFRS15	Splicing factor, arginine/serine-rich 15 (CTD-binding SR-like protein RA4) (Fragment). [Source:Uniprot/SWISSPROT;Acc:O95104]
Ssc.30133.1.A1_at	1.10391	0.465254	-2.14937	0.00217202	0.0276071	BZRAP1	Peripheral-type benzodiazepine receptor-associated protein 1 (PRAX-1) (Peripheral benzodiazepine receptor interacting protein) (PBR-IP) (RIM binding protein 1) (RIM-BP1). [Source:Uniprot/SWISSPROT;Acc:O95153]
Ssc.8671.1.A1_at	1.10186	0.465914	-2.14632	0.00119887	0.0202098	PRDM5	PR-domain zinc finger protein 5. [Source:Uniprot/SWISSPROT;Acc:Q9NQX1]
Ssc.19063.1.S1_at	1.1001	0.466486	-2.14369	0.000298097	0.0112002	INPP5D	inositol polyphosphate-5-phosphatase, 145kDa; hp51CN [Homo sapiens]. [Source:RefSeq;Acc:NM_005541]
Ssc.29641.1.A1_at	1.09815	0.467115	-2.1408	0.00295569	0.0325289	Q7Z3D5	similar to mouse 1500009M05Rik protein [Source:RefSeq_peptide;Acc:NP_001008389]
Ssc.10974.1.S1_at	1.09774	0.467249	-2.14019	0.000569834	0.0142691	ALOX15	Arachidonate 15-lipoxygenase (EC 1.13.11.33) (Arachidonate omega-6 lipoxygenase) (15-LOX). [Source:Uniprot/SWISSPROT;Acc:P16050]
Ssc.14166.1.A1_at	1.09758	0.467301	-2.13995	0.000243529	0.0103064	TSNAX	Translin-associated protein X (Translin-associated factor X). [Source:Uniprot/SWISSPROT;Acc:Q99598]
Ssc.20917.1.S1_at	1.09717	0.467432	-2.13935	0.000662703	0.0153715	C5orf13	Neuronal protein 3.1 (p311 protein). [Source:Uniprot/SWISSPROT;Acc:Q16612]
Ssc.29566.1.A1_at	1.09408	0.468435	-2.13477	0.00140815	0.022255	KIAA1333	KIAA1333 [Source:RefSeq_peptide;Acc:NP_060239]
Ssc.21490.1.S1_a_at	1.0932	0.468721	-2.13347	0.000307914	0.0112543	Q8N5I9
Ssc.28551.1.S1_at	1.09287	0.468828	-2.13298	0.00212353	0.0273607	PSIP1	PC4 and SFRS1 interacting protein 1; transcriptional coactivator p52/p75; PC4 and SFRS1 interacting protein 2 [Homo sapiens]. [Source:RefSeq;Acc:NM_033222]
Ssc.4135.2.A1_at	1.0903	0.469664	-2.12918	0.000752292	0.0163344	AP1S2	Adapter-related protein complex 1 sigma 1B subunit (Sigma-adaptin 1B) (Adaptor protein complex AP-1 sigma-1B subunit) (Golgi adaptor HA1/AP1 adaptin sigma-1B subunit) (Clathrin assembly protein complex 1 sigma- 1B small chain) (Sigma 1B subunit of AP-1 clathrin) (DC22). [Source:Uniprot/SWISSPROT;Acc:P56377]
Ssc.11136.1.S1_at	1.09018	0.469703	-2.12901	0.00123942	0.0205913	PAEP	Glycodelin precursor (GD) (Pregnancy-associated endometrial alpha-2 globulin) (PEG) (PAEG) (Placental protein 14) (Progesterone-associated endometrial protein) (Progestagen-associated endometrial protein). [Source:Uniprot/SWISSPROT;Acc:P09466]
Ssc.11660.3.A1_at	1.08811	0.470378	-2.12595	0.000620031	0.0147797	NP_660323	similar to hepatocellular carcinoma-associated antigen HCA557b [Homo sapiens]. [Source:RefSeq;Acc:NM_145280]
Ssc.24140.1.S1_at	1.08679	0.470809	-2.124	4.12584e-05	0.00601521	O94936	KIAA0853 [Source:RefSeq_peptide;Acc:NP_055885]
Ssc.24432.1.S1_at	1.08671	0.470833	-2.12389	0.000132888	0.00863668	NP_066403	H3 histone; H3 histone, family 2; H3 histone family, member M [Homo sapiens]. [Source:RefSeq;Acc:NM_021059]
Ssc.11923.1.A1_at	1.0862	0.471001	-2.12314	0.000187448	0.00929077	Q5T8I3
Ssc.18844.1.S1_at	1.08309	0.472018	-2.11856	2.69453e-05	0.00551004	PARD6G	Partitioning defective-6 homolog gamma (PAR-6 gamma) (PAR6D). [Source:Uniprot/SWISSPROT;Acc:Q9BYG4]
Ssc.11644.1.A1_at	1.08224	0.472294	-2.11732	5.68891e-05	0.00657886	KIAA1838	KIAA1838 [Source:RefSeq_peptide;Acc:NP_115824]
Ssc.19089.1.A1_at	1.08158	0.47251	-2.11636	0.000416309	0.0126961	MNDA	Myeloid cell nuclear differentiation antigen. [Source:Uniprot/SWISSPROT;Acc:P41218]
Ssc.15309.1.S1_at	1.08006	0.473009	-2.11412	0.00243735	0.0292372	EPHX1	Epoxide hydrolase 1 (EC 3.3.2.3) (Microsomal epoxide hydrolase) (Epoxide hydratase). [Source:Uniprot/SWISSPROT;Acc:P07099]
Ssc.25716.1.S1_at	1.07807	0.473664	-2.1112	0.00536537	0.0447311	Q96ME0
Ssc.25746.1.S1_at	1.07426	0.474914	-2.10564	8.53206e-05	0.00785568	Q8N8X4
Ssc.4793.1.S1_at	1.07305	0.475314	-2.10387	0.00215823	0.0275583	IGF1	Insulin-like growth factor IA precursor (IGF-IA) (Somatomedin C). [Source:Uniprot/SWISSPROT;Acc:P01343]
Ssc.18497.1.S1_at	1.07223	0.475585	-2.10267	0.000369019	0.012163	NEIL1	nei endonuclease VIII-like 1; endonuclease VIII [Homo sapiens]. [Source:RefSeq;Acc:NM_024608]
Ssc.21192.3.S1_at	1.07126	0.475903	-2.10127	0.00075533	0.0163683	MAP4K4	Mitogen-activated protein kinase kinase kinase kinase 4 (EC 2.7.1.37) (MAPK/ERK kinase kinase kinase 4) (MEK kinase kinase 4) (MEKKK 4) (HPK/GCK-like kinase HGK) (Nck interacting kinase). [Source:Uniprot/SWISSPROT;Acc:O95819]
Ssc.7850.2.A1_at	1.06962	0.476443	-2.09889	0.000225615	0.0100151	SMC4L1	Structural maintenance of chromosomes 4-like 1 protein (Chromosome- associated polypeptide C) (hCAP-C) (XCAP-C homolog). [Source:Uniprot/SWISSPROT;Acc:Q9NTJ3]
Ssc.23003.1.S1_a_at	1.06661	0.477438	-2.09451	0.000204451	0.0095953	LRRN5	Leucine rich repeat neuronal protein 5 precursor (Glioma amplified on chromosome 1 protein). [Source:Uniprot/SWISSPROT;Acc:O75325]
Ssc.22880.1.A1_at	1.06502	0.477966	-2.0922	8.68956e-05	0.00786388	RALGPS2	Ral GEF with PH domain and SH3 binding motif 2; Ral-A exchange factor RalGPS2 [Homo sapiens]. [Source:RefSeq;Acc:NM_018037]
Ssc.19400.2.A1_at	1.06357	0.478445	-2.0901	0.00324668	0.0341262	PSEN2	Presenilin 2 (PS-2) (STM-2) (E5-1) (AD3LP) (AD5). [Source:Uniprot/SWISSPROT;Acc:P49810]
Ssc.13396.1.A1_at	1.06239	0.478838	-2.08839	0.00178459	0.025084	Q7Z5Y7
Ssc.24383.1.S1_at	1.06161	0.479098	-2.08726	0.000423937	0.0128081	FOXO1A	Forkhead box protein O1A (Forkhead in rhabdomyosarcoma). [Source:Uniprot/SWISSPROT;Acc:Q12778]
Ssc.29211.1.A1_at	1.06157	0.479111	-2.0872	2.73948e-05	0.00551004	UBE3A	Ubiquitin-protein ligase E3A (EC 6.3.2.-) (E6AP ubiquitin-protein ligase) (Oncogenic protein-associated protein E6-AP) (Human papillomavirus E6-associated protein). [Source:Uniprot/SWISSPROT;Acc:Q05086]
Ssc.8589.2.S1_a_at	1.05965	0.479748	-2.08443	0.000233381	0.0101202	AMY2B	Alpha-amylase 2B precursor (EC 3.2.1.1) (1,4-alpha-D-glucan glucanohydrolase) (Alpha-amylase carcinoid). [Source:Uniprot/SWISSPROT;Acc:P19961]
Ssc.7167.1.A1_at	1.0579	0.480332	-2.08189	0.000901988	0.0174909	RANBP3	RAN-binding protein 3 (RanBP3). [Source:Uniprot/SWISSPROT;Acc:Q9H6Z4]
Ssc.14434.1.A1_at	1.05678	0.480702	-2.08029	0.0010284	0.0187923	USP3	Ubiquitin carboxyl-terminal hydrolase 3 (EC 3.1.2.15) (Ubiquitin thiolesterase 3) (Ubiquitin-specific processing protease 3) (Deubiquitinating enzyme 3). [Source:Uniprot/SWISSPROT;Acc:Q9Y6I4]
Ssc.24795.1.A1_at	1.05274	0.48205	-2.07447	0.000525585	0.0137052	Q9H967
Ssc.7825.1.A1_at	1.05098	0.482639	-2.07194	0.000569997	0.0142691	IPO9	Importin 9 (Imp9) (Ran-binding protein 9) (RanbP9) (HSPC273). [Source:Uniprot/SWISSPROT;Acc:Q96P70]
Ssc.24980.1.A1_at	1.04976	0.483048	-2.07019	0.000289594	0.0111748	AKAP9	A-kinase anchor protein 9 (Protein kinase A anchoring protein 9) (PRKA9) (A-kinase anchor protein 450 kDa) (AKAP 450) (A-kinase anchor protein 350 kDa) (AKAP 350) (hgAKAP 350) (AKAP 120 like protein) (Hyperion protein) (Yotiao protein) (Centrosome- and Golgi-localized PKN-associated protein) (CG-NAP). [Source:Uniprot/SWISSPROT;Acc:Q99996]
Ssc.8962.1.A1_at	1.04812	0.483598	-2.06783	1.6421e-05	0.00507777	FEZ1	Fasciculation and elongation protein zeta 1 (Zygin I). [Source:Uniprot/SWISSPROT;Acc:Q99689]
Ssc.19583.1.A1_at	1.04708	0.483945	-2.06635	6.26321e-05	0.00680574	ABCA7	ATP-binding cassette, sub-family A, member 7 isoform a; autoantigen SS-N; macrophage ABC transporter [Homo sapiens]. [Source:RefSeq;Acc:NM_019112]
Ssc.30602.1.A1_at	1.04526	0.484557	-2.06374	0.000468323	0.0131588	Q6ZRW2	PREDICTED: FLJ46041 protein [Source:RefSeq_peptide;Acc:XP_291154]
Ssc.6819.1.A1_at	1.04323	0.48524	-2.06083	9.65386e-05	0.00808512	MTF2_HUMAN	Metal-response element-binding transcription factor 2 (Metal-response element DNA-binding protein M96). [Source:Uniprot/SWISSPROT;Acc:Q9Y483]
Ssc.2494.1.S1_at	1.04273	0.485407	-2.06013	0.00175602	0.0248449	GPRASP1	G protein-coupled receptor associated sorting protein 1; G protein-coupled receptor-associated sorting protein [Homo sapiens]. [Source:RefSeq;Acc:NM_014710]
Ssc.26562.1.A1_at	1.04245	0.485502	-2.05972	0.000209931	0.00968523	ALS2CR19	Amyotrophic lateral sclerosis 2 chromosome region candidate gene protein 19 (Partitioning-defective 3-like protein) (PAR3-L protein) (PAR3-beta). [Source:Uniprot/SWISSPROT;Acc:Q8TEW8]
Ssc.11264.1.A1_at	1.04208	0.485627	-2.0592	0.000439014	0.0128864	TOM1L2	target of myb1-like 2; target of myb1 (chicken) homolog-like 2; target of myb1 (chicken) homolog-like 1 [Homo sapiens]. [Source:RefSeq;Acc:NM_144678]
Ssc.23817.1.S1_at	1.04153	0.485812	-2.05841	0.0017165	0.0244724	FNBP1	formin-binding protein 17 [Homo sapiens]. [Source:RefSeq;Acc:NM_015033]
Ssc.26941.1.S1_at	1.04047	0.486169	-2.0569	0.00619263	0.0481675	CSNK1E	Casein kinase I, epsilon isoform (EC 2.7.1.-) (CKI-epsilon) (CKIe). [Source:Uniprot/SWISSPROT;Acc:P49674]
Ssc.3577.2.S1_at	1.03849	0.486836	-2.05408	8.89143e-05	0.00794622	DDX11	DEAD/H (Asp-Glu-Ala-Asp/His) box polypeptide 11; yeast CHL1 homolog; DEAD/H box-11 (CHL1-related helicase gene-1); DEAD/H (Asp-Glu-Ala-Asp/His) box polypeptide 11 (S.cerevisiae CHL1-like helicase) [Homo sapiens]. [Source:RefSeq;Acc:NM_030655]
Ssc.2743.1.S1_at	1.03715	0.48729	-2.05217	0.000441068	0.0128864	ZMYND17	zinc finger, MYND domain containing 17 [Homo sapiens]. [Source:RefSeq;Acc:NM_178451]
Ssc.10678.1.A1_at	1.0366	0.487474	-2.05139	0.000411565	0.0126474	RSBN1L	round spermatid basic protein 1-like [Homo sapiens]. [Source:RefSeq;Acc:NM_198467]
Ssc.21900.2.A1_at	1.03622	0.487603	-2.05085	1.9248e-05	0.00519218	RAD54L	DNA repair and recombination protein RAD54-like (EC 3.6.1.-) (RAD54 homolog) (hRAD54) (hHR54). [Source:Uniprot/SWISSPROT;Acc:Q92698]
Ssc.28320.1.S1_at	1.03551	0.487843	-2.04984	0.00280284	0.031469	CBX5	Chromobox protein homolog 5 (Heterochromatin protein 1 homolog alpha) (HP1 alpha) (Antigen p25). [Source:Uniprot/SWISSPROT;Acc:P45973]
Ssc.7819.1.A1_at	1.03402	0.488348	-2.04772	0.00321258	0.0338997	ARHGEF4	Rho guanine nucleotide exchange factor 4 isoform a; APC-stimulated guanine nucleotide exchange factor [Homo sapiens]. [Source:RefSeq;Acc:NM_015320]
Ssc.6995.1.A1_at	1.03355	0.488508	-2.04705	8.11578e-05	0.00770776	ZBTB20	Zinc finger and BTB domain containing protein 20 (Zinc finger protein 288) (Dendritic-derived BTB/POZ zinc finger protein). [Source:Uniprot/SWISSPROT;Acc:Q9HC78]
Ssc.30766.1.A1_at	1.03293	0.488717	-2.04617	0.000199384	0.0095306	FNBP4	formin binding protein 4 [Homo sapiens]. [Source:RefSeq;Acc:NM_015308]
Ssc.24528.1.S1_at	1.0314	0.489234	-2.04401	1.88943e-05	0.00519218	ACE	Angiotensin-converting enzyme, somatic isoform precursor (EC 3.4.15.1) (ACE) (Dipeptidyl carboxypeptidase I) (Kininase II) (CD143 antigen). [Source:Uniprot/SWISSPROT;Acc:P12821]
Ssc.10988.1.S1_at	1.03075	0.489455	-2.04309	0.00144819	0.022553	ABLIM1	actin-binding LIM protein 1 isoform a; LIM actin-binding protein 1; actin-binding double-zinc-finger protein [Homo sapiens]. [Source:RefSeq;Acc:NM_002313]
Ssc.14418.1.A1_at	1.03035	0.48959	-2.04252	0.000546097	0.0139388	C10orf45
Ssc.29171.1.A1_at	1.02963	0.489836	-2.0415	0.000158403	0.00885745	DNAH14	Novel protein (Fragment). [Source:Uniprot/SPTREMBL;Acc:Q5SUX3]
Ssc.9504.1.A1_at	1.02961	0.489841	-2.04148	0.000164378	0.00885745	TRGV9	T-cell receptor gamma chain V region PT-gamma-1/2 precursor. [Source:Uniprot/SWISSPROT;Acc:P03979]
Ssc.8587.1.S1_at	1.02955	0.489863	-2.04139	1.26725e-05	0.00488922	CETN3	Centrin 3. [Source:Uniprot/SWISSPROT;Acc:O15182]
Ssc.6766.1.A1_at	1.02891	0.490082	-2.04048	0.000924121	0.0177772	MEF2C	Myocyte-specific enhancer factor 2C. [Source:Uniprot/SWISSPROT;Acc:Q06413]
Ssc.27995.1.A1_at	1.02445	0.491597	-2.03418	0.000106589	0.00820003	UHRF1	ubiquitin-like, containing PHD and RING finger domains, 1; transcription factor ICBP90 [Homo sapiens]. [Source:RefSeq;Acc:NM_013282]
Ssc.19371.1.A1_at	1.02008	0.49309	-2.02803	0.000475782	0.0131772	C5orf5	Protein C5orf5 (GAP-like protein N61). [Source:Uniprot/SWISSPROT;Acc:Q9NYF5]
Ssc.6939.1.A1_at	1.0196	0.493254	-2.02735	0.00104063	0.0189553	2009-09-06	Septin 6. [Source:Uniprot/SWISSPROT;Acc:Q14141]
Ssc.11932.1.A1_at	1.01784	0.493855	-2.02489	0.000123407	0.00853947	AP1M1	Adaptor-related protein complex 1, mu 1 subunit (Mu-adaptin 1) (Adaptor protein complex AP-1 mu-1 subunit) (Golgi adaptor HA1/AP1 adaptin mu-1 subunit) (Clathrin assembly protein assembly protein complex 1 medium chain 1) (Clathrin coat assembly protein AP47) (Clathrin coat associated protein AP47) (AP-mu chain family member mu1A). [Source:Uniprot/SWISSPROT;Acc:Q9BXS5]
Ssc.2993.1.S1_at	1.01017	0.496488	-2.01415	0.00121591	0.0203973	CXXC6	CXXC finger 6; leukemia-associated protein with a CXXC domain; ten-eleven translocation-1 [Homo sapiens]. [Source:RefSeq;Acc:NM_030625]
Ssc.155.1.S1_at	1.00896	0.496905	-2.01246	0.000420614	0.0127308	SGNE1	Neuroendocrine protein 7B2 precursor (Secretory granule endocrine protein I) (Secretogranin V) (Pituitary polypeptide) [Contains: N- terminal peptide; C-terminal peptide]. [Source:Uniprot/SWISSPROT;Acc:P05408]
Ssc.2518.1.S1_at	1.00878	0.496965	-2.01221	0.000396022	0.0123586	H3F3A	Histone H3.3 (H3.A) (H3.B) (H3.3Q). [Source:Uniprot/SWISSPROT;Acc:P06351]
Ssc.24446.1.A1_at	1.00527	0.498176	-2.00732	3.88779e-05	0.00599919	DDX21	Nucleolar RNA helicase II (Nucleolar RNA helicase Gu) (RH II/Gu) (DEAD-box protein 21). [Source:Uniprot/SWISSPROT;Acc:Q9NR30]
Ssc.29314.1.A1_at	1.00302	0.498955	-2.00419	0.000113805	0.00836988	CDH26	Cadherin-like protein 26 precursor (Cadherin-like protein VR20). [Source:Uniprot/SWISSPROT;Acc:Q8IXH8]
Ssc.10498.1.A1_at	1.00301	0.498958	-2.00418	0.00082384	0.0168135	EAF2	ELL associated factor 2; uncharacterized bone marrow protein BM040; testosterone regulated apoptosis inducer and tumor suppressor; ELL-associated factor 2 [Homo sapiens]. [Source:RefSeq;Acc:NM_018456]
Ssc.4119.1.A1_at	1.003	0.498961	-2.00417	0.000164062	0.00885745	C6orf111
Ssc.25020.1.S1_at	1.0018	0.499377	-2.0025	7.41144e-06	0.00488922	Q9H6U4	30 kDa protein [Source:IPI;Acc:IPI00472021]
Ssc.11274.1.A1_at	0.997832	0.500752	-1.997	0.00442232	0.0401478	PLSCR2	Phospholipid scramblase 2 (PL scramblase 2) (Ca(2+)-dependent phospholipid scramblase 2). [Source:Uniprot/SWISSPROT;Acc:Q9NRY7]
Ssc.29206.1.A1_at	0.997546	0.500851	-1.9966	0.00435176	0.0398543	C19orf2	RNA polymerase II subunit 5-mediating protein (RPB5-mediating protein). [Source:Uniprot/SWISSPROT;Acc:O94763]
Ssc.7888.1.A1_at	0.996367	0.501261	-1.99497	0.00345362	0.0352866	SPTBN1	Spectrin beta chain, brain 1 (Spectrin, non-erythroid beta chain 1) (Beta-II spectrin) (Fodrin beta chain). [Source:Uniprot/SWISSPROT;Acc:Q01082]
Ssc.19244.1.S1_at	0.995953	0.501405	-1.9944	0.000359282	0.012111	POLM	DNA polymerase mu (EC 2.7.7.7) (Pol Mu). [Source:Uniprot/SWISSPROT;Acc:Q9NP87]
Ssc.14095.1.A1_at	0.994615	0.50187	-1.99255	0.00383657	0.0372883		21 kDa protein [Source:IPI;Acc:IPI00411627]
Ssc.7781.1.A1_at	0.991226	0.50305	-1.98787	0.00115738	0.0198573	OPA1	Dynamin-like 120 kDa protein, mitochondrial precursor (Optic atrophy 1 gene protein). [Source:Uniprot/SWISSPROT;Acc:O60313]
Ssc.6664.1.A1_at	0.990784	0.503204	-1.98726	3.91112e-05	0.00599919	PMFBP1	polyamine modulated factor 1 binding protein 1; PMF-1 binding protein [Homo sapiens]. [Source:RefSeq;Acc:NM_031293]
Ssc.11879.1.A1_at	0.987043	0.504511	-1.98212	0.000898885	0.0174448	CDC6	Cell division control protein 6 homolog (CDC6-related protein) (p62(cdc6)) (HsCDC6) (HsCDC18). [Source:Uniprot/SWISSPROT;Acc:Q99741]
Ssc.11698.1.A1_at	0.985495	0.505052	-1.97999	0.000138088	0.00870745	SIAT8D	CMP-N-acetylneuraminate-poly-alpha-2,8-sialyl transferase (EC 2.4.99.-) (Alpha-2,8-sialyltransferase 8D) (ST8Sia IV) (Polysialyltransferase-1). [Source:Uniprot/SWISSPROT;Acc:Q92187]
Ssc.21135.2.S1_at	0.985008	0.505223	-1.97932	0.000246213	0.0103221	NP_115644	zinc and ring finger protein 1; nerve injury gene 283 [Homo sapiens]. [Source:RefSeq;Acc:NM_032268]
Ssc.9100.2.A1_at	0.984533	0.505389	-1.97867	0.000649873	0.0151761	TSN	Translin. [Source:Uniprot/SWISSPROT;Acc:Q15631]
Ssc.14277.1.A1_at	0.984451	0.505418	-1.97856	0.00272079	0.0309637	Q6P516	nebulin (NEB), mRNA [Source:RefSeq_dna;Acc:NM_004543]
Ssc.12416.2.S1_at	0.983541	0.505737	-1.97731	0.00461735	0.0411164	FNBP4	formin binding protein 4 [Homo sapiens]. [Source:RefSeq;Acc:NM_015308]
Ssc.3705.1.A1_at	0.983026	0.505918	-1.97661	0.000645402	0.0151156	CELSR1	Cadherin EGF LAG seven-pass G-type receptor 1 precursor (Flamingo homolog 2) (hFmi2). [Source:Uniprot/SWISSPROT;Acc:Q9NYQ6]
Ssc.25457.1.S1_at	0.981151	0.506575	-1.97404	0.00452986	0.0406676	MATR3	Matrin 3. [Source:Uniprot/SWISSPROT;Acc:P43243]
Ssc.13693.1.A1_at	0.980316	0.506869	-1.9729	0.000154891	0.00885745	PCTK2	Serine/threonine-protein kinase PCTAIRE-2 (EC 2.7.1.37) (PCTAIRE-motif protein kinase 2). [Source:Uniprot/SWISSPROT;Acc:Q00537]
Ssc.10552.1.A1_at	0.979872	0.507025	-1.97229	0.000202758	0.00959044	PTPRG	Protein-tyrosine phosphatase gamma precursor (EC 3.1.3.48) (R-PTP- gamma). [Source:Uniprot/SWISSPROT;Acc:P23470]
Ssc.28910.1.S1_at	0.979455	0.507171	-1.97172	0.000997122	0.0185333	CENPF	CENP-F kinetochore protein (Centromere protein F) (Mitosin) (AH antigen). [Source:Uniprot/SWISSPROT;Acc:P49454]
Ssc.7292.1.S1_at	0.977898	0.507719	-1.96959	0.000797581	0.0166418	FANCC	Fanconi anemia group C protein (FACC protein). [Source:Uniprot/SWISSPROT;Acc:Q00597]
Ssc.3993.1.A1_at	0.976106	0.50835	-1.96715	0.000250679	0.0104081	FGF14	Fibroblast growth factor-14 (FGF-14) (Fibroblast growth factor homologous factor 4) (FHF-4). [Source:Uniprot/SWISSPROT;Acc:Q92915]
Ssc.6980.1.A1_at	0.975954	0.508404	-1.96694	0.000560111	0.0141779	BCL7A	B-cell CLL/lymphoma 7A; B-cell CLL/lymphoma-7 [Homo sapiens]. [Source:RefSeq;Acc:NM_020993]
Ssc.23404.1.S1_at	0.975691	0.508496	-1.96658	0.00133403	0.0216031	LY86	Lymphocyte antigen 86 precursor (MD-1 protein). [Source:Uniprot/SWISSPROT;Acc:O95711]
Ssc.26179.1.S1_at	0.975643	0.508513	-1.96652	0.00597558	0.047255	MIDN	MIDN protein (Fragment). [Source:Uniprot/SPTREMBL;Acc:Q96BW8]
Ssc.6707.1.A1_at	0.975207	0.508667	-1.96592	0.0017854	0.025084		PREDICTED: similar to TXNDC9 protein [Source:RefSeq_peptide;Acc:XP_209616]
Ssc.30152.1.A1_at	0.974118	0.509051	-1.96444	0.000292342	0.0111967	NP_055907	PI-3-kinase-related kinase SMG-1 isoform 2; phosphatidylinositol 3-kinase-related protein kinase; lambda/iota protein kinase C-interacting protein [Homo sapiens]. [Source:RefSeq;Acc:NM_014006]
Ssc.19629.1.A1_at	0.974021	0.509085	-1.96431	0.00478945	0.0420658	EGR1	Early growth response protein 1 (EGR-1) (Krox-24 protein) (ZIF268) (Nerve growth factor-induced protein A) (NGFI-A) (Transcription factor ETR103) (Zinc finger protein 225) (AT225). [Source:Uniprot/SWISSPROT;Acc:P18146]
Ssc.12910.1.A1_at	0.972481	0.509629	-1.96221	0.00043926	0.0128864	ATF7	Cyclic-AMP-dependent transcription factor ATF-7 (Activating transcription factor 7) (Transcription factor ATF-A). [Source:Uniprot/SWISSPROT;Acc:P17544]
Ssc.7242.1.A1_at	0.971687	0.509909	-1.96113	0.000854861	0.0171016	STAU2	staufen homolog 2; staufen (Drosophila, RNA-binding protein) 2; staufen (Drosophila, RNA-binding protein) homolog 2 [Homo sapiens]. [Source:RefSeq;Acc:NM_014393]
Ssc.26645.1.S1_at	0.971192	0.510084	-1.96046	0.00548751	0.0451947	NP_955381	kielin-like [Homo sapiens]. [Source:RefSeq;Acc:NM_199349]
Ssc.18089.1.A1_at	0.970524	0.510321	-1.95955	0.000119367	0.00843741	DEND_HUMAN	Dendrin. [Source:Uniprot/SWISSPROT;Acc:O94850]
Ssc.25396.1.A1_at	0.969649	0.51063	-1.95836	5.24275e-05	0.00655772	EPS15	Epidermal growth factor receptor substrate 15 (Protein Eps15) (AF-1p protein). [Source:Uniprot/SWISSPROT;Acc:P42566]
Ssc.18606.1.A1_at	0.9696	0.510648	-1.9583	0.000359999	0.012111	AP3B1	Adapter-related protein complex 3 beta 1 subunit (Beta3A-adaptin) (Adaptor protein complex AP-3 beta-1 subunit) (AP-3 complex beta-1 subunit) (Clathrin assembly protein complex 3 beta-1 large chain). [Source:Uniprot/SWISSPROT;Acc:O00203]
Ssc.29467.1.A1_at	0.967802	0.511284	-1.95586	0.000418433	0.0127285	ITPKB	Inositol-trisphosphate 3-kinase B (EC 2.7.1.127) (Inositol 1,4,5- trisphosphate 3-kinase B) (IP3K B) (IP3 3-kinase B) (IP3K-B). [Source:Uniprot/SWISSPROT;Acc:P27987]
Ssc.23134.1.S1_at	0.966834	0.511627	-1.95455	0.000103385	0.00820003	POLD1	DNA polymerase delta catalytic subunit (EC 2.7.7.7) (DNA polymerase delta subunit p125). [Source:Uniprot/SWISSPROT;Acc:P28340]
Ssc.28093.1.A1_at	0.966207	0.51185	-1.9537	0.000162074	0.00885745	PRC1	protein regulator of cytokinesis 1 isoform 1; protein regulating cytokinesis 1 [Homo sapiens]. [Source:RefSeq;Acc:NM_003981]
Ssc.13159.1.A1_at	0.961896	0.513382	-1.94787	0.0051097	0.0437562	EBF	Transcription factor COE1 (OE-1) (O/E-1) (Early B-cell factor). [Source:Uniprot/SWISSPROT;Acc:Q9UH73]
Ssc.21291.1.A1_at	0.960524	0.51387	-1.94602	0.000149509	0.00885745	GABPB2	GA binding protein beta chain (GABP-beta-2 subunit) (GABP-2) (GABP- beta-1 subunit) (GABPB-1) (Transcription factor E4TF1-53) (Transcription factor E4TF1-47) (Nuclear respiratory factor-2). [Source:Uniprot/SWISSPROT;Acc:Q06547]
Ssc.15382.1.S1_at	0.960221	0.513978	-1.94561	0.00053606	0.0138317	CNR2	Cannabinoid receptor 2 (CB2) (CB-2) (CX5). [Source:Uniprot/SWISSPROT;Acc:P34972]
Ssc.21217.1.A1_at	0.959258	0.514321	-1.94431	0.000915933	0.0176902	Q5TYM4	MGC57827 protein (Novel protein). [Source:Uniprot/SPTREMBL;Acc:Q86X60]
Ssc.22229.1.A1_at	0.959149	0.51436	-1.94416	0.00076556	0.0164727	SLC5A1	Sodium/glucose cotransporter 1 (Na(+)/glucose cotransporter 1) (High affinity sodium-glucose cotransporter). [Source:Uniprot/SWISSPROT;Acc:P13866]
Ssc.30174.1.A1_at	0.958914	0.514444	-1.94385	0.00200782	0.0266339	NFE2L2	Nuclear factor erythroid 2 related factor 2 (NF-E2 related factor 2) (NFE2-related factor 2) (Nuclear factor, erythroid derived 2, like 2) (HEBP1). [Source:Uniprot/SWISSPROT;Acc:Q16236]
Ssc.20230.1.S1_at	0.958145	0.514718	-1.94281	0.000425783	0.0128081	MSI2	RNA-binding protein Musashi homolog 2 (Musashi-2). [Source:Uniprot/SWISSPROT;Acc:Q96DH6]
Ssc.26864.1.A1_at	0.957928	0.514796	-1.94252	0.00468661	0.0415135	SYCP2	Synaptonemal complex protein 2 (SCP-2 protein) (Synaptonemal complex lateral element protein) (hsSCP2). [Source:Uniprot/SWISSPROT;Acc:Q9BX26]
Ssc.23284.1.S1_at	0.957532	0.514937	-1.94199	0.00257486	0.0300209	GPR39	Putative G protein-coupled receptor GPR39. [Source:Uniprot/SWISSPROT;Acc:O43194]
Ssc.26745.1.S1_at	0.957164	0.515068	-1.94149	0.000433712	0.0128575	MPDZ	multiple PDZ domain protein [Homo sapiens]. [Source:RefSeq;Acc:NM_003829]
Ssc.7122.1.A1_at	0.956927	0.515153	-1.94117	0.0063908	0.0490816	ARMCX4	armadillo repeat containing, X-linked 4 [Homo sapiens]. [Source:RefSeq;Acc:NM_152583]
Ssc.11296.1.A1_at	0.956784	0.515204	-1.94098	0.00144759	0.022553	EIF3S7	Eukaryotic translation initiation factor 3 subunit 7 (eIF-3 zeta) (eIF3 p66) (eIF3d). [Source:Uniprot/SWISSPROT;Acc:O15371]
Ssc.30554.1.A1_at	0.955837	0.515542	-1.9397	0.00101756	0.0186666	SIAT7C	sialyltransferase 7 ((alpha-N-acetylneuraminyl-2,3-beta-galactosyl-1,3)-N-acetyl galactosaminide alpha-2,6-sialyltransferase) C; ST6GALNAC III; sialyltransferase 7C; alpha-N-acetylgalactosaminide alpha-2,6-sialyltransferase III [Homo sapiens]. [Source:RefSeq;Acc:NM_152996]
Ssc.7866.1.A1_a_at	0.955691	0.515594	-1.93951	0.000350716	0.0119834	USP1	Ubiquitin carboxyl-terminal hydrolase 1 (EC 3.1.2.15) (Ubiquitin thiolesterase 1) (Ubiquitin-specific processing protease 1) (Deubiquitinating enzyme 1) (hUBP). [Source:Uniprot/SWISSPROT;Acc:O94782]
Ssc.13672.1.A1_at	0.954031	0.516188	-1.93728	0.00122125	0.0204442	POU2F3	POU domain, class 2, transcription factor 3 (Octamer-binding transcription factor 11) (Oct-11) (Transcription factor Skn-1) (PLA-1 protein). [Source:Uniprot/SWISSPROT;Acc:Q9UKI9]
Ssc.7983.1.A1_at	0.954025	0.51619	-1.93727	0.00253237	0.0297556	FMR2	Fragile X mental retardation 2 protein (Protein FMR-2) (FMR2P) (Ox19 protein) (Fragile X E mental retardation syndrome protein). [Source:Uniprot/SWISSPROT;Acc:P51816]
Ssc.24146.1.A1_at	0.952736	0.516652	-1.93554	0.00580151	0.0464512	PARD6G	Partitioning defective-6 homolog gamma (PAR-6 gamma) (PAR6D). [Source:Uniprot/SWISSPROT;Acc:Q9BYG4]
Ssc.24240.1.A1_a_at	0.94769	0.518462	-1.92878	0.00153039	0.0230717	TOMM34	Mitochondrial import receptor subunit TOM34 (Translocase of outer membrane 34 kDa subunit) (hTom34). [Source:Uniprot/SWISSPROT;Acc:Q15785]
Ssc.6362.2.S1_at	0.947305	0.5186	-1.92827	0.00017096	0.00885745	KIAA0515	PREDICTED: KIAA0515 [Source:RefSeq_peptide;Acc:XP_497080]
Ssc.19442.1.A1_at	0.947219	0.518631	-1.92815	9.16872e-05	0.00805752	FHIT	Bis(5'-adenosyl)-triphosphatase (EC 3.6.1.29) (Diadenosine 5',5'''- P1,P3-triphosphate hydrolase) (Dinucleosidetriphosphatase) (AP3A hydrolase) (AP3AASE) (Fragile histidine triad protein). [Source:Uniprot/SWISSPROT;Acc:P49789]
Ssc.25948.1.S1_at	0.947212	0.518634	-1.92814	0.00231558	0.0285255	RNF157	RNF157 protein (Fragment). [Source:Uniprot/SPTREMBL;Acc:Q9BTC5]
Ssc.8782.1.S1_a_at	0.945892	0.519109	-1.92638	4.18918e-05	0.00601521	Q96IN8	MGC16121 protein. [Source:Uniprot/SPTREMBL;Acc:Q96IN8]
Ssc.16634.1.S1_at	0.94455	0.519592	-1.92459	0.00320178	0.0338608	TLR9	Toll-like receptor 9 precursor. [Source:Uniprot/SWISSPROT;Acc:Q9NR96]
Ssc.7845.1.A1_at	0.943657	0.519913	-1.9234	0.000527821	0.0137057	TTN	titin isoform novex-3; connectin; CMH9, included; cardiomyopathy, dilated 1G (autosomal dominant) [Homo sapiens]. [Source:RefSeq;Acc:NM_133379]
Ssc.7658.1.A1_at	0.943225	0.520069	-1.92282	0.000620885	0.0147854	PTPRG	Protein-tyrosine phosphatase gamma precursor (EC 3.1.3.48) (R-PTP- gamma). [Source:Uniprot/SWISSPROT;Acc:P23470]
Ssc.6665.1.A1_at	0.942519	0.520324	-1.92188	0.00154804	0.0231515	LRRC28	leucine rich repeat containing 28 [Homo sapiens]. [Source:RefSeq;Acc:NM_144598]
Ssc.21138.3.S1_a_at	0.940935	0.520895	-1.91977	7.84424e-06	0.00488922	KCTD3	potassium channel tetramerisation domain containing 3; NY-REN-45 antigen [Homo sapiens]. [Source:RefSeq;Acc:NM_016121]
Ssc.19290.2.A1_at	0.940691	0.520983	-1.91945	0.000354418	0.0120304	Q8WW01	tRNA-splicing endonuclease subunit SEN15 (tRNA-intron endonuclease SEN15) (HsSen15). [Source:Uniprot/SWISSPROT;Acc:Q8WW01]
Ssc.12733.1.A1_at	0.938958	0.52161	-1.91714	0.000178871	0.00910592	SCML2	Sex comb on midleg-like protein 2. [Source:Uniprot/SWISSPROT;Acc:Q9UQR0]
Ssc.25747.1.S1_at	0.937474	0.522146	-1.91517	7.71127e-05	0.00753113	HIST1H1B	Histone H1.5 (Histone H1a). [Source:Uniprot/SWISSPROT;Acc:P16401]
Ssc.5309.1.S1_at	0.937258	0.522224	-1.91489	0.000285887	0.0111115	NP_064572	DC12 protein [Homo sapiens]. [Source:RefSeq;Acc:NM_020187]
Ssc.8664.1.A1_at	0.936965	0.52233	-1.9145	0.000262071	0.0106609	FAM31B
Ssc.14145.1.A1_at	0.936171	0.522618	-1.91344	0.000335949	0.0116356	NP_060189	SNF-1 related kinase [Homo sapiens]. [Source:RefSeq;Acc:NM_017719]
Ssc.14336.1.A1_at	0.936036	0.522667	-1.91326	0.00452701	0.0406571	SIGLECP3	SIGLECP3 protein (Fragment). [Source:Uniprot/SPTREMBL;Acc:Q8IW38]
Ssc.10612.1.A1_at	0.934524	0.523215	-1.91126	0.0010768	0.0192682	SUHW4	suppressor of hairy wing homolog 4 isoform 2 [Homo sapiens]. [Source:RefSeq;Acc:NM_001002843]
Ssc.26531.1.A1_at	0.931581	0.524283	-1.90737	0.00115206	0.0197953	JMJD1C	Jumonji domain containing protein 1C (Thyroid receptor interacting protein 8) (TRIP-8) (Fragment). [Source:Uniprot/SWISSPROT;Acc:Q15652]
Ssc.15357.1.S1_at	0.928387	0.525446	-1.90315	0.00105212	0.0190399	PRKCN	Protein kinase C, nu type (EC 2.7.1.-) (nPKC-nu) (Protein kinase EPK2). [Source:Uniprot/SWISSPROT;Acc:O94806]
Ssc.18731.1.A1_at	0.928201	0.525513	-1.9029	0.000457712	0.0131216	MYCPBP	c-myc promoter binding protein; c-myc promoter-binding protein [Homo sapiens]. [Source:RefSeq;Acc:NM_005848]
Ssc.18577.2.A1_at	0.925758	0.526404	-1.89968	0.000380633	0.012163	DYRK3	Dual-specificity tyrosine-phosphorylation regulated kinase 3 (EC 2.7.1.-). [Source:Uniprot/SWISSPROT;Acc:O43781]
Ssc.10917.1.A1_at	0.925648	0.526444	-1.89954	1.52122e-05	0.00504478	OXR1	oxidation resistance 1 [Homo sapiens]. [Source:RefSeq;Acc:NM_181354]
Ssc.13533.1.A1_at	0.925136	0.526631	-1.89886	0.00152548	0.0230717	RPOR_HUMAN	Regulatory associated protein of mTOR (Raptor) (P150 target of rapamycin (TOR)-scaffold protein). [Source:Uniprot/SWISSPROT;Acc:Q8N122]
Ssc.16496.1.S1_at	0.924478	0.526871	-1.898	0.000294372	0.0111978	Q9H967
Ssc.17551.1.A1_at	0.923644	0.527176	-1.8969	1.15833e-05	0.00488922	FAM38A	Protein FAM38A. [Source:Uniprot/SWISSPROT;Acc:Q92508]
Ssc.29794.1.A1_at	0.921009	0.52814	-1.89344	0.000855683	0.0171016	ATF6	Cyclic-AMP-dependent transcription factor ATF-6 alpha (Activating transcription factor 6 alpha) (ATF6-alpha). [Source:Uniprot/SWISSPROT;Acc:P18850]
Ssc.3587.1.A1_at	0.920363	0.528376	-1.89259	5.92619e-05	0.00673587	NP_112190	DNA replication factor; Double parked, Drosophila, homolog of [Homo sapiens]. [Source:RefSeq;Acc:NM_030928]
Ssc.22371.1.A1_at	0.918935	0.528899	-1.89072	3.80256e-05	0.00595644	APG5L	Autophagy protein 5-like (APG5-like) (Apoptosis-specific protein). [Source:Uniprot/SWISSPROT;Acc:Q9H1Y0]
Ssc.23194.1.A1_at	0.918188	0.529173	-1.88974	0.00101616	0.0186666	POP1	Ribonucleases P/MRP protein subunit POP1 (EC 3.1.26.5) (hPOP1). [Source:Uniprot/SWISSPROT;Acc:Q99575]
Ssc.9560.1.S1_at	0.915881	0.53002	-1.88672	0.000807069	0.0166829	ABLIM1	actin-binding LIM protein 1 isoform a; LIM actin-binding protein 1; actin-binding double-zinc-finger protein [Homo sapiens]. [Source:RefSeq;Acc:NM_002313]
Ssc.7456.1.A1_at	0.914383	0.530571	-1.88476	0.00195339	0.026237	SLC15A2	Oligopeptide transporter, kidney isoform (Peptide transporter 2) (Kidney H+/peptide cotransporter) (Solute carrier family 15, member 2). [Source:Uniprot/SWISSPROT;Acc:Q16348]
Ssc.7866.1.A1_at	0.914381	0.530571	-1.88476	0.000427208	0.0128081	USP1	Ubiquitin carboxyl-terminal hydrolase 1 (EC 3.1.2.15) (Ubiquitin thiolesterase 1) (Ubiquitin-specific processing protease 1) (Deubiquitinating enzyme 1) (hUBP). [Source:Uniprot/SWISSPROT;Acc:O94782]
Ssc.13008.1.A1_at	0.914368	0.530576	-1.88474	0.00171324	0.0244724	O95566
Ssc.7370.1.A1_at	0.912445	0.531284	-1.88223	6.77427e-05	0.00704379	Q6ZQU9
Ssc.25103.1.S1_at	0.911659	0.531573	-1.88121	0.00135707	0.0217917	ABCG2	ATP-binding cassette, sub-family G, member 2 (Placenta-specific ATP- binding cassette transporter) (Breast cancer resistance protein). [Source:Uniprot/SWISSPROT;Acc:Q9UNQ0]
Ssc.12438.1.A1_at	0.908226	0.53284	-1.87674	0.000273837	0.0108548	TAF1	Transcription initiation factor TFIID subunit 1 (EC 2.7.1.37) (Transcription initiation factor TFIID 250 kDa subunit) (TAF(II)250) (TAFII-250) (TAFII250) (TBP-associated factor 250 kDa) (p250) (Cell cycle gene 1 protein). [Source:Uniprot/SWISSPROT;Acc:P21675]
Ssc.26478.1.A1_at	0.907399	0.533146	-1.87566	0.000465528	0.0131588	CXorf9	SH3 protein expressed in lymphocytes homolog. [Source:Uniprot/SWISSPROT;Acc:O75995]
Ssc.12082.1.A1_at	0.906709	0.5334	-1.87476	0.00379523	0.0371262	RABGAP1L	RAB GTPase activating protein 1-like; expressed in hematopoietic cells, heart, liver [Homo sapiens]. [Source:RefSeq;Acc:NM_014857]
Ssc.1904.1.S1_at	0.905357	0.533901	-1.87301	0.0004449	0.0129518	NP_065161	CTL2 gene [Homo sapiens]. [Source:RefSeq;Acc:NM_020428]
Ssc.4376.1.S1_at	0.904775	0.534116	-1.87225	7.30664e-05	0.00725216	FUBP1	Far upstream element binding protein 1 (FUSE binding protein 1) (FBP) (DNA helicase V) (HDH V). [Source:Uniprot/SWISSPROT;Acc:Q96AE4]
Ssc.6647.1.S1_at	0.903838	0.534463	-1.87104	0.000476512	0.0131822	HIPR_HUMAN	Huntingtin interacting protein 1 related (Hip1-related) (Hip 12). [Source:Uniprot/SWISSPROT;Acc:O75146]
Ssc.10234.1.A1_at	0.903562	0.534565	-1.87068	0.00655279	0.0497868	PPP4C	Serine/threonine protein phosphatase 4 catalytic subunit (EC 3.1.3.16) (PP4C) (Pp4) (Protein phosphatase X) (PP-X). [Source:Uniprot/SWISSPROT;Acc:P60510]
Ssc.23774.1.S1_at	0.903524	0.534579	-1.87063	0.00229532	0.0284679	LCP1	L-plastin (Lymphocyte cytosolic protein 1) (LCP-1) (LC64P). [Source:Uniprot/SWISSPROT;Acc:P13796]
Ssc.1605.1.S1_at	0.903402	0.534624	-1.87047	0.000469654	0.0131588	PRPS1	Ribose-phosphate pyrophosphokinase I (EC 2.7.6.1) (Phosphoribosyl pyrophosphate synthetase I) (PRS-I) (PPRibP). [Source:Uniprot/SWISSPROT;Acc:P60891]
Ssc.10753.1.A1_at	0.903321	0.534655	-1.87037	0.00105028	0.0190269	C3orf10
Ssc.9212.1.A1_at	0.902577	0.53493	-1.8694	0.00254326	0.029811	NP_055870	SWAP-70 protein [Homo sapiens]. [Source:RefSeq;Acc:NM_015055]
Ssc.22262.1.A1_at	0.9017	0.535256	-1.86827	0.000253502	0.010462	CDC25C	M-phase inducer phosphatase 3 (EC 3.1.3.48) (Dual specificity phosphatase Cdc25C). [Source:Uniprot/SWISSPROT;Acc:P30307]
Ssc.31183.1.S1_at	0.900622	0.535656	-1.86687	0.00104784	0.0190054	NP_689495	acid phosphatase-like 2 [Homo sapiens]. [Source:RefSeq;Acc:NM_152282]
Ssc.21424.1.A1_at	0.900433	0.535726	-1.86663	0.00494766	0.042847	Q96P16
Ssc.18510.1.S1_at	0.900253	0.535793	-1.86639	0.000608867	0.0147252	EGFL5	Multiple EGF-like-domain protein 5 precursor (Multiple epidermal growth factor-like domains 9) (UNQ671/PRO1305). [Source:Uniprot/SWISSPROT;Acc:Q9H1U4]
Ssc.3364.3.A1_at	0.898615	0.536401	-1.86428	0.000567879	0.0142691	PUM1	Pumilio homolog 1 (Pumilio1) (HsPUM). [Source:Uniprot/SWISSPROT;Acc:Q14671]
Ssc.25725.1.A1_at	0.898299	0.536519	-1.86387	1.19027e-05	0.00488922	NUP214	Nuclear pore complex protein Nup214 (Nucleoporin Nup214) (214 kDa nucleoporin) (CAN protein). [Source:Uniprot/SWISSPROT;Acc:P35658]
Ssc.22181.1.S1_at	0.896845	0.53706	-1.86199	0.000352891	0.0120304	SH2BP1	SH2 domain binding protein 1; TPR-containing, SH2-binding phosphoprotein [Homo sapiens]. [Source:RefSeq;Acc:NM_014633]
Ssc.10775.1.A1_at	0.896805	0.537075	-1.86194	0.000311361	0.0113288	USP10	Ubiquitin carboxyl-terminal hydrolase 10 (EC 3.1.2.15) (Ubiquitin thiolesterase 10) (Ubiquitin-specific processing protease 10) (Deubiquitinating enzyme 10). [Source:Uniprot/SWISSPROT;Acc:Q14694]
Ssc.12742.1.A1_at	0.896294	0.537265	-1.86128	0.000898156	0.0174448	Q9H5Q9
Ssc.10037.1.A1_at	0.89621	0.537296	-1.86117	0.000222373	0.00998938	NLK	Serine/threonine kinase NLK (EC 2.7.1.37) (Nemo-like kinase) (LAK1 protein). [Source:Uniprot/SWISSPROT;Acc:Q9UBE8]
Ssc.15803.1.S1_at	0.896195	0.537302	-1.86115	0.00644478	0.0493078	NTRK2	BDNF/NT-3 growth factors receptor precursor (EC 2.7.1.112) (TrkB tyrosine kinase) (GP145-TrkB) (Trk-B). [Source:Uniprot/SWISSPROT;Acc:Q16620]
Ssc.24877.1.S1_at	0.895378	0.537606	-1.8601	0.00495009	0.042847	C21orf107	WD-repeat protein 9. [Source:Uniprot/SWISSPROT;Acc:Q9NSI6]
Ssc.19000.1.A1_at	0.894315	0.538002	-1.85873	0.00093386	0.0179084	SLC16A4	Monocarboxylate transporter 5 (MCT 5) (MCT 4). [Source:Uniprot/SWISSPROT;Acc:O15374]
Ssc.13118.1.A1_at	0.893911	0.538153	-1.85821	0.00214828	0.0275268	UBE2E1	Ubiquitin-conjugating enzyme E2 E1 (EC 6.3.2.19) (Ubiquitin-protein ligase E1) (Ubiquitin carrier protein E1) (UbcH6). [Source:Uniprot/SWISSPROT;Acc:P51965]
Ssc.7952.1.A1_at	0.893034	0.53848	-1.85708	0.00204779	0.0269149	PLEKHG1	Pleckstrin homology domain containing family G member 1 (Fragment). [Source:Uniprot/SWISSPROT;Acc:Q9ULL1]
Ssc.25066.1.S1_at	0.89302	0.538486	-1.85706	0.00061453	0.0147524	MCPH1	microcephalin; BRCT-repeat inhibitor of TERT expression 1 [Homo sapiens]. [Source:RefSeq;Acc:NM_024596]
Ssc.28164.2.S1_at	0.892928	0.53852	-1.85694	0.000375087	0.012163	INCENP	Inner centromere protein. [Source:Uniprot/SWISSPROT;Acc:Q9NQS7]
Ssc.6287.3.A1_at	0.892837	0.538554	-1.85682	0.00280342	0.031469	KIAA0685
Ssc.11057.3.S1_at	0.892723	0.538597	-1.85668	0.000133207	0.00863668	RER1_HUMAN	RER1 protein. [Source:Uniprot/SWISSPROT;Acc:O15258]
Ssc.15481.1.S1_at	0.892355	0.538734	-1.8562	0.000717845	0.0160101	DNTT	DNA nucleotidylexotransferase (EC 2.7.7.31) (Terminal addition enzyme) (Terminal deoxynucleotidyltransferase) (Terminal transferase). [Source:Uniprot/SWISSPROT;Acc:P04053]
Ssc.1904.2.S1_at	0.891371	0.539101	-1.85494	0.00225137	0.0282129	NP_065161	CTL2 gene [Homo sapiens]. [Source:RefSeq;Acc:NM_020428]
Ssc.3420.1.S1_at	0.891298	0.539129	-1.85484	0.000322107	0.0115114	C14orf111	Protein C14orf111 (CGI-35). [Source:Uniprot/SWISSPROT;Acc:Q9Y324]
Ssc.2284.1.S1_at	0.889777	0.539697	-1.85289	0.000627605	0.014916	HDAC7A	Histone deacetylase 7a (HD7a). [Source:Uniprot/SWISSPROT;Acc:Q8WUI4]
Ssc.28902.1.S1_at	0.889392	0.539842	-1.85239	0.000140517	0.00875888	NUP153	Nuclear pore complex protein Nup153 (Nucleoporin Nup153) (153 kDa nucleoporin). [Source:Uniprot/SWISSPROT;Acc:P49790]
Ssc.28336.1.A1_at	0.88905	0.53997	-1.85196	0.00069303	0.0156829	SH3BP5	SH3 domain-binding protein 5 (SH3 domain-binding protein that preferentially associates with BTK). [Source:Uniprot/SWISSPROT;Acc:O60239]
Ssc.23933.1.A1_at	0.888906	0.540023	-1.85177	0.00058387	0.0143721	MPDZ	multiple PDZ domain protein [Homo sapiens]. [Source:RefSeq;Acc:NM_003829]
Ssc.11787.2.A1_at	0.887748	0.540457	-1.85029	0.00343048	0.0351836	RASSF2	Ras association domain family 2. [Source:Uniprot/SWISSPROT;Acc:P50749]
Ssc.8906.1.A1_at	0.887567	0.540525	-1.85005	0.000148776	0.00885745	PIAS1	Protein inhibitor of activated STAT protein 1 (Gu binding protein) (GBP) (RNA helicase II binding protein) (DEAD/H box-binding protein 1). [Source:Uniprot/SWISSPROT;Acc:O75925]
Ssc.18274.1.S1_at	0.886457	0.540941	-1.84863	0.000272358	0.0108548	CCDC11	coiled-coil domain containing 11 [Source:RefSeq_peptide;Acc:NP_659457]
Ssc.22544.1.S1_at	0.885928	0.541139	-1.84795	0.00368852	0.0364366	NP_060819	multiple C2-domains with two transmembrane regions 2 [Homo sapiens]. [Source:RefSeq;Acc:NM_018349]
Ssc.13657.1.A1_at	0.885557	0.541278	-1.84748	0.00316623	0.0336323	ATF2	Cyclic-AMP-dependent transcription factor ATF-2 (Activating transcription factor 2) (cAMP response element binding protein CRE- BP1) (HB16). [Source:Uniprot/SWISSPROT;Acc:P15336]
Ssc.15277.1.S1_at	0.885427	0.541327	-1.84731	0.00530802	0.0446101	LTB	Lymphotoxin-beta (LT-beta) (Tumor necrosis factor C) (TNF-C) (Tumor necrosis factor ligand superfamily member 3). [Source:Uniprot/SWISSPROT;Acc:Q06643]
Ssc.9479.1.A1_at	0.884917	0.541519	-1.84666	4.73186e-05	0.00613692	HASP_HUMAN	Serine/threonine-protein kinase Haspin (EC 2.7.1.37) (Haploid germ cell-specific nuclear protein kinase) (H-Haspin) (Germ cell-specific gene 2 protein). [Source:Uniprot/SWISSPROT;Acc:Q8TF76]
Ssc.4976.1.S1_at	0.884358	0.541728	-1.84594	0.000184971	0.00925738	TACC3	Transforming acidic coiled-coil-containing protein 3 (ERIC-1). [Source:Uniprot/SWISSPROT;Acc:Q9Y6A5]
Ssc.22571.1.S1_at	0.883377	0.542097	-1.84469	0.0061713	0.0480536	ALG5	Dolichyl-phosphate beta-glucosyltransferase (EC 2.4.1.117) (DolP- glucosyltransferase) (HSPC149). [Source:Uniprot/SWISSPROT;Acc:Q9Y673]
Ssc.10495.1.A1_at	0.881879	0.54266	-1.84277	0.000607697	0.0147252	NP_067035	HCF-binding transcription factor Zhangfei [Homo sapiens]. [Source:RefSeq;Acc:NM_021212]
Ssc.20406.1.S1_at	0.881619	0.542758	-1.84244	0.000392459	0.0123272	CDC25B	M-phase inducer phosphatase 2 (EC 3.1.3.48) (Dual specificity phosphatase Cdc25B). [Source:Uniprot/SWISSPROT;Acc:P30305]
Ssc.8589.1.S1_at	0.880868	0.543041	-1.84148	0.000446641	0.0129811	AMY2B	Alpha-amylase 2B precursor (EC 3.2.1.1) (1,4-alpha-D-glucan glucanohydrolase) (Alpha-amylase carcinoid). [Source:Uniprot/SWISSPROT;Acc:P19961]
Ssc.9139.1.A1_at	0.879015	0.543739	-1.83912	0.000261404	0.0106518	DNMT2	DNA (cytosine-5)-methyltransferase-like protein 2 (Dnmt2) (DNA methyltransferase homolog HsaIIP) (DNA MTase homolog HsaIIP) (M.HsaIIP) (PuMet). [Source:Uniprot/SWISSPROT;Acc:O14717]
Ssc.7852.1.A1_at	0.876904	0.544535	-1.83643	0.000414273	0.012666	NNT	NAD(P) transhydrogenase, mitochondrial precursor (EC 1.6.1.2) (Pyridine nucleotide transhydrogenase) (Nicotinamide nucleotide transhydrogenase). [Source:Uniprot/SWISSPROT;Acc:Q13423]
Ssc.9993.2.A1_at	0.875973	0.544886	-1.83524	0.000316872	0.0114067	NP_055494	translokin; centrosomal protein 57 kDa [Homo sapiens]. [Source:RefSeq;Acc:NM_014679]
Ssc.11718.1.S1_at	0.87595	0.544895	-1.83522	0.00229832	0.0284904	ICOSL	ICOS ligand precursor (B7 homolog 2) (B7-H2) (B7-like protein Gl50) (B7-related protein-1) (B7RP-1). [Source:Uniprot/SWISSPROT;Acc:O75144]
Ssc.11984.1.A1_at	0.87585	0.544933	-1.83509	0.000353495	0.0120304	FANCD2	Fanconi anemia, complementation group D2 [Homo sapiens]. [Source:RefSeq;Acc:NM_033084]
Ssc.25505.1.S1_at	0.875513	0.54506	-1.83466	0.00273365	0.0310469	FALZ	Fetal Alzheimer antigen (Fetal Alz-50-reactive clone 1). [Source:Uniprot/SWISSPROT;Acc:Q12830]
Ssc.27628.1.A1_at	0.875303	0.545139	-1.83439	0.00282973	0.0316541	NP_057023	CGI-09 protein [Homo sapiens]. [Source:RefSeq;Acc:NM_015939]
Ssc.21986.1.S1_at	0.874828	0.545319	-1.83379	0.000345892	0.0119029	ZNF238	Zinc finger protein 238 (Transcriptional repressor RP58) (58 kDa repressor protein) (Zinc finger protein C2H2-171) (Translin associated zinc finger protein-1) (TAZ-1) (Zinc finger and BTB domain containing protein 18). [Source:Uniprot/SWISSPROT;Acc:Q99592]
Ssc.29886.1.A1_at	0.874579	0.545413	-1.83347	0.000232025	0.0101031	CHD9	chromodomain helicase DNA binding protein 9; 1810014J18Rik; proteinx0008 [Homo sapiens]. [Source:RefSeq;Acc:NM_025134]
Ssc.23221.1.S1_at	0.874512	0.545438	-1.83339	0.000786623	0.0166418	APOF	Apolipoprotein F precursor (Apo-F). [Source:Uniprot/SWISSPROT;Acc:Q13790]
Ssc.25837.1.S1_a_at	0.874308	0.545516	-1.83313	0.00119171	0.0201456	THOC2	THO complex subunit 2 (Tho2). [Source:Uniprot/SWISSPROT;Acc:Q8NI27]
Ssc.24162.1.S1_at	0.873489	0.545825	-1.83209	0.00183343	0.0253746	VAV2	Vav-2 protein. [Source:Uniprot/SWISSPROT;Acc:P52735]
Ssc.3770.1.A1_at	0.872962	0.546024	-1.83142	9.18677e-05	0.00805752	Q9NX89	mitogen-activated protein kinase kinase kinase kinase 4 (MAP4K4), transcript variant 3, mRNA [Source:RefSeq_dna;Acc:NM_145687]
Ssc.22487.1.S1_at	0.87208	0.546359	-1.8303	0.0051939	0.0441598	NP_115787	esophageal cancer related gene 4 protein [Homo sapiens]. [Source:RefSeq;Acc:NM_032411]
Ssc.27039.1.S1_at	0.871757	0.546481	-1.82989	0.000292138	0.0111967	O15081
Ssc.13539.1.A1_at	0.871498	0.546579	-1.82956	0.0009832	0.0184144	PLAGL1	Zinc finger protein PLAGL1 (Pleiomorphic adenoma-like protein 1). [Source:Uniprot/SWISSPROT;Acc:Q9UM63]
Ssc.23265.1.A1_at	0.870886	0.546811	-1.82879	0.00163472	0.0238849	ZNF294	Zinc finger protein 294. [Source:Uniprot/SWISSPROT;Acc:O94822]
Ssc.23871.1.A1_at	0.869395	0.547376	-1.8269	0.000242007	0.0102834	UHRF1	ubiquitin-like, containing PHD and RING finger domains, 1; transcription factor ICBP90 [Homo sapiens]. [Source:RefSeq;Acc:NM_013282]
Ssc.1408.2.S1_at	0.869291	0.547416	-1.82677	0.000242507	0.0102834	MCM2	DNA replication licensing factor MCM2 (Minichromosome maintenance protein 2 homolog) (Nuclear protein BM28). [Source:Uniprot/SWISSPROT;Acc:P49736]
Ssc.29902.1.A1_at	0.86903	0.547515	-1.82643	0.00140352	0.0222305	TNPO3	Transportin 3 (Transportin-SR) (TRN-SR) (Importin 12). [Source:Uniprot/SWISSPROT;Acc:Q9Y5L0]
Ssc.11660.1.A1_at	0.868258	0.547808	-1.82546	0.00262798	0.0302601	NP_660323	similar to hepatocellular carcinoma-associated antigen HCA557b [Homo sapiens]. [Source:RefSeq;Acc:NM_145280]
Ssc.10845.1.A1_at	0.868208	0.547827	-1.82539	0.000806258	0.0166804	PACSIN1	Protein kinase C and casein kinase substrate in neurons protein 1. [Source:Uniprot/SWISSPROT;Acc:Q9BY11]
Ssc.3924.1.A1_at	0.866997	0.548287	-1.82386	0.000145218	0.00885745	C18orf21
Ssc.7093.2.S1_at	0.866055	0.548645	-1.82267	0.00114023	0.0197316	HPSE	heparanase; heparanase-1 [Homo sapiens]. [Source:RefSeq;Acc:NM_006665]
Ssc.28182.1.A1_at	0.86477	0.549134	-1.82105	0.00017195	0.00888212	MAP3K12	Mitogen-activated protein kinase kinase kinase 12 (EC 2.7.1.37) (Leucine-zipper protein kinase) (ZPK). [Source:Uniprot/SWISSPROT;Acc:Q12852]
Ssc.8270.1.S1_at	0.862859	0.549862	-1.81864	0.000100398	0.00816038	NP_055494	translokin; centrosomal protein 57 kDa [Homo sapiens]. [Source:RefSeq;Acc:NM_014679]
Ssc.22577.1.S1_at	0.861217	0.550488	-1.81657	0.000327333	0.0115665	NP_055776	rap2 interacting protein x [Homo sapiens]. [Source:RefSeq;Acc:NM_014961]
Ssc.8280.1.A1_at	0.860944	0.550592	-1.81623	0.000165121	0.00885745	WDR41	WD repeat domain 41 [Homo sapiens]. [Source:RefSeq;Acc:NM_018268]
Ssc.15109.1.S1_at	0.860572	0.550734	-1.81576	0.000574811	0.0142691	C9orf81	PREDICTED: chromosome 9 open reading frame 81 [Source:RefSeq_peptide;Acc:XP_095991]
Ssc.24024.1.S1_at	0.860091	0.550918	-1.81515	0.000776327	0.0165417	Q9H0V5
Ssc.2060.1.A1_at	0.85924	0.551243	-1.81408	0.000136827	0.00870745	GCN1L1	HsGCN1 (Fragment). [Source:Uniprot/SPTREMBL;Acc:Q99736]
Ssc.14182.1.A1_at	0.859147	0.551278	-1.81397	5.9476e-05	0.00673587	CCNB2	G2/mitotic-specific cyclin B2. [Source:Uniprot/SWISSPROT;Acc:O95067]
Ssc.1781.2.A1_at	0.858495	0.551528	-1.81315	0.00490734	0.0426922	RBM25
Ssc.5092.1.S1_at	0.858097	0.55168	-1.81265	0.00375927	0.0369181	NIN	Ninein (hNinein). [Source:Uniprot/SWISSPROT;Acc:Q8N4C6]
Ssc.10922.1.A1_at	0.857799	0.551794	-1.81227	0.00483863	0.0423116	SPATA5	spermatogenesis associated factor SPAF [Homo sapiens]. [Source:RefSeq;Acc:NM_145207]
Ssc.15704.1.S1_a_at	0.857122	0.552053	-1.81142	0.00108231	0.0192682	SFRS16	Splicing factor, arginine/serine-rich 16 (Suppressor of white-apricot homolog 2). [Source:Uniprot/SWISSPROT;Acc:Q8N2M8]
Ssc.307.1.S1_at	0.856521	0.552283	-1.81067	0.00268124	0.0307397	PPP1R12A	Protein phosphatase 1 regulatory subunit 12A (Myosin phosphatase targeting subunit 1) (Myosin phosphatase target subunit 1) (Protein phosphatase myosin-binding subunit). [Source:Uniprot/SWISSPROT;Acc:O14974]
Ssc.27554.1.S1_at	0.856025	0.552473	-1.81004	0.00250854	0.0296424	POLR1A	DNA-directed RNA polymerase I largest subunit (EC 2.7.7.6) (RNA polymerase I 194 kDa subunit) (RPA194). [Source:Uniprot/SWISSPROT;Acc:O95602]
Ssc.10078.1.A1_at	0.854926	0.552894	-1.80867	0.00527679	0.0444543	PCSK5	Proprotein convertase subtilisin/kexin type 5 precursor (EC 3.4.21.-) (Proprotein convertase PC5) (Subtilisin/kexin-like protease PC5) (PC6) (hPC6). [Source:Uniprot/SWISSPROT;Acc:Q92824]
Ssc.16145.1.A1_at	0.854905	0.552902	-1.80864	0.000820638	0.0167929	HTR2B	5-hydroxytryptamine 2B receptor (5-HT-2B) (Serotonin receptor 2B). [Source:Uniprot/SWISSPROT;Acc:P41595]
Ssc.31025.1.S1_at	0.854126	0.5532	-1.80766	0.00047133	0.0131701	C16orf5
Ssc.19189.1.S1_at	0.85411	0.553207	-1.80764	0.00079114	0.0166418	TMEM16E	transmembrane protein 16E; integral membrane protein GDD1 [Homo sapiens]. [Source:RefSeq;Acc:NM_213599]
Ssc.3364.2.S1_at	0.854035	0.553235	-1.80755	0.0017188	0.0244906	PUM1	Pumilio homolog 1 (Pumilio1) (HsPUM). [Source:Uniprot/SWISSPROT;Acc:Q14671]
Ssc.29724.1.A1_at	0.853809	0.553322	-1.80727	0.00261921	0.0302189	HS2ST1	heparan sulfate 2-O-sulfotransferase 1 [Homo sapiens]. [Source:RefSeq;Acc:NM_012262]
Ssc.25667.3.S1_at	0.853377	0.553488	-1.80672	0.00142554	0.0223882	CSPG6	Structural maintenance of chromosome 3 (Chondroitin sulfate proteoglycan 6) (Chromosome-associated polypeptide) (hCAP) (Bamacan) (Basement membrane-associated chondroitin proteoglycan). [Source:Uniprot/SWISSPROT;Acc:Q9UQE7]
Ssc.11164.2.S1_a_at	0.852141	0.553962	-1.80518	0.000812592	0.0167683	Q96JN1
Ssc.3522.2.S1_at	0.851287	0.55429	-1.80411	1.39969e-05	0.00493728	CNP	2',3'-cyclic-nucleotide 3'-phosphodiesterase (EC 3.1.4.37) (CNP) (CNPase). [Source:Uniprot/SWISSPROT;Acc:P09543]
Ssc.14402.1.A1_at	0.851075	0.554371	-1.80385	0.000116192	0.00843741	CIT	Citron protein (Rho-interacting, serine/threonine kinase 21) (Fragment). [Source:Uniprot/SWISSPROT;Acc:O14578]
Ssc.28238.1.A1_at	0.848911	0.555204	-1.80114	0.001344	0.0217155	TMC4	transmembrane channel-like 4 [Homo sapiens]. [Source:RefSeq;Acc:NM_144686]
Ssc.7236.1.A1_at	0.847776	0.555641	-1.79972	0.00195997	0.0263107	AP1S2	Adapter-related protein complex 1 sigma 1B subunit (Sigma-adaptin 1B) (Adaptor protein complex AP-1 sigma-1B subunit) (Golgi adaptor HA1/AP1 adaptin sigma-1B subunit) (Clathrin assembly protein complex 1 sigma- 1B small chain) (Sigma 1B subunit of AP-1 clathrin) (DC22). [Source:Uniprot/SWISSPROT;Acc:P56377]
Ssc.25012.1.S1_at	0.847709	0.555667	-1.79964	0.0023705	0.0287354	NP_065726	kinetochore protein Spc25 [Homo sapiens]. [Source:RefSeq;Acc:NM_020675]
Ssc.21130.1.S1_at	0.847473	0.555757	-1.79935	0.00228086	0.0283614	DIXDC1	DIX domain containing 1 [Homo sapiens]. [Source:RefSeq;Acc:NM_033425]
Ssc.13452.1.A1_at	0.847347	0.555806	-1.79919	9.50288e-05	0.00805752	SEC24D	Protein transport protein Sec24D (SEC24-related protein D). [Source:Uniprot/SWISSPROT;Acc:O94855]
Ssc.11502.1.A1_at	0.846238	0.556233	-1.79781	0.00321868	0.0339039	SDK1	sidekick homolog 1 [Homo sapiens]. [Source:RefSeq;Acc:NM_152744]
Ssc.16453.1.S1_at	0.845855	0.556381	-1.79733	0.00112815	0.0197316	Q9BT23
Ssc.25641.1.S1_at	0.844174	0.557029	-1.79524	0.00328609	0.0343391	CDK6	Cell division protein kinase 6 (EC 2.7.1.37) (Serine/threonine-protein kinase PLSTIRE). [Source:Uniprot/SWISSPROT;Acc:Q00534]
Ssc.6286.1.A1_at	0.843027	0.557473	-1.79381	0.00222174	0.027987	SMC5L1	SMC5 protein [Homo sapiens]. [Source:RefSeq;Acc:NM_015110]
Ssc.14242.1.A1_at	0.842691	0.557603	-1.79339	0.0023985	0.0289585	FBXW11	F-box/WD-repeat protein 11 (F-box/WD-repeat protein 1B) (F-box and WD- repeats protein beta-TrCP2). [Source:Uniprot/SWISSPROT;Acc:Q9UKB1]
Ssc.26527.2.A1_at	0.84075	0.558353	-1.79098	0.000795448	0.0166418	NP_060910	phosphoprotein associated with glycosphingolipid-enriched microdomains [Homo sapiens]. [Source:RefSeq;Acc:NM_018440]
Ssc.25123.1.A1_at	0.837495	0.559614	-1.78694	0.00407971	0.0384734	AKAP6	A-kinase anchor protein 6 (Protein kinase A anchoring protein 6) (PRKA6) (A-kinase anchor protein 100 kDa) (AKAP 100) (mAKAP). [Source:Uniprot/SWISSPROT;Acc:Q13023]
Ssc.27580.1.S1_at	0.836602	0.559961	-1.78584	0.000137385	0.00870745	SEC31L2	S. cerevisiae SEC31-like 2 isoform a; secretory pathway component Sec31B-1 [Homo sapiens]. [Source:RefSeq;Acc:NM_015490]
Ssc.24873.1.S1_at	0.835952	0.560213	-1.78503	0.00153366	0.0230717	ARHGEF2	Rho guanine nucleotide exchange factor 2 (GEF-H1 protein) (Proliferating cell nucleolar antigen p40). [Source:Uniprot/SWISSPROT;Acc:Q92974]
Ssc.26932.2.A1_at	0.835485	0.560395	-1.78446	0.00401503	0.0381587	Q96IS5
Ssc.6277.1.A1_at	0.834756	0.560678	-1.78356	0.0015984	0.0235974	PCNT2	Pericentrin 2 (Pericentrin B) (Kendrin). [Source:Uniprot/SWISSPROT;Acc:O95613]
Ssc.17233.1.A1_at	0.833842	0.561033	-1.78243	0.00458855	0.0409506	PDE4D	cAMP-specific 3',5'-cyclic phosphodiesterase 4D (EC 3.1.4.17) (DPDE3) (PDE43). [Source:Uniprot/SWISSPROT;Acc:Q08499]
Ssc.6511.1.A1_at	0.833709	0.561085	-1.78226	0.00245795	0.0293967	IGSF4	immunoglobulin superfamily, member 4; nectin-like protein 2; tumor suppressor in lung cancer 1 [Homo sapiens]. [Source:RefSeq;Acc:NM_014333]
Ssc.26821.1.S1_at	0.831889	0.561793	-1.78001	0.000412682	0.0126532	RNF111	ring finger protein 111; Arkadia [Homo sapiens]. [Source:RefSeq;Acc:NM_017610]
Ssc.22097.1.A1_at	0.831349	0.562003	-1.77935	0.000151598	0.00885745	EYA3	Eyes absent homolog 3 (EC 3.1.3.48). [Source:Uniprot/SWISSPROT;Acc:Q99504]
Ssc.6108.1.A1_at	0.831286	0.562028	-1.77927	0.000199312	0.0095306	LRP1B	Low-density lipoprotein receptor-related protein 1B precursor (Low- density lipoprotein receptor-related protein-deleted in tumor) (LRP- DIT). [Source:Uniprot/SWISSPROT;Acc:Q9NZR2]
Ssc.14197.1.A1_at	0.831234	0.562048	-1.77921	0.00626341	0.0485671	Q86VC6
Ssc.3659.1.S1_at	0.830939	0.562163	-1.77884	0.00439473	0.0400204	MLL	Zinc finger protein HRX (ALL-1) (Trithorax-like protein). [Source:Uniprot/SWISSPROT;Acc:Q03164]
Ssc.19528.1.A1_at	0.830703	0.562255	-1.77855	0.00117986	0.0200293	GLTP_HUMAN	Glycolipid transfer protein (GLTP). [Source:Uniprot/SWISSPROT;Acc:Q9NZD2]
Ssc.27276.1.A1_at	0.830412	0.562369	-1.77819	0.00262065	0.0302189	Q9HB73
Ssc.26882.1.A1_at	0.830291	0.562416	-1.77804	0.00510919	0.0437562	NP_079456	centrosome protein Cep63 [Homo sapiens]. [Source:RefSeq;Acc:NM_025180]
Ssc.30295.1.A1_at	0.830175	0.562461	-1.7779	0.00126124	0.0207962	CUL1	Cullin homolog 1 (CUL-1). [Source:Uniprot/SWISSPROT;Acc:Q13616]
Ssc.21715.1.A1_at	0.829398	0.562764	-1.77694	0.000536113	0.0138317	Q7Z7F0	BLOM7 gamma. [Source:Uniprot/SPTREMBL;Acc:Q7Z7E9]
Ssc.1615.1.A1_at	0.829252	0.562821	-1.77676	0.00223303	0.0280906	MYNN	myoneurin [Homo sapiens]. [Source:RefSeq;Acc:NM_018657]
Ssc.1843.1.S1_at	0.829227	0.562831	-1.77673	0.000537042	0.0138354	MYBL2	Myb-related protein B (B-Myb). [Source:Uniprot/SWISSPROT;Acc:P10244]
Ssc.22824.1.S1_at	0.828433	0.563141	-1.77576	0.000574199	0.0142691	SEPHS1	Selenide,water dikinase 1 (EC 2.7.9.3) (Selenophosphate synthetase 1) (Selenium donor protein 1). [Source:Uniprot/SWISSPROT;Acc:P49903]
Ssc.10864.1.A1_at	0.828236	0.563217	-1.77551	0.0014971	0.0229299	NP_079087	pre-mRNA cleavage factor I, 59 kDa subunit [Homo sapiens]. [Source:RefSeq;Acc:NM_024811]
Ssc.8984.1.S1_at	0.828118	0.563264	-1.77537	0.00286641	0.0319004	ARHGEF2	Rho guanine nucleotide exchange factor 2 (GEF-H1 protein) (Proliferating cell nucleolar antigen p40). [Source:Uniprot/SWISSPROT;Acc:Q92974]
Ssc.11552.1.A1_at	0.827056	0.563678	-1.77406	0.00406997	0.0384115	TTF1	transcription termination factor, RNA polymerase I [Homo sapiens]. [Source:RefSeq;Acc:NM_007344]
Ssc.23832.1.S1_at	0.826777	0.563787	-1.77372	3.13905e-05	0.00565644	UBE1DC1	ubiquitin-activating enzyme E1-domain containing 1 isoform 1 [Homo sapiens]. [Source:RefSeq;Acc:NM_024818]
Ssc.5375.2.A1_a_at	0.826422	0.563926	-1.77328	0.0001615	0.00885745	NP_056039	retinoblastoma-associated protein 140; CTCL tumor antigen se89-1 [Homo sapiens]. [Source:RefSeq;Acc:NM_015224]
Ssc.29787.1.A1_at	0.825499	0.564287	-1.77215	4.52175e-05	0.00608778	NP_006470	RAD51 associated protein 1; RAD51-interacting protein [Homo sapiens]. [Source:RefSeq;Acc:NM_006479]
Ssc.5588.1.A1_at	0.82325	0.565167	-1.76939	0.00181426	0.0252608	RGS11	Regulator of G-protein signaling 11 (RGS11). [Source:Uniprot/SWISSPROT;Acc:O94810]
Ssc.10726.1.A1_at	0.823011	0.565261	-1.76909	8.24717e-05	0.00775119	ASTN	Astrotactin 1 (Fragment). [Source:Uniprot/SWISSPROT;Acc:O14525]
Ssc.28490.1.S1_at	0.822553	0.565441	-1.76853	0.0010272	0.0187862	SLC38A1	amino acid transporter system A1 [Homo sapiens]. [Source:RefSeq;Acc:NM_030674]
Ssc.15650.2.A1_at	0.822403	0.565499	-1.76835	2.30298e-05	0.00534181	EVL	Ena/vasodilator stimulated phosphoprotein-like protein (Ena/VASP-like protein). [Source:Uniprot/SWISSPROT;Acc:Q9UI08]
Ssc.20025.1.S1_at	0.821093	0.566013	-1.76674	0.000659618	0.0153147	WHSC1	Wolf-Hirschhorn syndrome candidate 1 protein isoform 3; trithorax/ash1-related protein 5; multiple myeloma SET domain protein; IL5 promoter REII region-binding protein [Homo sapiens]. [Source:RefSeq;Acc:NM_133332]
Ssc.24519.1.S1_at	0.820656	0.566184	-1.76621	0.000885478	0.0174086	MCPH1	microcephalin; BRCT-repeat inhibitor of TERT expression 1 [Homo sapiens]. [Source:RefSeq;Acc:NM_024596]
Ssc.27790.1.A1_at	0.820553	0.566225	-1.76608	0.00010665	0.00820003	SIGLEC5	Sialic acid binding Ig-like lectin 5 precursor (Siglec-5) (Obesity- binding protein 2) (OB binding protein-2) (OB-BP2) (CD33 antigen-like 2) (CD170 antigen). [Source:Uniprot/SWISSPROT;Acc:O15389]
Ssc.1180.1.S1_at	0.820425	0.566275	-1.76593	0.000170661	0.00885745	DNAJB2	DnaJ homolog subfamily B member 2 (Heat shock 40 kDa protein 3) (DnaJ protein homolog 1) (HSJ-1). [Source:Uniprot/SWISSPROT;Acc:P25686]
Ssc.11143.1.S1_at	0.819163	0.566771	-1.76438	0.000704235	0.0158769	PGAM2	Phosphoglycerate mutase 2 (EC 5.4.2.1) (EC 5.4.2.4) (EC 3.1.3.13) (Phosphoglycerate mutase isozyme M) (PGAM-M) (BPG-dependent PGAM 2) (Muscle-specific phosphoglycerate mutase). [Source:Uniprot/SWISSPROT;Acc:P15259]
Ssc.15704.2.S1_at	0.818087	0.567194	-1.76307	0.0051328	0.0437986	SFRS16	Splicing factor, arginine/serine-rich 16 (Suppressor of white-apricot homolog 2). [Source:Uniprot/SWISSPROT;Acc:Q8N2M8]
AFFX-Ssc-r2-Bs-lys-M_at	0.817926	0.567257	-1.76287	0.0010584	0.0190586	lys
Ssc.2288.1.A1_at	0.815816	0.568087	-1.76029	0.000330978	0.0115881	WDR6	WD-repeat protein 6. [Source:Uniprot/SWISSPROT;Acc:Q9NNW5]
Ssc.25140.1.A1_at	0.815254	0.568309	-1.75961	0.00109831	0.0194021	Q7Z7F0	BLOM7 gamma. [Source:Uniprot/SPTREMBL;Acc:Q7Z7E9]
Ssc.11794.1.A1_at	0.815253	0.568309	-1.75961	0.00156514	0.0232596	ZADH2	zinc binding alcohol dehydrogenase, domain containing 2 [Homo sapiens]. [Source:RefSeq;Acc:NM_175907]
Ssc.27633.1.S1_at	0.814908	0.568445	-1.75919	0.00139115	0.0221656	NKTR	NK-tumor recognition protein (Natural-killer cells cyclophilin-related protein) (NK-TR protein). [Source:Uniprot/SWISSPROT;Acc:P30414]
Ssc.10751.1.A1_at	0.814141	0.568747	-1.75825	0.00522996	0.0442675	SFXN1	Sideroflexin 1. [Source:Uniprot/SWISSPROT;Acc:Q9H9B4]
Ssc.14196.1.A1_at	0.813919	0.568835	-1.75798	0.000515229	0.0136392	CDCA2	cell division cycle associated 2 [Homo sapiens]. [Source:RefSeq;Acc:NM_152562]
Ssc.18178.1.S1_at	0.813858	0.568859	-1.75791	0.000225186	0.0100151	KIAA1754	KIAA1754 [Source:RefSeq_peptide;Acc:NP_203755]
Ssc.6969.1.A1_at	0.813828	0.56887	-1.75787	0.00506183	0.0435473	NP_059136	nuclear protein double minute 1 [Homo sapiens]. [Source:RefSeq;Acc:NM_017440]
Ssc.7785.1.S1_at	0.813283	0.569085	-1.75721	0.00301865	0.0328902	NP_443164	pro-oncosis receptor inducing membrane injury gene; keratinocytes associated transmembrane protein 3 [Homo sapiens]. [Source:RefSeq;Acc:NM_052932]
Ssc.16620.1.A1_at	0.812848	0.569257	-1.75668	0.00442196	0.0401478	Q8N8A2
Ssc.24344.1.S1_a_at	0.812507	0.569391	-1.75626	0.000818174	0.0167929	DNMT1	DNA (cytosine-5)-methyltransferase 1 (EC 2.1.1.37) (Dnmt1) (DNA methyltransferase HsaI) (DNA MTase HsaI) (MCMT) (M.HsaI). [Source:Uniprot/SWISSPROT;Acc:P26358]
Ssc.10134.1.A1_at	0.81238	0.569442	-1.75611	0.00011811	0.00843741	DSIPI	Glucocorticoid-induced leucine zipper protein (Delta sleep-inducing peptide immunoreactor) (DSIP-immunoreactive peptide) (DIP protein) (hDIP) (TSC-22-like protein) (TSC-22R). [Source:Uniprot/SWISSPROT;Acc:Q99576]
Ssc.24015.1.S1_at	0.812072	0.569563	-1.75573	0.00271633	0.0309637	Q7L4P6
Ssc.5472.1.A1_at	0.810077	0.570351	-1.75331	0.00321304	0.0338997	NP_775269	nuclear DNA-binding protein; small unique nuclear receptor corepressor; C1D DNA-binding protein [Homo sapiens]. [Source:RefSeq;Acc:NM_006333]
Ssc.18894.1.S1_a_at	0.809537	0.570565	-1.75265	0.00277079	0.0312488	Q96GX8	MGC17624 protein [Source:RefSeq_peptide;Acc:NP_996850]
Ssc.5407.2.S1_at	0.808941	0.570801	-1.75193	0.000212385	0.00975881	Q9H6L5
Ssc.29038.1.A1_at	0.808311	0.57105	-1.75116	0.00101624	0.0186666	MBNL3	Muscleblind-like X-linked protein (Muscleblind-like protein 3) (Cys3His CCG1-required protein) (HCHCR protein). [Source:Uniprot/SWISSPROT;Acc:Q9NUK0]
Ssc.20740.1.S1_at	0.807506	0.571369	-1.75018	0.00381842	0.0372019	PPP1R9B	protein phosphatase 1, regulatory subunit 9B; neurabin II; spinophilin [Homo sapiens]. [Source:RefSeq;Acc:NM_032595]
Ssc.1663.1.S1_at	0.807256	0.571468	-1.74988	0.00310458	0.0333257	CHD3	Chromodomain helicase-DNA-binding protein 3 (CHD-3) (Mi-2 autoantigen 240 kDa protein) (Mi2-alpha). [Source:Uniprot/SWISSPROT;Acc:Q12873]
Ssc.6631.2.A1_at	0.806701	0.571688	-1.74921	0.00169399	0.0243094	DMTF1	cyclin D binding myb-like transcription factor 1; cyclin D-binding Myb-like protein [Homo sapiens]. [Source:RefSeq;Acc:NM_021145]
Ssc.11164.1.A1_at	0.806587	0.571733	-1.74907	0.000271354	0.0108548	POLG	DNA polymerase gamma subunit 1 (EC 2.7.7.7) (Mitochondrial DNA polymerase catalytic subunit) (PolG-alpha). [Source:Uniprot/SWISSPROT;Acc:P54098]
Ssc.19397.1.A1_at	0.804771	0.572453	-1.74687	0.00051713	0.0136392	ASH1L	ash1 (absent, small, or homeotic)-like [Homo sapiens]. [Source:RefSeq;Acc:NM_018489]
Ssc.6610.1.A1_at	0.804604	0.572519	-1.74667	0.000321492	0.0115064	O94853
Ssc.927.1.S1_at	0.803742	0.572862	-1.74562	0.00233826	0.0286257	EYA3	Eyes absent homolog 3 (EC 3.1.3.48). [Source:Uniprot/SWISSPROT;Acc:Q99504]
Ssc.30758.1.S1_s_at	0.803452	0.572976	-1.74527	0.00444515	0.0402819	IFI30	Gamma-interferon inducible lysosomal thiol reductase precursor (Gamma- interferon-inducible protein IP-30). [Source:Uniprot/SWISSPROT;Acc:P13284]
Ssc.19641.1.S1_at	0.803095	0.573118	-1.74484	0.00316133	0.0335961	ZDHHC14	Zinc finger DHHC domain containing protein 14 (NEW1 domain containing protein) (NEW1CP). [Source:Uniprot/SWISSPROT;Acc:Q8IZN3]
Ssc.1859.1.S1_at	0.802928	0.573185	-1.74464	0.000383197	0.012163	E2F1	Transcription factor E2F1 (E2F-1) (Retinoblastoma binding protein 3) (RBBP-3) (PRB-binding protein E2F-1) (PBR3) (Retinoblastoma-associated protein 1) (RBAP-1). [Source:Uniprot/SWISSPROT;Acc:Q01094]
Ssc.15419.1.S1_at	0.802584	0.573321	-1.74422	0.00143033	0.0224439	BTK	Tyrosine-protein kinase BTK (EC 2.7.1.112) (Bruton's tyrosine kinase) (Agammaglobulinaemia tyrosine kinase) (ATK) (B cell progenitor kinase) (BPK). [Source:Uniprot/SWISSPROT;Acc:Q06187]
Ssc.27939.1.S1_at	0.802305	0.573432	-1.74389	0.00150926	0.0229993	Q6NWY8	PREDICTED: similar to RIKEN cDNA 3000004C01 [Source:RefSeq_peptide;Acc:XP_085634]
Ssc.1897.1.A1_at	0.801082	0.573919	-1.74241	0.00475058	0.0419223	CXorf45	chromosome X open reading frame 45 [Source:RefSeq_peptide;Acc:NP_079086]
Ssc.18814.1.A1_at	0.800642	0.574094	-1.74188	0.00587037	0.046798	NP_065090	PEST-containing nuclear protein [Homo sapiens]. [Source:RefSeq;Acc:NM_020357]
Ssc.25960.1.S1_at	0.800485	0.574156	-1.74169	6.50475e-06	0.00488922	TTC10	Tetratricopeptide repeat protein 10 (TPR repeat protein 10) (Recessive polycystic kidney disease protein Tg737 homolog). [Source:Uniprot/SWISSPROT;Acc:Q13099]
Ssc.7704.1.A1_at	0.800101	0.574309	-1.74122	0.00223346	0.0280906	PHACTR3	Phosphatase and actin regulator 3 (Scapinin) (Scaffold-associated PP1 inhibiting protein). [Source:Uniprot/SWISSPROT;Acc:Q96KR7]
Ssc.24549.1.S1_at	0.799558	0.574525	-1.74057	0.000291558	0.0111967	LIG1	DNA ligase I (EC 6.5.1.1) (Polydeoxyribonucleotide synthase [ATP]). [Source:Uniprot/SWISSPROT;Acc:P18858]
AFFX-r2-Bs-lys-3_at	0.799224	0.574658	-1.74016	0.00120958	0.0203366	lys
Ssc.18606.2.A1_at	0.798677	0.574876	-1.73951	0.0010536	0.0190434	AP3B1	Adapter-related protein complex 3 beta 1 subunit (Beta3A-adaptin) (Adaptor protein complex AP-3 beta-1 subunit) (AP-3 complex beta-1 subunit) (Clathrin assembly protein complex 3 beta-1 large chain). [Source:Uniprot/SWISSPROT;Acc:O00203]
Ssc.22480.1.S1_at	0.79857	0.574919	-1.73938	0.000599232	0.0146308	DTX1	Deltex protein 1 (Deltex-1) (Deltex1) (hDTX1). [Source:Uniprot/SWISSPROT;Acc:Q86Y01]
Ssc.7362.1.S1_at	0.794689	0.576468	-1.7347	3.27753e-05	0.00565973	EPRS	Bifunctional aminoacyl-tRNA synthetase [Includes: Glutamyl-tRNA synthetase (EC 6.1.1.17) (Glutamate--tRNA ligase); Prolyl-tRNA synthetase (EC 6.1.1.15) (Proline--tRNA ligase)]. [Source:Uniprot/SWISSPROT;Acc:P07814]
Ssc.27140.1.A1_at	0.793674	0.576873	-1.73348	0.00131748	0.0214595	PTPN2	Protein-tyrosine phosphatase, non-receptor type 2 (EC 3.1.3.48) (T- cell protein-tyrosine phosphatase) (TCPTP). [Source:Uniprot/SWISSPROT;Acc:P17706]
Ssc.6896.1.A1_at	0.793658	0.57688	-1.73346	0.00313113	0.0334278	NP_060887	soluble adenylyl cyclase; adenylate cyclase; ATP pyrophosphate-lyase; 3',5'-cyclic AMP synthetase; AH-related protein; Hypercalciuria, absorptive, 2 [Homo sapiens]. [Source:RefSeq;Acc:NM_018417]
Ssc.30915.1.A1_at	0.792796	0.577224	-1.73243	0.00622887	0.0483303	CUTL1	CCAAT displacement protein (CDP) (Cut-like 1). [Source:Uniprot/SWISSPROT;Acc:P39880]
Ssc.30658.1.A1_at	0.792292	0.577426	-1.73182	0.000304866	0.0112543	FBXL14	F-box/LRR-repeat protein 14 (F-box and leucine-rich repeat protein 14). [Source:Uniprot/SWISSPROT;Acc:Q8N1E6]
Ssc.4160.1.A1_at	0.792002	0.577542	-1.73148	0.00207392	0.026992	FUSIP1	FUS interacting serine-arginine rich protein 1 (TLS-associated protein with Ser-Arg repeats) (TLS-associated protein with SR repeats) (TASR) (TLS-associated serine-arginine protein) (TLS-associated SR protein) (40 kDa SR-repressor protein) (SRrp40) (Splicing factor SRp38). [Source:Uniprot/SWISSPROT;Acc:O75494]
Ssc.30045.1.A1_at	0.790761	0.578039	-1.72999	0.00216246	0.0275583	ARHGAP15	ARHGAP15; uncharacterized bone marrow protein BM046 [Homo sapiens]. [Source:RefSeq;Acc:NM_018460]
AFFX-LysX-M_at	0.790461	0.578159	-1.72963	0.00244387	0.0292573	lys
Ssc.10488.1.A1_at	0.788075	0.579116	-1.72677	0.00359021	0.0360411	EVI5	ecotropic viral integration site 5; neuroblastoma stage 4S gene [Homo sapiens]. [Source:RefSeq;Acc:NM_005665]
Ssc.14300.1.A1_at	0.787546	0.579329	-1.72614	0.00184613	0.0254451	Q8N925
Ssc.13360.1.A1_at	0.785614	0.580105	-1.72383	0.000776476	0.0165417	GMDS	GDP-mannose 4,6 dehydratase (EC 4.2.1.47) (GDP-D-mannose dehydratase) (GMD). [Source:Uniprot/SWISSPROT;Acc:O60547]
Ssc.25330.1.S1_at	0.785305	0.580229	-1.72346	0.000432386	0.0128454	Q96AE5
Ssc.26014.1.S1_at	0.78447	0.580565	-1.72246	0.00320965	0.0338997	NLK	Serine/threonine kinase NLK (EC 2.7.1.37) (Nemo-like kinase) (LAK1 protein). [Source:Uniprot/SWISSPROT;Acc:Q9UBE8]
Ssc.28113.1.A1_at	0.7844	0.580593	-1.72238	0.000100909	0.00816038	BIK	Bcl-2 interacting killer (Apoptosis inducer NBK) (BP4) (BIP1). [Source:Uniprot/SWISSPROT;Acc:Q13323]
Ssc.7115.1.A1_at	0.78419	0.580678	-1.72213	0.0018655	0.0256565	NUP153	Nuclear pore complex protein Nup153 (Nucleoporin Nup153) (153 kDa nucleoporin). [Source:Uniprot/SWISSPROT;Acc:P49790]
Ssc.13356.1.A1_at	0.78134	0.581826	-1.71873	6.52343e-05	0.00691504	TKTL1	Transketolase-like 1 (EC 2.2.1.1) (Transketolase 2) (TK 2) (Transketolase related protein). [Source:Uniprot/SWISSPROT;Acc:P51854]
Ssc.12462.1.A1_at	0.780658	0.582101	-1.71791	0.00395702	0.0378941	HTR2C	5-hydroxytryptamine 2C receptor (5-HT-2C) (Serotonin receptor 2C) (5HT-1C). [Source:Uniprot/SWISSPROT;Acc:P28335]
Ssc.1495.1.S1_a_at	0.779983	0.582374	-1.71711	0.000716463	0.0160101	TCEA1	Transcription elongation factor A protein 1 (Transcription elongation factor S-II protein 1) (Transcription elongation factor TFIIS.o). [Source:Uniprot/SWISSPROT;Acc:P23193]
Ssc.27349.1.S1_at	0.777202	0.583497	-1.7138	0.000360071	0.012111	PHC1	Polyhomeotic-like protein 1 (Early development regulator protein 1) (HPH1). [Source:Uniprot/SWISSPROT;Acc:P78364]
Ssc.18497.2.S1_at	0.77706	0.583555	-1.71364	0.00484252	0.0423147	NEIL1	nei endonuclease VIII-like 1; endonuclease VIII [Homo sapiens]. [Source:RefSeq;Acc:NM_024608]
Ssc.11151.1.A1_at	0.777056	0.583556	-1.71363	0.0016538	0.024004	NP_056039	retinoblastoma-associated protein 140; CTCL tumor antigen se89-1 [Homo sapiens]. [Source:RefSeq;Acc:NM_015224]
Ssc.16494.1.A1_at	0.77646	0.583797	-1.71292	0.00146951	0.0227383	DOK3	docking protein 3; Dok-like protein [Homo sapiens]. [Source:RefSeq;Acc:NM_024872]
Ssc.29774.1.A1_at	0.775848	0.584045	-1.7122	0.00176634	0.0249032	PRKCN	Protein kinase C, nu type (EC 2.7.1.-) (nPKC-nu) (Protein kinase EPK2). [Source:Uniprot/SWISSPROT;Acc:O94806]
Ssc.12783.1.A1_at	0.775732	0.584092	-1.71206	0.00045285	0.0130567	OLFM3	Noelin 3 precursor (Olfactomedin 3) (Optimedin) (UNQ1924/PRO4399). [Source:Uniprot/SWISSPROT;Acc:Q96PB7]
Ssc.8567.1.A1_at	0.775256	0.584285	-1.71149	0.00357538	0.0359521	RPL35A	60S ribosomal protein L35a. [Source:Uniprot/SWISSPROT;Acc:P18077]
Ssc.22984.1.S1_at	0.775186	0.584313	-1.71141	0.00057585	0.0142691	CRSP9	Cofactor required for Sp1 transcriptional activation subunit 9 (Transcriptional coactivator CRSP33) (RNA polymerase transcriptional regulation mediator subunit 7 homolog) (hMED7) (Activator-recruited cofactor 34 kDa component) (ARC34). [Source:Uniprot/SWISSPROT;Acc:O43513]
AFFX-r2-Bs-thr-M_s_at	0.773112	0.585154	-1.70895	0.00397839	0.0379932	thrC
Ssc.30423.1.A1_at	0.772914	0.585234	-1.70872	0.00332926	0.0346171	STAG2	Cohesin subunit SA-2 (Stromal antigen 2) (SCC3 homolog 2). [Source:Uniprot/SWISSPROT;Acc:Q8N3U4]
Ssc.5721.1.S1_at	0.772197	0.585525	-1.70787	0.000296529	0.0111978	CDC45L	CDC45-related protein (PORC-PI-1). [Source:Uniprot/SWISSPROT;Acc:O75419]
Ssc.12437.1.A1_at	0.771472	0.585819	-1.70701	0.00598565	0.047255	NLGN1	Neuroligin 1 precursor. [Source:Uniprot/SWISSPROT;Acc:Q8N2Q7]
Ssc.31065.1.A1_at	0.770422	0.586246	-1.70577	0.00292767	0.0323371	HNRPH1	Heterogeneous nuclear ribonucleoprotein H (hnRNP H). [Source:Uniprot/SWISSPROT;Acc:P31943]
Ssc.26474.1.A1_at	0.770324	0.586286	-1.70565	7.3655e-05	0.00725216	KCNH7	Potassium voltage-gated channel subfamily H member 7 (Voltage-gated potassium channel subunit Kv11.3) (Ether-a-go-go related gene potassium channel 3) (HERG-3) (Ether-a-go-go related protein 3) (Eag related protein 3). [Source:Uniprot/SWISSPROT;Acc:Q9NS40]
Ssc.6518.1.A1_at	0.770151	0.586356	-1.70545	0.000445094	0.0129518	ACTR6	Actin-related protein 6 (hArp6) (hARPX) (CDA12). [Source:Uniprot/SWISSPROT;Acc:Q9GZN1]
Ssc.18829.1.A1_at	0.769401	0.586661	-1.70456	0.00589636	0.0469123	Q86WV7
Ssc.18720.1.A1_at	0.767367	0.587489	-1.70216	0.00398448	0.0380363	ITGB7	Integrin beta-7 precursor. [Source:Uniprot/SWISSPROT;Acc:P26010]
Ssc.9762.1.A1_at	0.766933	0.587666	-1.70165	0.000631686	0.0149587	PDE3A	cGMP-inhibited 3',5'-cyclic phosphodiesterase A (EC 3.1.4.17) (Cyclic GMP inhibited phosphodiesterase A) (CGI-PDE A). [Source:Uniprot/SWISSPROT;Acc:Q14432]
Ssc.21823.1.S1_at	0.765774	0.588138	-1.70028	0.000466163	0.0131588	CORT	Cortistatin precursor [Contains: Cortistatin-29; Cortistatin-17]. [Source:Uniprot/SWISSPROT;Acc:O00230]
Ssc.7361.1.A1_at	0.765409	0.588287	-1.69985	0.00337883	0.0348323	KIF11	Kinesin-like protein KIF11 (Kinesin-related motor protein Eg5) (Kinesin-like spindle protein HKSP) (Thyroid receptor interacting protein 5) (TRIP5) (Kinesin-like protein 1). [Source:Uniprot/SWISSPROT;Acc:P52732]
Ssc.3983.1.S1_at	0.765291	0.588335	-1.69971	0.00181039	0.0252608	NP_059974	olfactory receptor, family 2, subfamily M, member 4; olfactory receptor OR1-55 [Homo sapiens]. [Source:RefSeq;Acc:NM_017504]
Ssc.27938.1.S1_at	0.764978	0.588462	-1.69934	0.000281607	0.0110109	Q8N3X2
Ssc.5735.2.S1_at	0.764969	0.588466	-1.69933	0.000285931	0.0111115	Q96C80
Ssc.8483.1.A1_at	0.763131	0.589216	-1.69717	0.00152424	0.0230717	IARS	Isoleucyl-tRNA synthetase, cytoplasmic (EC 6.1.1.5) (Isoleucine--tRNA ligase) (IleRS) (IRS). [Source:Uniprot/SWISSPROT;Acc:P41252]
Ssc.10838.1.A1_at	0.762806	0.589349	-1.69679	0.00234562	0.0286353	ADK	Adenosine kinase (EC 2.7.1.20) (AK) (Adenosine 5'-phosphotransferase). [Source:Uniprot/SWISSPROT;Acc:P55263]
Ssc.10193.1.A1_at	0.762298	0.589556	-1.69619	2.94899e-05	0.00558669	NVL	Nuclear valosin-containing protein-like (Nuclear VCP-like protein) (NVLp). [Source:Uniprot/SWISSPROT;Acc:O15381]
Ssc.31113.1.S1_at	0.761653	0.58982	-1.69543	0.00290724	0.0322592	TTC14	Tetratricopeptide repeat protein 14 (TPR repeat protein 14). [Source:Uniprot/SWISSPROT;Acc:Q96N46]
Ssc.28158.1.A1_at	0.760749	0.59019	-1.69437	0.000324179	0.0115512	C6orf148
Ssc.21280.2.A1_at	0.759953	0.590516	-1.69344	0.000998643	0.0185377	CDC27	Cell division cycle protein 27 homolog (CDC27Hs) (H-NUC). [Source:Uniprot/SWISSPROT;Acc:P30260]
Ssc.10315.1.A1_at	0.759173	0.590835	-1.69252	0.00146135	0.0226788	NR1H4	Bile acid receptor (Farnesoid X-activated receptor) (Farnesol receptor HRR-1) (Retinoid X receptor-interacting protein 14) (RXR-interacting protein 14). [Source:Uniprot/SWISSPROT;Acc:Q96RI1]
Ssc.15482.1.S1_at	0.758879	0.590955	-1.69218	0.00168421	0.0242701	C10orf63
Ssc.20236.1.A1_at	0.758584	0.591076	-1.69183	0.00182037	0.0253093	LRRN5	Leucine rich repeat neuronal protein 5 precursor (Glioma amplified on chromosome 1 protein). [Source:Uniprot/SWISSPROT;Acc:O75325]
Ssc.11037.1.S1_at	0.757845	0.591379	-1.69096	0.00413993	0.038758	NP_061185	RCC1-like [Homo sapiens]. [Source:RefSeq;Acc:NM_018715]
Ssc.16590.1.S1_at	0.757541	0.591504	-1.69061	0.00074551	0.0163194	XE7_HUMAN	B-lymphocyte antigen precursor (B-lymphocyte surface antigen) (721P) (Protein XE7). [Source:Uniprot/SWISSPROT;Acc:Q02040]
Ssc.14290.1.A1_at	0.756838	0.591792	-1.68978	0.0021853	0.0276843	XPR1	xenotropic and polytropic retrovirus receptor [Homo sapiens]. [Source:RefSeq;Acc:NM_004736]
Ssc.22188.1.A1_at	0.756496	0.591932	-1.68938	0.00284111	0.0317003	BANP	BTG3 associated nuclear protein isoform b; BANP homolog; SMAR1 homolog [Homo sapiens]. [Source:RefSeq;Acc:NM_079837]
Ssc.27108.1.A1_at	0.754697	0.592671	-1.68728	0.000526514	0.0137052	ADNP	Activity-dependent neuroprotector (Activity-dependent neuroprotective protein). [Source:Uniprot/SWISSPROT;Acc:Q9H2P0]
Ssc.3454.1.A1_at	0.754015	0.592951	-1.68648	0.000333311	0.0116192	KLHL18	Kelch-like protein 18. [Source:Uniprot/SWISSPROT;Acc:O94889]
Ssc.27424.1.A1_at	0.753445	0.593185	-1.68581	0.00116798	0.0199259	TCFL1	YL-1 protein (Transcription factor-like 1). [Source:Uniprot/SWISSPROT;Acc:Q15906]
Ssc.2575.1.S1_at	0.753252	0.593265	-1.68559	0.00519789	0.0441598	ARID4B	Probable RNA-binding protein KIAA0117 (HAL845). [Source:Uniprot/SWISSPROT;Acc:P42696]
Ssc.17389.1.S1_at	0.75225	0.593677	-1.68442	0.00010886	0.00823204	ZFP91	Ciliary neurotrophic factor (CNTF). [Source:Uniprot/SWISSPROT;Acc:P26441]
Ssc.11480.1.A1_at	0.752055	0.593757	-1.68419	0.00435993	0.0398772	PSCD1	Cytohesin 1 (SEC7 homolog B2-1). [Source:Uniprot/SWISSPROT;Acc:Q15438]
Ssc.29613.1.A1_at	0.751253	0.594087	-1.68325	0.00212324	0.0273607	BPIL1	Bactericidal/permeability-increasing protein-like 1 precursor (Long palate, lung and nasal epithelium carcinoma associated protein 2) (RYSR). [Source:Uniprot/SWISSPROT;Acc:Q8N4F0]
Ssc.9288.1.A1_at	0.75112	0.594142	-1.6831	0.000881813	0.0173791	NP_065850	associated molecule with the SH3 domain of STAM (AMSH) like protein; associated molecule with the SH3 domain of STAM (AMSH) - Family Protein [Homo sapiens]. [Source:RefSeq;Acc:NM_020799]
Ssc.19534.2.A1_at	0.75081	0.59427	-1.68274	0.000568677	0.0142691	DNAJC1	DnaJ homolog subfamily C member 1. [Source:Uniprot/SWISSPROT;Acc:Q96KC8]
Ssc.24035.2.A1_at	0.747791	0.595515	-1.67922	0.000726535	0.0160815	EIF2C2	Eukaryotic translation initiation factor 2C 2 (eIF2C 2) (eIF-2C 2). [Source:Uniprot/SWISSPROT;Acc:Q9UKV8]
Ssc.25733.1.S1_at	0.745235	0.596571	-1.67625	0.000428629	0.0128081	Q9H7U5
Ssc.2154.3.S1_a_at	0.745189	0.59659	-1.67619	0.000369224	0.012163	KIF2C	Kinesin-like protein KIF2C (Mitotic centromere-associated kinesin) (MCAK) (Kinesin-like protein 6). [Source:Uniprot/SWISSPROT;Acc:Q99661]
Ssc.9536.1.A1_at	0.745058	0.596644	-1.67604	0.00371485	0.0365769	UGCGL2	UDP-glucose:glycoprotein glucosyltransferase 2 precursor (EC 2.4.1.-) (UDP--Glc:glycoprotein glucosyltransferase 2) (UGT 2) (HUGT2). [Source:Uniprot/SWISSPROT;Acc:Q9NYU1]
Ssc.7057.1.A1_at	0.744548	0.596855	-1.67545	0.00458307	0.0409474	Q6ZSU8
Ssc.8342.1.A1_at	0.744135	0.597026	-1.67497	0.00503905	0.0433823	Q96LP6
Ssc.3574.1.A1_at	0.744065	0.597055	-1.67489	0.00439253	0.0400204	Q9NX89	mitogen-activated protein kinase kinase kinase kinase 4 (MAP4K4), transcript variant 3, mRNA [Source:RefSeq_dna;Acc:NM_145687]
Ssc.26098.1.S1_at	0.742974	0.597506	-1.67362	0.00224905	0.0281985	Q8NF58	RGD, leucine-rich repeat, tropomodulin and proline-rich containing protein (Fragment). [Source:Uniprot/SPTREMBL;Acc:Q6F5E8]
Ssc.29033.3.A1_at	0.742877	0.597547	-1.67351	0.00203472	0.0268657	NUP188	PREDICTED: nucleoporin 188kDa [Source:RefSeq_peptide;Acc:XP_497078]
Ssc.21235.1.S1_at	0.742798	0.597579	-1.67342	0.000167811	0.00885745	HIST1H2AH	Histone H2A.c/d/i/n/p (H2A.1) (H2A/c) (H2A/d) (H2A/i) (H2A/n) (H2A/p) (H2A.1b). [Source:Uniprot/SWISSPROT;Acc:P02261]
Ssc.29428.1.A1_at	0.742634	0.597647	-1.67323	0.000305887	0.0112543	VPS45A	Vacuolar protein sorting-associated protein 45 (h-VPS45) (hlVps45). [Source:Uniprot/SWISSPROT;Acc:Q9NRW7]
Ssc.7910.1.A1_at	0.742374	0.597755	-1.67293	0.00205527	0.0269452	HELLS	helicase, lymphoid-specific; SWI/SNF2-related, matrix-associated, actin-dependent regulator of chromatin, subfamily A, member 6; proliferation-associated SNF2-like protein [Homo sapiens]. [Source:RefSeq;Acc:NM_018063]
Ssc.24459.1.S1_at	0.742323	0.597776	-1.67287	0.000425306	0.0128081	NP_057532	retinoic acid-regulated nuclear matrix-associated protein [Homo sapiens]. [Source:RefSeq;Acc:NM_016448]
Ssc.27414.1.A1_at	0.742255	0.597804	-1.67279	0.00431901	0.0397359	Q8N323	family with sequence similarity 55, member A [Source:RefSeq_peptide;Acc:NP_689528]
Ssc.16532.1.S1_at	0.742	0.59791	-1.67249	0.0058832	0.0468539	CDK2	Cell division protein kinase 2 (EC 2.7.1.37) (p33 protein kinase). [Source:Uniprot/SWISSPROT;Acc:P24941]
Ssc.5003.1.S1_at	0.741744	0.598016	-1.6722	0.000163951	0.00885745	GPR158	G protein-coupled receptor 158 [Homo sapiens]. [Source:RefSeq;Acc:NM_020752]
Ssc.9649.1.A1_at	0.740591	0.598494	-1.67086	0.00074915	0.0163344	VAV3	Vav-3 protein. [Source:Uniprot/SWISSPROT;Acc:Q9UKW4]
Ssc.7020.1.A1_at	0.740316	0.598608	-1.67054	0.00591796	0.047053	Q7Z6Y3	DJ20N2.2 (Novel protein similar to tubulin, beta polypeptide 4, member Q (TUBB4Q)) (Fragment). [Source:Uniprot/SPTREMBL;Acc:Q7Z6Y3]
Ssc.26580.1.S1_at	0.740164	0.598671	-1.67037	0.000504972	0.0135199	Q6ZRY5	AT rich interactive domain 2 (ARID, RFX-like) [Source:RefSeq_peptide;Acc:NP_689854]
Ssc.4956.1.A1_at	0.739377	0.598998	-1.66946	0.00139927	0.022207	Q7Z3Z3	PIWIL3 protein. [Source:Uniprot/SPTREMBL;Acc:Q7Z3Z3]
Ssc.9712.1.A1_at	0.738518	0.599355	-1.66846	0.000819246	0.0167929	PCBP2	Poly(rC)-binding protein 2 (Alpha-CP2) (hnRNP-E2). [Source:Uniprot/SWISSPROT;Acc:Q15366]
Ssc.27116.1.A1_at	0.738492	0.599365	-1.66843	0.00137986	0.0220294	C18orf54
Ssc.23780.1.S1_at	0.737639	0.59972	-1.66745	0.00160643	0.0236732	SFRS11	Splicing factor arginine/serine-rich 11 (Arginine-rich 54 kDa nuclear protein) (p54). [Source:Uniprot/SWISSPROT;Acc:Q05519]
Ssc.24355.1.S1_at	0.73737	0.599832	-1.66713	0.000369869	0.012163	CCAR1	cell-cycle and apoptosis regulatory protein 1 [Homo sapiens]. [Source:RefSeq;Acc:NM_018237]
Ssc.14423.1.A1_at	0.736315	0.600271	-1.66592	0.00395968	0.0379045	SLC5A8	solute carrier family 5 (iodide transporter), member 8; apical iodide transporter [Homo sapiens]. [Source:RefSeq;Acc:NM_145913]
Ssc.3766.1.S1_at	0.736	0.600402	-1.66555	0.00292548	0.0323371	RAB18	Ras-related protein Rab-18. [Source:Uniprot/SWISSPROT;Acc:Q9NP72]
Ssc.27513.1.A1_at	0.735119	0.600768	-1.66453	0.000796178	0.0166418	PARP1	Poly [ADP-ribose] polymerase-1 (EC 2.4.2.30) (PARP-1) (ADPRT) (NAD(+) ADP-ribosyltransferase-1) (Poly[ADP-ribose] synthetase-1). [Source:Uniprot/SWISSPROT;Acc:P09874]
Ssc.4135.1.S1_at	0.734867	0.600873	-1.66424	0.00195138	0.0262245	AP1S2	Adapter-related protein complex 1 sigma 1B subunit (Sigma-adaptin 1B) (Adaptor protein complex AP-1 sigma-1B subunit) (Golgi adaptor HA1/AP1 adaptin sigma-1B subunit) (Clathrin assembly protein complex 1 sigma- 1B small chain) (Sigma 1B subunit of AP-1 clathrin) (DC22). [Source:Uniprot/SWISSPROT;Acc:P56377]
Ssc.5467.2.S1_at	0.734676	0.600953	-1.66402	0.00239293	0.0289057	MOBKL1A	MOB1, Mps One Binder kinase activator-like 1A; Mob4A protein [Homo sapiens]. [Source:RefSeq;Acc:NM_173468]
Ssc.25832.1.S1_at	0.734312	0.601105	-1.6636	0.00120527	0.0202894	C20orf6
Ssc.30869.2.S1_at	0.733747	0.60134	-1.66295	0.00148407	0.0228515	C17orf27
Ssc.29922.1.S1_at	0.733687	0.601365	-1.66288	0.000302703	0.0112513	PHF6	PHD finger protein 6 (PHD-like zinc finger protein). [Source:Uniprot/SWISSPROT;Acc:Q8IWS0]
Ssc.30675.1.A1_at	0.733674	0.60137	-1.66287	0.0015205	0.0230717	NP_078808	PF20; WD repeat domain 29; sperm-associated WD repeat protein [Homo sapiens]. [Source:RefSeq;Acc:NM_024532]
Ssc.145.1.S1_at	0.732678	0.601786	-1.66172	8.0356e-05	0.00766177	POU2F2	POU domain, class 2, transcription factor 2 (Octamer-binding transcription factor 2) (Oct-2) (OTF-2) (Lymphoid-restricted immunoglobulin octamer binding protein NF-A2). [Source:Uniprot/SWISSPROT;Acc:P09086]
Ssc.20137.1.A1_at	0.731765	0.602167	-1.66067	0.000837747	0.0169823	RBBP5	Retinoblastoma-binding protein 5 (RBBP-5) (Retinoblastoma-binding protein RBQ-3). [Source:Uniprot/SWISSPROT;Acc:Q15291]
Ssc.7546.1.A1_at	0.731672	0.602205	-1.66056	0.000482869	0.0132819	NP_955389	similar to human GTPase-activating protein [Homo sapiens]. [Source:RefSeq;Acc:NM_014783]
Ssc.30426.1.A1_at	0.731653	0.602214	-1.66054	0.000459693	0.0131233	KCNQ5	Potassium voltage-gated channel subfamily KQT member 5 (Voltage-gated potassium channel subunit Kv7.5) (Potassium channel alpha subunit KvLQT5) (KQT-like 5). [Source:Uniprot/SWISSPROT;Acc:Q9NR82]
Ssc.19761.1.S1_at	0.73132	0.602352	-1.66016	0.00236004	0.0286526	INPP5F	inositol polyphosphate-5-phosphatase F isoform 1; Sac domain-containing inositol phosphatase 2 [Homo sapiens]. [Source:RefSeq;Acc:NM_014937]
Ssc.7252.1.A1_at	0.730959	0.602503	-1.65974	0.00352007	0.0356784	NP_783864	klotho beta like [Homo sapiens]. [Source:RefSeq;Acc:NM_175737]
Ssc.3035.1.S1_at	0.730369	0.60275	-1.65906	0.000108078	0.00822449	CHTF18	CTF18, chromosome transmission fidelity factor 18 homolog; homolog of yeast CHL12; chromosome 16 open reading frame 41 [Homo sapiens]. [Source:RefSeq;Acc:NM_022092]
Ssc.7079.1.A1_at	0.730238	0.602804	-1.65891	0.000457476	0.0131216	PA73_HUMAN	Metastasis associated lung adenocarcinoma transcript 1 (PRO1073/PRO2853). [Source:Uniprot/SWISSPROT;Acc:Q9UHZ2]
Ssc.9329.1.A1_at	0.727994	0.603743	-1.65633	0.000354585	0.0120304	Q7Z385	similar to RIKEN 4933428I03 [Source:RefSeq_peptide;Acc:NP_001010915]
Ssc.17091.2.A1_s_at	0.727988	0.603745	-1.65633	0.00370001	0.0364754	Q96AJ4
Ssc.6305.1.S1_at	0.727738	0.60385	-1.65604	9.726e-05	0.00808512	KHDRBS3	KH domain containing, RNA binding, signal transduction associated 3; Sam68-like phosphotyrosine protein, T-STAR [Homo sapiens]. [Source:RefSeq;Acc:NM_006558]
Ssc.9560.2.S1_a_at	0.727627	0.603896	-1.65591	0.00170054	0.0243744	ABLIM1	actin-binding LIM protein 1 isoform a; LIM actin-binding protein 1; actin-binding double-zinc-finger protein [Homo sapiens]. [Source:RefSeq;Acc:NM_002313]
Ssc.24355.2.A1_at	0.727435	0.603977	-1.65569	0.00567022	0.0459929	CCAR1	cell-cycle and apoptosis regulatory protein 1 [Homo sapiens]. [Source:RefSeq;Acc:NM_018237]
Ssc.14471.1.S1_at	0.726881	0.604209	-1.65506	0.00531112	0.0446101	CD19	B-lymphocyte antigen CD19 precursor (B-lymphocyte surface antigen B4) (Leu-12) (Differentiation antigen CD19). [Source:Uniprot/SWISSPROT;Acc:P15391]
Ssc.22204.1.A1_at	0.726365	0.604425	-1.65447	0.00236803	0.02872	PIP3AP	phosphatidylinositol-3 phosphate 3-phosphatase adaptor subunit; 3-phosphatase adapter subunit [Homo sapiens]. [Source:RefSeq;Acc:NM_019061]
Ssc.4587.1.S1_at	0.726048	0.604558	-1.6541	0.00323855	0.0340556	HAPLN4	Transmembrane 6 superfamily member 2 (Fragment). [Source:Uniprot/SWISSPROT;Acc:Q9BZW4]
Ssc.10185.2.A1_at	0.724315	0.605284	-1.65212	0.00054984	0.0139766	HBXAP	remodeling and spacing factor 1; HBV pX associated protein-8; hepatitis B virus x-associated protein [Homo sapiens]. [Source:RefSeq;Acc:NM_016578]
Ssc.18175.1.A1_at	0.723685	0.605549	-1.6514	0.0015672	0.023265	FASN	Fatty acid synthase (EC 2.3.1.85) [Includes: EC 2.3.1.38; EC 2.3.1.39; EC 2.3.1.41; EC 1.1.1.100; EC 4.2.1.61; EC 1.3.1.10; EC 3.1.2.14]. [Source:Uniprot/SWISSPROT;Acc:P49327]
Ssc.13176.1.S1_at	0.723362	0.605684	-1.65102	0.00180332	0.0252475	CORO1A	Coronin 1A (Coronin-like protein p57) (Coronin-like protein A) (CLIPINA) (Tryptophan aspartate-containing coat protein) (TACO). [Source:Uniprot/SWISSPROT;Acc:P31146]
Ssc.6384.1.S1_at	0.723047	0.605817	-1.65066	0.00235889	0.0286526	RGS4	Regulator of G-protein signaling 4 (RGS4) (RGP4). [Source:Uniprot/SWISSPROT;Acc:P49798]
Ssc.24277.1.S1_at	0.722363	0.606104	-1.64988	0.00479023	0.0420658	USP45	USP45 protein. [Source:Uniprot/SPTREMBL;Acc:Q9BRU1]
Ssc.22476.1.A1_at	0.721893	0.606301	-1.64934	0.00542574	0.0450242	KIAA1344	KIAA1344 [Source:RefSeq_peptide;Acc:NP_065835]
Ssc.1376.1.S1_at	0.721179	0.606602	-1.64853	0.000689831	0.0156603	PHTF2	putative homeodomain transcription factor 2 [Homo sapiens]. [Source:RefSeq;Acc:NM_020432]
Ssc.4430.1.S1_at	0.720677	0.606813	-1.64796	0.00184661	0.0254451	SHCBP1	SHC SH2-domain binding protein 1 [Homo sapiens]. [Source:RefSeq;Acc:NM_024745]
Ssc.28012.1.A1_a_at	0.720587	0.60685	-1.64785	0.0014852	0.0228515	CDK5RAP2	CDK5 regulatory subunit associated protein 2 (CDK5 activator-binding protein C48). [Source:Uniprot/SWISSPROT;Acc:Q96SN8]
Ssc.1967.1.A1_at	0.720286	0.606977	-1.64751	0.000301775	0.0112341	NP_057705	BRAF35/HDAC2 complex [Homo sapiens]. [Source:RefSeq;Acc:NM_016621]
Ssc.11304.1.A1_at	0.719782	0.607189	-1.64693	0.000226391	0.0100151	ZNF236	Zinc finger protein 236. [Source:Uniprot/SWISSPROT;Acc:Q9UL36]
Ssc.4591.1.S1_at	0.718413	0.607765	-1.64537	0.0023086	0.0285153	PPM1K	protein phosphatase 1K (PP2C domain containing) [Source:RefSeq_peptide;Acc:NP_689755]
Ssc.8381.1.A1_at	0.71837	0.607784	-1.64532	0.000303356	0.0112543	RARB	Retinoic acid receptor beta (RAR-beta) (RAR-epsilon) (HBV-activated protein). [Source:Uniprot/SWISSPROT;Acc:P10826]
Ssc.10710.1.A1_at	0.718287	0.607819	-1.64523	0.0037794	0.0370461	PARVG	Gamma-parvin. [Source:Uniprot/SWISSPROT;Acc:Q9HBI0]
Ssc.21490.1.S1_at	0.718168	0.607869	-1.64509	0.00220414	0.0278233	Q8N5I9
Ssc.24456.1.A1_at	0.718121	0.607889	-1.64504	0.00161171	0.0237214	USP1	Ubiquitin carboxyl-terminal hydrolase 1 (EC 3.1.2.15) (Ubiquitin thiolesterase 1) (Ubiquitin-specific processing protease 1) (Deubiquitinating enzyme 1) (hUBP). [Source:Uniprot/SWISSPROT;Acc:O94782]
Ssc.4742.1.S1_at	0.717942	0.607964	-1.64483	0.00204687	0.0269149	TUBA1	Tubulin alpha-4 chain (Alpha-tubulin 4). [Source:Uniprot/SWISSPROT;Acc:P05215]
Ssc.30530.1.A1_at	0.717274	0.608246	-1.64407	0.000153633	0.00885745	CATSPER2	sperm-associated cation channel 2 isoform 1; sperm ion channel [Homo sapiens]. [Source:RefSeq;Acc:NM_054020]
Ssc.30461.1.A1_at	0.717255	0.608254	-1.64405	0.0016835	0.0242701	NP_060802	DDX19-like protein; RNA helicase [Homo sapiens]. [Source:RefSeq;Acc:NM_018332]
Ssc.10786.1.A1_at	0.716642	0.608512	-1.64335	0.00114828	0.0197857	SIRT1	NAD-dependent deacetylase sirtuin 1 (EC 3.5.1.-) (hSIRT1) (hSIR2) (SIR2-like protein 1). [Source:Uniprot/SWISSPROT;Acc:Q96EB6]
Ssc.1585.1.A1_at	0.716428	0.608602	-1.64311	0.00321156	0.0338997	GPRASP2	G protein-coupled receptor associated sorting protein 2; GASP2 protein [Homo sapiens]. [Source:RefSeq;Acc:NM_001004051]
Ssc.31059.1.S1_at	0.716312	0.608651	-1.64298	0.00107866	0.0192682	TLE1	Transducin-like enhancer protein 1 (ESG1). [Source:Uniprot/SWISSPROT;Acc:Q04724]
Ssc.7687.1.A1_at	0.715766	0.608882	-1.64235	0.00203923	0.0268811	SMARCAD1	SWI/SNF-related, matrix associated, actin-dependent regulator of chromatin subfamily A containing DEAD/H box 1 (Helicase 1) (hHEL1). [Source:Uniprot/SWISSPROT;Acc:Q9H4L7]
Ssc.30070.1.A1_at	0.715684	0.608917	-1.64226	0.00038168	0.012163	Q8NCX0
Ssc.24916.1.S1_at	0.715296	0.60908	-1.64182	0.000734391	0.0161787	ESPL1	Separin (EC 3.4.22.49) (Separase) (Caspase-like protein ESPL1) (Extra spindle poles-like 1 protein). [Source:Uniprot/SWISSPROT;Acc:Q14674]
Ssc.28645.1.A1_at	0.714854	0.609267	-1.64132	0.00361617	0.0361767	APAF1	Apoptotic protease activating factor 1 (Apaf-1). [Source:Uniprot/SWISSPROT;Acc:O14727]
Ssc.16649.1.S1_a_at	0.714465	0.609431	-1.64087	0.000410301	0.0126407	MCM5	DNA replication licensing factor MCM5 (CDC46 homolog) (P1-CDC46). [Source:Uniprot/SWISSPROT;Acc:P33992]
Ssc.6487.1.S1_at	0.714375	0.609469	-1.64077	0.000581505	0.0143362	POLD2	DNA polymerase delta subunit 2 (EC 2.7.7.7) (DNA polymerase delta subunit p50). [Source:Uniprot/SWISSPROT;Acc:P49005]
Ssc.12926.1.A1_at	0.713366	0.609895	-1.63963	0.000233264	0.0101202	CXXC5	CXXC finger 5 [Homo sapiens]. [Source:RefSeq;Acc:NM_016463]
Ssc.6052.1.S1_at	0.713314	0.609918	-1.63957	0.00043004	0.0128081	PPM1F	Ca(2+)/calmodulin-dependent protein kinase phosphatase (EC 3.1.3.16) (CaM-kinase phosphatase) (CaMKPase) (Partner of PIX 2) (hFEM-2) (Protein phosphatase 1F). [Source:Uniprot/SWISSPROT;Acc:P49593]
Ssc.19057.1.A1_at	0.712947	0.610073	-1.63915	0.000968406	0.0183222	TANK	TRAF family member-associated NF-kappa-B activator (TRAF-interacting protein) (I-TRAF). [Source:Uniprot/SWISSPROT;Acc:Q92844]
Ssc.20006.1.S1_at	0.712482	0.610269	-1.63862	0.00604891	0.0474993	SULT1A1	Phenol-sulfating phenol sulfotransferase 2 (EC 2.8.2.1) (P-PST) (ST1A2). [Source:Uniprot/SWISSPROT;Acc:P50226]
Ssc.19052.1.S1_s_at	0.712242	0.610371	-1.63835	0.00303432	0.0330013	TMEM9	Transmembrane protein 9 precursor (Dermal papilla derived protein 4) (HSPC186) (UNQ631/PRO1248). [Source:Uniprot/SWISSPROT;Acc:Q9P0T7]
Ssc.3237.1.S1_at	0.712074	0.610442	-1.63816	0.000947964	0.018063		6 kDa protein [Source:IPI;Acc:IPI00478475]
Ssc.19229.3.A1_at	0.711784	0.610565	-1.63783	0.00108557	0.0192837	RABGAP1L	RAB GTPase activating protein 1-like; expressed in hematopoietic cells, heart, liver [Homo sapiens]. [Source:RefSeq;Acc:NM_014857]
Ssc.16672.1.S1_at	0.710492	0.611112	-1.63636	0.000279046	0.0109632	CHD4	Chromodomain helicase-DNA-binding protein 4 (CHD-4) (Mi-2 autoantigen 218 kDa protein) (Mi2-beta). [Source:Uniprot/SWISSPROT;Acc:Q14839]
Ssc.10657.1.A1_at	0.709543	0.611514	-1.63529	0.00577935	0.0464253	H163_HUMAN	Protein HSPC163. [Source:Uniprot/SWISSPROT;Acc:Q9P003]
Ssc.2922.2.A1_at	0.709535	0.611517	-1.63528	0.000176928	0.00908091	AMY2B	Alpha-amylase 2B precursor (EC 3.2.1.1) (1,4-alpha-D-glucan glucanohydrolase) (Alpha-amylase carcinoid). [Source:Uniprot/SWISSPROT;Acc:P19961]
Ssc.9271.1.A1_at	0.709149	0.611681	-1.63484	0.00469636	0.0415135	Q8IX76	AE5 (Fragment). [Source:Uniprot/SPTREMBL;Acc:Q8IX76]
Ssc.950.1.S1_at	0.70914	0.611685	-1.63483	0.00315042	0.0335678	BASP1	Brain acid soluble protein 1 (BASP1 protein) (Neuronal axonal membrane protein NAP-22) (Neuronal tissue-enriched acidic protein). [Source:Uniprot/SWISSPROT;Acc:P80723]
Ssc.28608.1.S1_at	0.709058	0.61172	-1.63474	0.000609809	0.0147252	SPAG5	Sperm associated antigen 5 (Astrin) (Mitotic spindle associated protein p126) (MAP126) (Deepest). [Source:Uniprot/SWISSPROT;Acc:Q96R06]
Ssc.6710.1.A1_at	0.708998	0.611745	-1.63467	0.00020903	0.00967883	RRM1	Ribonucleoside-diphosphate reductase M1 chain (EC 1.17.4.1) (Ribonucleotide reductase large chain). [Source:Uniprot/SWISSPROT;Acc:P23921]
Ssc.21796.1.S1_at	0.708757	0.611847	-1.63439	0.00455003	0.040788	SORL1	Sortilin-related receptor precursor (Sorting protein-related receptor containing LDLR class A repeats) (SorLA) (SorLA-1) (Low-density lipoprotein receptor relative with 11 ligand-binding repeats) (LDLR relative with 11 ligand-binding repeats) (LR11). [Source:Uniprot/SWISSPROT;Acc:Q92673]
Ssc.18200.1.S1_at	0.707368	0.612437	-1.63282	0.000615434	0.0147524	Q8NBM8
Ssc.27233.1.S1_at	0.706858	0.612653	-1.63225	0.000791648	0.0166418	SIGLEC10	Sialic acid binding Ig-like lectin 10 precursor (Siglec-10) (Siglec- like protein 2). [Source:Uniprot/SWISSPROT;Acc:Q96LC7]
Ssc.4100.2.S1_at	0.70675	0.612699	-1.63212	0.00030617	0.0112543	PPARBP	Peroxisome proliferator-activated receptor binding protein (PBP) (PPAR binding protein) (Thyroid hormone receptor-associated protein complex 220 kDa component) (Trap220) (Thyroid receptor interacting protein 2) (TRIP2) (p53 regulatory protein RB18A) (Vitamin D receptor-interacting protein complex component DRIP205) (Activator-recruited cofactor 205 kDa component) (ARC205). [Source:Uniprot/SWISSPR…
Ssc.9454.1.S1_at	0.706648	0.612742	-1.63201	0.00069035	0.0156603	ARRDC2	arrestin domain containing 2 [Homo sapiens]. [Source:RefSeq;Acc:NM_015683]
AFFX-DapX-3_at	0.705601	0.613187	-1.63082	0.00558684	0.0457007	jojG
Ssc.9210.1.A1_a_at	0.705411	0.613268	-1.63061	0.00193933	0.0261361	RNF8	Ubiquitin ligase protein RNF8 (EC 6.3.2.-) (RING finger protein 8). [Source:Uniprot/SWISSPROT;Acc:O76064]
Ssc.1554.1.S1_at	0.705411	0.613268	-1.63061	0.000766173	0.0164727	ZNF395	F-box only protein 16. [Source:Uniprot/SWISSPROT;Acc:Q8IX29]
Ssc.26429.1.S1_at	0.705305	0.613313	-1.63049	0.00238599	0.028871	KCNMB3	Calcium-activated potassium channel beta subunit 3 (Calcium-activated potassium channel, subfamily M, beta subunit 3) (Maxi K channel beta subunit 3) (BK channel beta subunit 3) (Slo-beta 3) (K(VCA)beta 3) (Charybdotoxin receptor beta subunit 3) (BKbeta3) (Hbeta3). [Source:Uniprot/SWISSPROT;Acc:Q9NPA1]
Ssc.13534.1.A1_at	0.70523	0.613345	-1.6304	0.000289954	0.0111748	TTF1	transcription termination factor, RNA polymerase I [Homo sapiens]. [Source:RefSeq;Acc:NM_007344]
Ssc.30838.1.A1_at	0.705202	0.613356	-1.63037	0.00327279	0.034311	PHIP	pleckstrin homology domain interacting protein [Homo sapiens]. [Source:RefSeq;Acc:NM_017934]
Ssc.19669.1.S1_at	0.704798	0.613528	-1.62992	0.000538201	0.0138354	POP7	Ribonuclease P protein subunit p20 (EC 3.1.26.5) (RNaseP protein p20) (hPOP7). [Source:Uniprot/SWISSPROT;Acc:O75817]
Ssc.2441.2.A1_at	0.704363	0.613713	-1.62942	0.000241074	0.0102746	SLC3A1	Neutral and basic amino acid transport protein rBAT (B(0,+)-type amino acid transport protein) (NBAT) (D2H). [Source:Uniprot/SWISSPROT;Acc:Q07837]
Ssc.25094.1.A1_at	0.704157	0.613801	-1.62919	0.00100811	0.0185923		PREDICTED: similar to bA436C9.2 (PUTATIVE novel protein similar to part of HSP70/HSP90 organizing protein and transformation sensitive protein) [Source:RefSeq_peptide;Acc:XP_209408]
Ssc.6341.1.S1_at	0.704102	0.613824	-1.62913	0.00414839	0.0388175	NP_775815	B-cell novel protein 1 [Homo sapiens]. [Source:RefSeq;Acc:NM_173544]
Ssc.15650.1.A1_at	0.703841	0.613936	-1.62884	0.00343272	0.0351836	EVL	Ena/vasodilator stimulated phosphoprotein-like protein (Ena/VASP-like protein). [Source:Uniprot/SWISSPROT;Acc:Q9UI08]
Ssc.24030.1.S1_at	0.703531	0.614067	-1.62849	0.00572773	0.0462416	MAST4	PREDICTED: KIAA0303 protein [Source:RefSeq_peptide;Acc:XP_291141]
Ssc.21360.1.A1_at	0.702692	0.614424	-1.62754	0.00637191	0.049024	CLSPN	claspin [Homo sapiens]. [Source:RefSeq;Acc:NM_022111]
Ssc.2868.1.S1_at	0.702148	0.614657	-1.62692	0.00231721	0.0285255	PSIP1	PC4 and SFRS1 interacting protein 1; transcriptional coactivator p52/p75; PC4 and SFRS1 interacting protein 2 [Homo sapiens]. [Source:RefSeq;Acc:NM_033222]
Ssc.8727.1.A1_at	0.702108	0.614674	-1.62688	0.000163146	0.00885745	Q96P16
Ssc.8371.1.A1_at	0.701128	0.615091	-1.62578	0.00189774	0.0259031	KIAA1598	KIAA1598 [Source:RefSeq_peptide;Acc:NP_060800]
Ssc.13085.1.S1_at	0.700975	0.615157	-1.6256	0.000514511	0.0136392	JARID1A	Retinoblastoma-binding protein 2 (RBBP-2). [Source:Uniprot/SWISSPROT;Acc:P29375]
Ssc.28931.1.S1_at	0.70031	0.61544	-1.62485	4.1343e-05	0.00601521	NP_055518	Vpr-binding protein [Homo sapiens]. [Source:RefSeq;Acc:NM_014703]
Ssc.15370.2.S1_at	0.699708	0.615697	-1.62418	0.00343947	0.0352166	GMFG	Glia maturation factor gamma (GMF-gamma). [Source:Uniprot/SWISSPROT;Acc:O60234]
Ssc.10929.1.A1_at	0.699418	0.61582	-1.62385	0.000286045	0.0111115	TAF15	TATA-binding protein associated factor 2N (RNA-binding protein 56) (TAFII68) (TAF(II)68). [Source:Uniprot/SWISSPROT;Acc:Q92804]
Ssc.21904.1.A1_at	0.699162	0.61593	-1.62356	0.000966702	0.0183044	Q9BSW6
Ssc.25110.1.S1_at	0.699063	0.615972	-1.62345	0.000982204	0.0184144	DDX51	DEAD (Asp-Glu-Ala-Asp) box polypeptide 51; Dead box protein 73D-like [Homo sapiens]. [Source:RefSeq;Acc:NM_175066]
Ssc.1452.1.S1_at	0.698809	0.61608	-1.62316	0.00154321	0.0231079	O43788
Ssc.7136.1.A1_at	0.698206	0.616338	-1.62249	0.00336926	0.0348113	CDK11	cyclin-dependent kinase (CDC2-like) 11; death-preventing kinase; CDK8-like cyclin-dependent kinase [Homo sapiens]. [Source:RefSeq;Acc:NM_015076]
Ssc.20445.1.S1_at	0.697454	0.616659	-1.62164	0.00561144	0.0457932	SMC2L1	Structural maintenance of chromosome 2-like 1 protein (Chromosome- associated protein E) (hCAP-E) (XCAP-E homolog) (PRO0324). [Source:Uniprot/SWISSPROT;Acc:O95347]
Ssc.13105.1.A1_at	0.696977	0.616864	-1.6211	0.00381034	0.0371832	KIAA0372	KIAA0372 [Source:RefSeq_peptide;Acc:NP_055454]
Ssc.28008.1.A1_at	0.696723	0.616972	-1.62082	0.00140261	0.0222305	CDC2L1	PITSLRE serine/threonine-protein kinase CDC2L2 (EC 2.7.1.37) (Galactosyltransferase associated protein kinase p58/GTA) (Cell division cycle 2-like 2) (CDK11). [Source:Uniprot/SWISSPROT;Acc:Q9UQ88]
Ssc.30212.1.A1_at	0.696485	0.617074	-1.62055	0.00573003	0.046244	PADI4	Protein-arginine deiminase type IV (EC 3.5.3.15) (Peptidylarginine deiminase IV) (HL-60 PAD). [Source:Uniprot/SWISSPROT;Acc:Q9UM07]
Ssc.3906.1.S1_at	0.696462	0.617084	-1.62053	0.0018096	0.0252608	CIT	Citron protein (Rho-interacting, serine/threonine kinase 21) (Fragment). [Source:Uniprot/SWISSPROT;Acc:O14578]
Ssc.4648.1.S1_at	0.695313	0.617575	-1.61924	0.00350635	0.0355994	Q86Y92
Ssc.3568.1.S1_at	0.695239	0.617607	-1.61915	0.00600285	0.0472761	ZBTB4	Zinc finger and BTB domain containing protein 4 (KAISO-like zinc finger protein 1) (KAISO-L1). [Source:Uniprot/SWISSPROT;Acc:Q9P1Z0]
Ssc.15650.1.A1_a_at	0.695163	0.617639	-1.61907	8.89392e-05	0.00794622	EVL	Ena/vasodilator stimulated phosphoprotein-like protein (Ena/VASP-like protein). [Source:Uniprot/SWISSPROT;Acc:Q9UI08]
Ssc.22376.1.A1_at	0.694621	0.617871	-1.61846	0.000677384	0.0155488	Q9P2E6
Ssc.6004.1.A1_at	0.693432	0.618381	-1.61713	0.00196714	0.0263629	ZNF395	F-box only protein 16. [Source:Uniprot/SWISSPROT;Acc:Q8IX29]
Ssc.6154.2.S1_at	0.693022	0.618557	-1.61667	0.00123754	0.0205742	Q9BXW3	PNAS-123. [Source:Uniprot/SPTREMBL;Acc:Q9BXW3]
Ssc.21596.1.A1_at	0.692997	0.618567	-1.61664	0.00169642	0.0243298	C2orf29
Ssc.16955.1.S1_at	0.692821	0.618643	-1.61644	0.000391189	0.0123194	USP48	ubiquitin specific protease 48; ubiquitin specific protease 31 [Homo sapiens]. [Source:RefSeq;Acc:NM_032236]
Ssc.26089.1.S1_at	0.692695	0.618697	-1.6163	0.00512418	0.0437838	TMEM23	Phosphatidylcholine:ceramide cholinephosphotransferase 1 (EC 2.7.-.-) (Sphingomyelin synthase 1) (Mob protein). [Source:Uniprot/SWISSPROT;Acc:Q86VZ5]
Ssc.8948.1.A1_at	0.69208	0.618961	-1.61561	0.00208843	0.0271009	RECQL	ATP-dependent DNA helicase Q1 (DNA-dependent ATPase Q1). [Source:Uniprot/SWISSPROT;Acc:P46063]
Ssc.1289.1.S1_at	0.692016	0.618988	-1.61554	0.000672395	0.0155217	HMGA1	High mobility group protein HMG-I/HMG-Y (HMG-I(Y)) (High mobility group AT-hook 1). [Source:Uniprot/SWISSPROT;Acc:P17096]
Ssc.17030.1.S1_at	0.691448	0.619232	-1.6149	0.000364966	0.0121305	MCM7	DNA replication licensing factor MCM7 (CDC47 homolog) (P1.1-MCM3). [Source:Uniprot/SWISSPROT;Acc:P33993]
Ssc.10995.1.S1_at	0.690991	0.619428	-1.61439	0.00419427	0.0390952	SNN	Stannin (AG8_1). [Source:Uniprot/SWISSPROT;Acc:O75324]
Ssc.22721.1.S1_at	0.690283	0.619732	-1.6136	0.000735081	0.0161792	JMJD2B	Jumonji domain containing protein 2B. [Source:Uniprot/SWISSPROT;Acc:O94953]
Ssc.22287.1.S1_at	0.690115	0.619805	-1.61341	0.00604439	0.0474793	GABRA3	Gamma-aminobutyric-acid receptor alpha-3 subunit precursor (GABA(A) receptor). [Source:Uniprot/SWISSPROT;Acc:P34903]
Ssc.30509.1.A1_at	0.689685	0.619989	-1.61293	0.000341356	0.0117636	ATBF1	Alpha-fetoprotein enhancer binding protein (AT motif-binding factor) (AT-binding transcription factor 1). [Source:Uniprot/SWISSPROT;Acc:Q15911]
Ssc.2841.1.S1_at	0.689317	0.620147	-1.61252	0.00163569	0.0238849	CREM	cAMP responsive element modulator. [Source:Uniprot/SWISSPROT;Acc:Q03060]
Ssc.3701.1.S1_at	0.689286	0.620161	-1.61249	0.00118646	0.0200707	MLH1	DNA mismatch repair protein Mlh1 (MutL protein homolog 1). [Source:Uniprot/SWISSPROT;Acc:P40692]
Ssc.14193.2.A1_at	0.689142	0.620222	-1.61232	0.00084461	0.0169969	Q8N919	PREDICTED: KIAA1731 protein [Source:RefSeq_peptide;Acc:XP_374922]
Ssc.15796.1.S1_at	0.688984	0.620291	-1.61215	0.0024119	0.029033	NPW_HUMAN	Neuropeptide W precursor (Preproprotein L8) (hPPL8) [Contains: Neuropeptide W-23 (NPW23) (hL8); Neuropeptide W-30 (NPW30) (hL8C)]. [Source:Uniprot/SWISSPROT;Acc:Q8N729]
Ssc.21184.1.S1_at	0.688643	0.620437	-1.61177	0.00463661	0.0412422	HIAT1	hippocampus abundant transcript 1; tetracycline transporter-like protein; hippocampus abundant gene transcript 1 [Homo sapiens]. [Source:RefSeq;Acc:NM_033055]
Ssc.1422.1.S1_at	0.688505	0.620497	-1.61161	0.000217006	0.00985857	SKB1	Protein arginine N-methyltransferase 5 (EC 2.1.1.-) (Shk1 kinase- binding protein 1 homolog) (SKB1Hs) (Jak-binding protein 1) (72 kDa ICln-binding protein). [Source:Uniprot/SWISSPROT;Acc:O14744]
Ssc.30802.1.A1_at	0.688439	0.620525	-1.61154	0.00520064	0.0441598	SMYD3	SET and MYND domain containing protein 3 (Zinc finger MYND domain containing protein 1). [Source:Uniprot/SWISSPROT;Acc:Q9H7B4]
Ssc.2163.2.A1_at	0.688231	0.620615	-1.61131	0.00452367	0.0406571	CIRBP	Cold-inducible RNA-binding protein (Glycine-rich RNA-binding protein CIRP) (A18 hnRNP). [Source:Uniprot/SWISSPROT;Acc:Q14011]
Ssc.1996.1.A1_at	0.688067	0.620685	-1.61112	0.000677668	0.0155488	SMARCA4	Possible global transcription activator SNF2L4 (SNF2-beta) (BRG-1 protein) (Mitotic growth and transcription activator) (Brahma protein homolog 1). [Source:Uniprot/SWISSPROT;Acc:P51532]
Ssc.4646.1.S1_at	0.687561	0.620903	-1.61056	0.00586049	0.0467629	CHST8	carbohydrate (N-acetylgalactosamine 4-0) sulfotransferase 8; N-acetylgalactosamine-4-O-sulfotransferase; GALNAC-4-ST1 [Homo sapiens]. [Source:RefSeq;Acc:NM_022467]
Ssc.26034.1.S1_at	0.687532	0.620915	-1.61053	0.00378221	0.0370586	PHF19	PHD finger protein 19 isoform a [Source:RefSeq_peptide;Acc:NP_056466]
Ssc.13616.2.S1_at	0.687334	0.621	-1.6103	0.000463974	0.0131586	SH3BP3	Zinc finger protein 106 homolog (Zfp-106) (Zinc finger protein 474). [Source:Uniprot/SWISSPROT;Acc:Q9H2Y7]
Ssc.24784.1.S1_at	0.686601	0.621316	-1.60949	0.00018169	0.0091322	SNX14	Sorting nexin 14. [Source:Uniprot/SWISSPROT;Acc:Q9Y5W7]
Ssc.7218.1.A1_at	0.686287	0.621451	-1.60914	0.00121931	0.02044	KIAA0101	HCV NS5A-transactivated protein 9 (L5). [Source:Uniprot/SWISSPROT;Acc:Q15004]
Ssc.20987.1.S1_at	0.685009	0.622002	-1.60771	0.00268392	0.0307428	MPL	Thrombopoietin receptor precursor (TPO-R) (Myeloproliferative leukemia protein) (C-mpl) (CD110 antigen). [Source:Uniprot/SWISSPROT;Acc:P40238]
Ssc.29691.1.A1_s_at	0.684097	0.622395	-1.6067	0.0016202	0.0237737	KLHL10	kelch-like 10 [Homo sapiens]. [Source:RefSeq;Acc:NM_152467]
Ssc.14421.1.A1_at	0.683978	0.622447	-1.60656	0.000199827	0.0095306	MECP2	Methyl-CpG-binding protein 2 (MeCP-2 protein) (MeCP2). [Source:Uniprot/SWISSPROT;Acc:P51608]
Ssc.10587.1.A1_at	0.682311	0.623166	-1.60471	0.000439965	0.0128864	NAPB	Beta-soluble NSF attachment protein (SNAP-beta) (N-ethylmaleimide- sensitive factor attachment protein, beta). [Source:Uniprot/SWISSPROT;Acc:Q9H115]
Ssc.13601.1.A1_at	0.682267	0.623185	-1.60466	0.00491332	0.0427267	MYO1B	Myosin Ib (Myosin I alpha) (MMI-alpha) (MMIa) (MYH-1c) (Fragment). [Source:Uniprot/SWISSPROT;Acc:O43795]
AFFX-LysX-3_at	0.681529	0.623504	-1.60384	0.00309671	0.033308	lys
Ssc.24643.1.A1_at	0.680527	0.623938	-1.60272	0.00556855	0.0456284	GNAQ	Guanine nucleotide-binding protein G(q), alpha subunit. [Source:Uniprot/SWISSPROT;Acc:P50148]
Ssc.23048.1.S1_at	0.680191	0.624083	-1.60235	0.00135417	0.0217917	KIAA0408	KIAA0408 [Source:RefSeq_peptide;Acc:NP_055517]
Ssc.20635.2.S1_at	0.680172	0.624091	-1.60233	0.00210952	0.0272712	METAP2	Methionine aminopeptidase 2 (EC 3.4.11.18) (MetAP 2) (Peptidase M 2) (Initiation factor 2 associated 67 kDa glycoprotein) (p67) (p67eIF2). [Source:Uniprot/SWISSPROT;Acc:P50579]
Ssc.4785.1.S1_at	0.679412	0.62442	-1.60149	0.000475727	0.0131772	CHEK2	Serine/threonine-protein kinase Chk2 (EC 2.7.1.37) (Cds1). [Source:Uniprot/SWISSPROT;Acc:O96017]
Ssc.17293.1.A1_at	0.677947	0.625054	-1.59986	0.00401168	0.0381587	KIAA1600	KIAA1600 [Source:RefSeq_peptide;Acc:NP_065991]
Ssc.2524.1.A1_at	0.677655	0.625181	-1.59954	0.00072693	0.0160815	POLR2A	DNA-directed RNA polymerase II largest subunit (EC 2.7.7.6) (RPB1). [Source:Uniprot/SWISSPROT;Acc:P24928]
Ssc.13320.1.A1_at	0.677202	0.625377	-1.59904	0.00449967	0.0405778	ZNF265	Zinc finger protein 265 (Zinc finger, splicing). [Source:Uniprot/SWISSPROT;Acc:O95218]
Ssc.11568.1.A1_at	0.676893	0.625511	-1.59869	0.00115703	0.0198573	STAT3	Signal transducer and activator of transcription 3 (Acute-phase response factor). [Source:Uniprot/SWISSPROT;Acc:P40763]
Ssc.27420.1.A1_at	0.676864	0.625523	-1.59866	0.00567712	0.0460178	PTH	Parathyroid hormone precursor (Parathyrin) (PTH) (Parathormone). [Source:Uniprot/SWISSPROT;Acc:P01270]
Ssc.8478.1.A1_at	0.675519	0.626107	-1.59717	0.00537294	0.0447399	CHST3	carbohydrate (chondroitin 6) sulfotransferase 3; chondroitin 6-sulfotransferase [Homo sapiens]. [Source:RefSeq;Acc:NM_004273]
Ssc.8288.1.A1_at	0.675315	0.626196	-1.59695	0.000371379	0.012163	Q8TE36	CU46H11.1 (Novel protein). [Source:Uniprot/SPTREMBL;Acc:Q8TE36]
Ssc.12514.1.A1_at	0.674315	0.62663	-1.59584	0.000946471	0.018063	MMP11	Stromelysin-3 precursor (EC 3.4.24.-) (Matrix metalloproteinase-11) (MMP-11) (ST3) (SL-3). [Source:Uniprot/SWISSPROT;Acc:P24347]
Ssc.23085.2.S1_at	0.67421	0.626675	-1.59572	0.000349836	0.0119807	SKP2	S-phase kinase-associated protein 2 (F-box protein Skp2) (Cyclin A/CDK2-associated protein p45) (p45skp2) (F-box/LRR-repeat protein 1). [Source:Uniprot/SWISSPROT;Acc:Q13309]
Ssc.24196.2.S1_a_at	0.673745	0.626877	-1.59521	0.000313303	0.0113481	ZNFN1A5	zinc finger protein, subfamily 1A, 5; zinc finger transcription factor Pegasus; zinc finger protein, subfamily 1A, 5 (Pegasus) [Homo sapiens]. [Source:RefSeq;Acc:NM_022466]
Ssc.25412.1.A1_at	0.673672	0.626909	-1.59513	0.00416528	0.0389152	GPSN2	Synaptic glycoprotein SC2. [Source:Uniprot/SWISSPROT;Acc:Q9NZ01]
Ssc.17764.1.S1_at	0.673516	0.626977	-1.59495	0.000289907	0.0111748	WBSCR20A	Williams Beuren syndrome critical region 20A isoform 2; NOL1/NOP2/sun gene family member; Williams-Beuren syndrome critical region protein 20 copy A [Homo sapiens]. [Source:RefSeq;Acc:NM_018044]
[truncated: 1,458 more rows]

## Sheet: 2dpi-Colon
affy ID	logFC	2^(-logFC) [Ratio]	FC 2 dpi vs control	P.Value	adj.P.Val	Gene Name	Description
[truncated: 215 more rows]

[truncated: 1 more sheets: 6dpi-Colon]
