# Supplementary material for: Transcriptional analysis of porcine intestinal mucosa infected with Salmonella Typhimurium revealed a massive inflammatory response and disruption of bile acid absorption in ileum
Source: Vet Res. 2016 Jan 7;47:11. doi: 10.1186/s13567-015-0286-9 (PMC4704413; doi:10.1186/s13567-015-0286-9)
Supplement: Supplementary file 4 — 10.1186/s13567-015-0286-9 Biological pathways and genes affected by S. Typhimurium infection in the porcine intestinal sections. Results from Ingenuity Pathway Analysis describing biological pathways impaired by S. Typhimurium infection in the three intestinal regions studied. [file 13567_2015_286_MOESM4_ESM.xlsx]

## Sheet: jejunum
		DAY 2
	CANONICAL PATHWAY	p-value	GENE	FOLD CHANGE
	tRNA Charging	3.53e-07	WARS	5.379
			AARS	2.266
			CARS	2.174
			GARS	2.158
			MARS	1.657
	Acute Phase Response Signaling	0.00288	C4BPB	3.346
			C4A/C4B	2.726
			CFB	2.525
			SOD2	1.834
	Retinoic acid Mediated Apoptosis Signaling	0.0243	APAF1	2.239
			CFLAR	1.823
	PXR/RXR Activation	0.025	FOXO3	1.671
			GSTA1	-5.831
	Role of IL-17A in Psoriasis	0.0439	S100A9	37.288

## Sheet: ileum
		DAY 1			DAY 2			DAY 6
	CANONICAL PATHWAY	p-value	GENE	FOLD CHANGE	p-value	GENE	FOLD CHANGE	p-value	GENE	FOLD CHANGE
	IL-6 Signaling	6.17e-12	CEBPB	5.549	2.53e-08	CEBPB	5.549	0.279	MAP4K4	-1.831
			IL1RAP	3.859		IL1RAP	3.859		IL8	4.095
			SOCS3	2.162		CD14	2.206		LBP	3.862
			TNFAIP6	3.578		IL8	5.497		IL6ST	2.751
			CD14	2.206		RRAS	1.656		ABCB1	2.607
	LPS/IL-1 Mediated Inhibition of RXR Function	1.92e-11	IL1RAP	3.859	5.58e-10	FABP2	-48.161	0.135	FMO5	2.291
			MAOA	-6.369		MAOA	-6.369		CR1I2	2.793
			XPO1	3.407		IL1RAP	3.859		ALAS1	2.109
			CD14	2.206		MAOB	-5.663		ACSL4	1.776
			IL1B	6.949		CPT1A	1.915		LBP	3.862
	LXR/RXR Activation	3.01e-11	IL1RAP	3.859	1.3e-12	APOA1	-33.321	0.382	FGA	2.165
			CCL2	3.97		IL1RAP	3.683		LBP	3.862
			S100A8	3.387		CCL2	3.849		APOF	-1.833
			CD14	2.206		APOC3	-26.803		IL1R1	1.792
			IL1B	6.949		RXRG	-2.92		CCL2	2.207
	FXR/RXR Activation	2.4e-10	IL1B	6.949	1.11e-09	APOA1	-33.321
			FABP6	-2.817		APOC3	-26.803
			SULT2A1	2.708		PPARGC1A	-3.661
			FBP1	-4.036		FBP1	-3.373
			IL1RN	5.7		PPARG	1.882
	Granulocyte Adhesion and Diapedesis	1.61e-09	IL1RAP	3.859	4.28e-08	IL1RAP	3.683	0.07	SDC2	2.878
			SELE	3.067		CCL2	3.849		CXCL6	3.318
			CXCL2	13.771		CDH5	1.981		IL8	4.095
			CXCL6	3.97		IL8	5.497		MMP3	6.1
			MMP7	1.804		CXCL12	1.802		MMP1	6.02

## Sheet: colon
		COLON DAY 2			COLON DAY 6
	CANONICAL PATHWAY	p-value	GENE	FOLD CHANGE	p-value	GENE	FOLD CHANGE
	Epithelial Adherens Junction Signaling	8.44e-05	ACTG2	-15.5	0.00115	ACTC1	-46.721
			ACTC1	-55.487		MYH11	-5.648
			MYH11	3.726		ACTG2	-16.451
			MYL9	-2.344		CDH2	-2.755
			ACTA2	-2.614		SORBS1	-2.406
	Integrin Signaling	0.000112	ACTG2	-15.482	3.75e-07	ACTC1	-46.721
			ACTC1	-55.487		ACTG2	-16.451
			MYLK	-3.423		CAV1	-2.702
			CAV1	-2.256		PPP1R12B	-1.908
			MYL9	-2.344		MYL9	-2.164
	Regulation of Actin-based Motility by Rho	0.000156	ACTG2	-15.482	-2.53e-07	ACTC1	-46.721
			ACTC1	-55.487		ACTG2	-16.451
			MYLK	-3.423		PPP1R12B	-1.908
			MYL9	-2.344		MYL9	-2.164
			ACTA2	-2.614		MYLK	-3.014
	Agranulocyte Adhesion and Diapedesis	0.000403	ACTG2	-15.482	0.0444	ACTC1	-46.721
			ACTC1	-55.487		MYH11	-5.648
			MYH11	3.726		ACTG2	-16.451
			MYL9	-2.344		MYL9	-2.164
			ACTA2	-2.614		CCL5	2.208
	Signaling by Rho Family GTPases	0.000389	ACTG2	-15.482	1.51e-05	ACTC1	-46.721
			ACTC1	-55.487		DES	-8.255
			DES	-8.255		ACTG2	-16.451
			MYLK	-3.423		CDH2	-2.755
			MYL9	-2.344		PPP1R12B	-1.908
