# Supplementary material for: Transcriptional analysis of porcine intestinal mucosa infected with Salmonella Typhimurium revealed a massive inflammatory response and disruption of bile acid absorption in ileum
Source: Vet Res. 2016 Jan 7;47:11. doi: 10.1186/s13567-015-0286-9 (PMC4704413; doi:10.1186/s13567-015-0286-9)
Supplement: Supplementary file 5 — 10.1186/s13567-015-0286-9 miRNA expression microarray results of the Salmonella-infected porcine ileum at day 2 post infection. Results of the differential gene expression of miRNAs in the porcine ileum at 2 dpi, compared to the non-infected controls. [file 13567_2015_286_MOESM5_ESM.xls]

## Sheet: miRNA array DE
Gene Index	Probe	ID	miRBase Accession	Name	logFC	FOLD CHANGE	adj.P.Val
7623	A_25_P00011584.5	A_25_P00011584	MIMAT0000062	hsa-let-7a	1.74442	3.35061	0.00712329
6769	A_25_P00010070.4	A_25_P00010070	MI0000063	hsa-let-7b	1.80973	3.50576	0.00685714
7443	A_25_P00010071.2	A_25_P00010071	MI0000063	hsa-let-7b	1.55681	2.94202	0.0203093
6665	A_25_P00012141.1	A_25_P00012141	MI0000433	hsa-let-7g	1.35546	2.55879	0.0222549
7723	A_25_P00012142.4	A_25_P00012142	MI0000433	hsa-let-7g	1.74121	3.34316	0.0122785
3649	A_25_P00015087.2	A_25_P00015087	MIMAT0005871	hsa-miR-1207-5p	-0.838842	-1.78861	0.0479032
1335	A_25_P00014921	A_25_P00014921	MIMAT0005572	hsa-miR-1225-5p	-0.958004	-1.94262	0.0516327
1977	A_25_P00014920.1	A_25_P00014920	MIMAT0005572	hsa-miR-1225-5p	-0.980017	-1.97249	0.0487719
2272	A_25_P00014921.1	A_25_P00014921	MIMAT0005572	hsa-miR-1225-5p	-0.967952	-1.95606	0.0473333
2590	A_25_P00014921.2	A_25_P00014921	MIMAT0005572	hsa-miR-1225-5p	-1.022	-2.03073	0.0468182
2755	A_25_P00014921.3	A_25_P00014921	MIMAT0005572	hsa-miR-1225-5p	-0.980745	-1.97348	0.05
3206	A_25_P00014920.2	A_25_P00014920	MIMAT0005572	hsa-miR-1225-5p	-0.938986	-1.91718	0.0483333
6825	A_25_P00014920.3	A_25_P00014920	MIMAT0005572	hsa-miR-1225-5p	-0.946416	-1.92708	0.0491667
12865	A_25_P00014920.5	A_25_P00014920	MIMAT0005572	hsa-miR-1225-5p	-1.00164	-2.00228	0.041579
254	A_25_P00015143	A_25_P00015143	MIMAT0005898	hsa-miR-1246	-1.58569	-3.00152	0.0131579
263	A_25_P00015143.1	A_25_P00015143	MIMAT0005898	hsa-miR-1246	-1.73253	-3.32311	0.0364286
11801	A_25_P00015143.3	A_25_P00015143	MIMAT0005898	hsa-miR-1246	-1.69353	-3.23446	0.0483929
11859	A_25_P00015143.4	A_25_P00015143	MIMAT0005898	hsa-miR-1246	-1.53614	-2.90018	0.037027
14213	A_25_P00015143.5	A_25_P00015143	MIMAT0005898	hsa-miR-1246	-1.66986	-3.18183	0.0476596
14556	A_25_P00015143.6	A_25_P00015143	MIMAT0005898	hsa-miR-1246	-1.6921	-3.23128	0.0412195
14836	A_25_P00015143.7	A_25_P00015143	MIMAT0005898	hsa-miR-1246	-1.72235	-3.29972	0.0487273
3822	A_25_P00010979.1	A_25_P00010979	MIMAT0000423	hsa-miR-125b	-0.835188	-1.78409	0.0501961
15502	A_25_P00010979.7	A_25_P00010979	MIMAT0000423	hsa-miR-125b	-0.908806	-1.87749	0.0434884
783	A_25_P00015194.1	A_25_P00015194	MIMAT0005922	hsa-miR-1268	-1.28243	-2.43248	0.0111765
12198	A_25_P00015194.6	A_25_P00015194	MIMAT0005922	hsa-miR-1268	-0.881243	-1.84196	0.0489855
15568	A_25_P00015194.7	A_25_P00015194	MIMAT0005922	hsa-miR-1268	-1.37991	-2.60253	0.0213636
6435	A_25_P00015269.3	A_25_P00015269	MI0006657	hsa-miR-1324	1.00897	2.01248	0.0231429
1434	A_25_P00010547	A_25_P00010547	MI0000457	hsa-miR-141	0.936137	1.9134	0.0210204
1697	A_25_P00010548	A_25_P00010548	MI0000457	hsa-miR-141	0.889476	1.8525	0.0428369
2976	A_25_P00010548.1	A_25_P00010548	MI0000457	hsa-miR-141	0.808919	1.7519	0.0450676
3244	A_25_P00010547.1	A_25_P00010547	MI0000457	hsa-miR-141	1.03925	2.05516	0.0124359
4158	A_25_P00010547.2	A_25_P00010547	MI0000457	hsa-miR-141	1.45202	2.7359	0.00206897
4185	A_25_P00010547.3	A_25_P00010547	MI0000457	hsa-miR-141	1.6284	3.09169	0.000681818
5926	A_25_P00010547.4	A_25_P00010547	MI0000457	hsa-miR-141	1.53369	2.89526	0.000784314
6329	A_25_P00010548.2	A_25_P00010548	MI0000457	hsa-miR-141	0.900478	1.86668	0.0307438
7435	A_25_P00010547.5	A_25_P00010547	MI0000457	hsa-miR-141	2.55566	5.87935	0
10423	A_25_P00010548.3	A_25_P00010548	MI0000457	hsa-miR-141	1.24453	2.36941	0.00552239
10601	A_25_P00010548.4	A_25_P00010548	MI0000457	hsa-miR-141	1.2731	2.4168	0.00538461
10623	A_25_P00010548.5	A_25_P00010548	MI0000457	hsa-miR-141	1.17841	2.26328	0.00680556
10743	A_25_P00010548.6	A_25_P00010548	MI0000457	hsa-miR-141	0.840268	1.79038	0.0422302
12238	A_25_P00010547.6	A_25_P00010547	MI0000457	hsa-miR-141	1.40173	2.64219	0.00216667
12541	A_25_P00010547.7	A_25_P00010547	MI0000457	hsa-miR-141	0.944194	1.92411	0.0175862
15098	A_25_P00010548.7	A_25_P00010548	MI0000457	hsa-miR-141	0.857653	1.81209	0.0350406
7046	A_25_P00011016.3	A_25_P00011016	MIMAT0000434	hsa-miR-142-3p	1.48371	2.79668	0.0153012
3072	A_25_P00010386	A_25_P00010386	MIMAT0002809	hsa-miR-146b-5p	-0.95062	-1.9327	0.036
5270	A_25_P00010386.2	A_25_P00010386	MIMAT0002809	hsa-miR-146b-5p	-1.01044	-2.01452	0.0272
9412	A_25_P00010386.4	A_25_P00010386	MIMAT0002809	hsa-miR-146b-5p	-0.970187	-1.95909	0.0358621
10561	A_25_P00010386.7	A_25_P00010386	MIMAT0002809	hsa-miR-146b-5p	-0.887125	-1.84949	0.0373529
7324	A_25_P00013554.2	A_25_P00013554	MIMAT0004699	hsa-miR-148b*	-1.25589	-2.38814	0.0338462
8112	A_25_P00010599.2	A_25_P00010599	MIMAT0000069	hsa-miR-16	1.84209	3.5853	0.0154762
13055	A_25_P00010599.5	A_25_P00010599	MIMAT0000069	hsa-miR-16	0.838322	1.78797	0.0240187
7147	A_25_P00011991.2	A_25_P00011991	MI0000071	hsa-miR-17	1.06232	2.08829	0.0355118
6672	A_25_P00011993.2	A_25_P00011993	MI0000072	hsa-miR-18a	0.829233	1.77674	0.0488079
11837	A_25_P00011994.4	A_25_P00011994	MI0000072	hsa-miR-18a	0.781942	1.71944	0.0440278
4374	A_25_P00014859.2	A_25_P00014859	MI0001518	hsa-miR-18b	0.770246	1.70556	0.0363566
14037	A_25_P00012977.3	A_25_P00012977	MI0005545	hsa-miR-190b	-1.33172	-2.51703	0.00636364
922	A_25_P00015303	A_25_P00015303	MI0008336	hsa-miR-1915	-0.864991	-1.82133	0.0482857
3696	A_25_P00015302.3	A_25_P00015302	MI0008336	hsa-miR-1915	-1.84144	-3.58368	0.01
10360	A_25_P00015302.6	A_25_P00015302	MI0008336	hsa-miR-1915	-0.870937	-1.82885	0.050303
13393	A_25_P00015303.5	A_25_P00015303	MI0008336	hsa-miR-1915	-0.910581	-1.8798	0.0501887
66	A_25_P00010868	A_25_P00010868	MI0000234	hsa-miR-192	1.76653	3.40234	0.000294118
69	A_25_P00010868.1	A_25_P00010868	MI0000234	hsa-miR-192	1.64603	3.12972	0.0005
721	A_25_P00010868.2	A_25_P00010868	MI0000234	hsa-miR-192	1.72689	3.31014	0.000263158
750	A_25_P00010869	A_25_P00010869	MI0000234	hsa-miR-192	1.51238	2.8528	0.00132075
1389	A_25_P00010869.1	A_25_P00010869	MI0000234	hsa-miR-192	1.46451	2.7597	0.0020339
2599	A_25_P00010868.3	A_25_P00010868	MI0000234	hsa-miR-192	1.78461	3.44526	0.0003125
4958	A_25_P00010869.2	A_25_P00010869	MI0000234	hsa-miR-192	2.18118	4.53526	0
4966	A_25_P00010869.3	A_25_P00010869	MI0000234	hsa-miR-192	1.74623	3.35482	0.00047619
5129	A_25_P00010868.4	A_25_P00010868	MI0000234	hsa-miR-192	2.62214	6.15663	0
5316	A_25_P00010869.4	A_25_P00010869	MI0000234	hsa-miR-192	2.05327	4.15045	0
5330	A_25_P00010869.5	A_25_P00010869	MI0000234	hsa-miR-192	2.5084	5.6899	0
6037	A_25_P00010869.6	A_25_P00010869	MI0000234	hsa-miR-192	1.58301	2.99594	0.000833333
8251	A_25_P00010868.5	A_25_P00010868	MI0000234	hsa-miR-192	1.82728	3.54867	0.000285714
10788	A_25_P00010868.6	A_25_P00010868	MI0000234	hsa-miR-192	2.14795	4.43198	0
13048	A_25_P00010869.7	A_25_P00010869	MI0000234	hsa-miR-192	1.52312	2.87413	0.00181818
14797	A_25_P00010868.7	A_25_P00010868	MI0000234	hsa-miR-192	1.70162	3.25267	0.000487805
2170	A_25_P00013275.1	A_25_P00013275	MIMAT0004543	hsa-miR-192*	0.702825	1.62769	0.0436364
4200	A_25_P00014532	A_25_P00014532	MIMAT0004543	hsa-miR-192*	0.979065	1.97119	0.0166279
5343	A_25_P00013275.3	A_25_P00013275	MIMAT0004543	hsa-miR-192*	0.720431	1.64767	0.0420714
7369	A_25_P00014532.1	A_25_P00014532	MIMAT0004543	hsa-miR-192*	0.838064	1.78765	0.0380303
7970	A_25_P00014532.2	A_25_P00014532	MIMAT0004543	hsa-miR-192*	0.709592	1.63534	0.0443836
9218	A_25_P00014532.3	A_25_P00014532	MIMAT0004543	hsa-miR-192*	0.687796	1.61082	0.0452349
10219	A_25_P00014532.4	A_25_P00014532	MIMAT0004543	hsa-miR-192*	0.813593	1.75758	0.0381539
14515	A_25_P00014532.5	A_25_P00014532	MIMAT0004543	hsa-miR-192*	0.817537	1.76239	0.0281081
14892	A_25_P00014532.6	A_25_P00014532	MIMAT0004543	hsa-miR-192*	0.843492	1.79439	0.0252294
1353	A_25_P00011006	A_25_P00011006	MIMAT0000460	hsa-miR-194	1.54127	2.91051	0.0008
2530	A_25_P00011006.1	A_25_P00011006	MIMAT0000460	hsa-miR-194	1.56061	2.94978	0.000816327
3644	A_25_P00011007	A_25_P00011007	MIMAT0000460	hsa-miR-194	1.74294	3.34716	0.00027027
3838	A_25_P00011006.2	A_25_P00011006	MIMAT0000460	hsa-miR-194	1.42946	2.69346	0.00241935
6196	A_25_P00011007.1	A_25_P00011007	MIMAT0000460	hsa-miR-194	3.22973	9.38091	0
8573	A_25_P00011007.2	A_25_P00011007	MIMAT0000460	hsa-miR-194	2.63266	6.20169	0
8693	A_25_P00011007.3	A_25_P00011007	MIMAT0000460	hsa-miR-194	2.62712	6.1779	0
9260	A_25_P00011006.3	A_25_P00011006	MIMAT0000460	hsa-miR-194	2.07834	4.2232	0
9486	A_25_P00011007.4	A_25_P00011007	MIMAT0000460	hsa-miR-194	2.01474	4.04109	0
9494	A_25_P00011006.4	A_25_P00011006	MIMAT0000460	hsa-miR-194	1.49426	2.8172	0.00210526
9662	A_25_P00011006.5	A_25_P00011006	MIMAT0000460	hsa-miR-194	1.92577	3.7994	0.00037037
10922	A_25_P00011007.5	A_25_P00011007	MIMAT0000460	hsa-miR-194	1.85347	3.61368	0.000333333
11022	A_25_P00011007.6	A_25_P00011007	MIMAT0000460	hsa-miR-194	1.93665	3.82815	0
14884	A_25_P00011006.6	A_25_P00011006	MIMAT0000460	hsa-miR-194	1.37732	2.59786	0.0053125
14947	A_25_P00011007.7	A_25_P00011007	MIMAT0000460	hsa-miR-194	1.57578	2.98096	0.000851064
15349	A_25_P00011006.7	A_25_P00011006	MIMAT0000460	hsa-miR-194	1.45256	2.73694	0.00245902
8086	A_25_P00013477.2	A_25_P00013477	MIMAT0004671	hsa-miR-194*	0.771086	1.70655	0.0352459
6858	A_25_P00010999.3	A_25_P00010999	MIMAT0000074	hsa-miR-19b	2.21018	4.62733	0.000652174
3875	A_25_P00010209	A_25_P00010209	MI0000737	hsa-miR-200a	1.1621	2.23783	0.013625
4380	A_25_P00010209.1	A_25_P00010209	MI0000737	hsa-miR-200a	1.15571	2.22794	0.019011
4649	A_25_P00010209.2	A_25_P00010209	MI0000737	hsa-miR-200a	1.32621	2.50742	0.00530303
6956	A_25_P00010208.4	A_25_P00010208	MI0000737	hsa-miR-200a	1.19404	2.28792	0.0178409
7351	A_25_P00010209.3	A_25_P00010209	MI0000737	hsa-miR-200a	1.8045	3.49308	0.000666667
8597	A_25_P00010209.5	A_25_P00010209	MI0000737	hsa-miR-200a	1.59218	3.01505	0.00148148
10206	A_25_P00010208.5	A_25_P00010208	MI0000737	hsa-miR-200a	1.28943	2.44431	0.00544118
2261	A_25_P00012139.1	A_25_P00012139	MI0000342	hsa-miR-200b	0.821608	1.76737	0.0364844
3115	A_25_P00012138.2	A_25_P00012138	MI0000342	hsa-miR-200b	0.988486	1.9841	0.0190323
5527	A_25_P00012138.3	A_25_P00012138	MI0000342	hsa-miR-200b	1.28038	2.42902	0.00676056
5689	A_25_P00012138.4	A_25_P00012138	MI0000342	hsa-miR-200b	1.06957	2.09881	0.0188889
7912	A_25_P00012138.5	A_25_P00012138	MI0000342	hsa-miR-200b	1.54159	2.91115	0.00214286
9745	A_25_P00012139.2	A_25_P00012139	MI0000342	hsa-miR-200b	1.20453	2.30462	0.0216
10711	A_25_P00012139.3	A_25_P00012139	MI0000342	hsa-miR-200b	1.28559	2.43782	0.00550725
11462	A_25_P00012139.4	A_25_P00012139	MI0000342	hsa-miR-200b	1.15608	2.2285	0.0152439
12232	A_25_P00012139.5	A_25_P00012139	MI0000342	hsa-miR-200b	1.03927	2.05519	0.0201053
1750	A_25_P00012266	A_25_P00012266	MI0000650	hsa-miR-200c	0.929247	1.90428	0.0225962
2771	A_25_P00012266.1	A_25_P00012266	MI0000650	hsa-miR-200c	1.17496	2.25787	0.0122078
2777	A_25_P00012266.2	A_25_P00012266	MI0000650	hsa-miR-200c	0.835387	1.78434	0.0414599
5414	A_25_P00012265.4	A_25_P00012265	MI0000650	hsa-miR-200c	1.0097	2.01349	0.0193617
6706	A_25_P00012265.6	A_25_P00012265	MI0000650	hsa-miR-200c	0.78896	1.72783	0.0295833
8856	A_25_P00012266.3	A_25_P00012266	MI0000650	hsa-miR-200c	1.55529	2.93893	0.00134615
8878	A_25_P00012266.4	A_25_P00012266	MI0000650	hsa-miR-200c	1.89691	3.72415	0.00025641
11073	A_25_P00012266.5	A_25_P00012266	MI0000650	hsa-miR-200c	1.44996	2.732	0.00253968
14820	A_25_P00012266.7	A_25_P00012266	MI0000650	hsa-miR-200c	0.851119	1.8039	0.0380153
6002	A_25_P00010614.4	A_25_P00010614	MI0001519	hsa-miR-20b	1.10939	2.15754	0.0442759
2674	A_25_P00010854	A_25_P00010854	MI0000288	hsa-miR-212	-1.30378	-2.46874	0.0111111
1397	A_25_P00010926	A_25_P00010926	MI0000291	hsa-miR-215	1.84433	3.59086	0
1421	A_25_P00010927	A_25_P00010927	MI0000291	hsa-miR-215	1.87031	3.65611	0
1711	A_25_P00010926.1	A_25_P00010926	MI0000291	hsa-miR-215	1.83211	3.56058	0.000322581
2397	A_25_P00010927.1	A_25_P00010927	MI0000291	hsa-miR-215	2.05584	4.15785	0
2846	A_25_P00010926.2	A_25_P00010926	MI0000291	hsa-miR-215	1.9508	3.8659	0
3449	A_25_P00010926.3	A_25_P00010926	MI0000291	hsa-miR-215	1.82115	3.53362	0.000357143
5632	A_25_P00010926.4	A_25_P00010926	MI0000291	hsa-miR-215	2.44575	5.4481	0
5677	A_25_P00010927.2	A_25_P00010927	MI0000291	hsa-miR-215	2.05416	4.15302	0
6953	A_25_P00010927.3	A_25_P00010927	MI0000291	hsa-miR-215	3.28208	9.72755	0
7136	A_25_P00010927.4	A_25_P00010927	MI0000291	hsa-miR-215	2.67572	6.38959	0
8165	A_25_P00010926.5	A_25_P00010926	MI0000291	hsa-miR-215	1.85101	3.60752	0
10418	A_25_P00010927.5	A_25_P00010927	MI0000291	hsa-miR-215	2.27662	4.84542	0
10677	A_25_P00010927.6	A_25_P00010927	MI0000291	hsa-miR-215	2.09421	4.26993	0
11831	A_25_P00010927.7	A_25_P00010927	MI0000291	hsa-miR-215	1.86883	3.65236	0.000344828
13738	A_25_P00010926.6	A_25_P00010926	MI0000291	hsa-miR-215	1.79065	3.45971	0.000277778
14111	A_25_P00010926.7	A_25_P00010926	MI0000291	hsa-miR-215	1.83628	3.57089	0
541	A_25_P00012131	A_25_P00012131	MI0000300	hsa-miR-223	-1.175	-2.25793	0.022381
2047	A_25_P00012130	A_25_P00012130	MI0000300	hsa-miR-223	-1.48211	-2.79358	0.00285714
2823	A_25_P00012130.1	A_25_P00012130	MI0000300	hsa-miR-223	-1.22629	-2.33965	0.010625
4691	A_25_P00012130.2	A_25_P00012130	MI0000300	hsa-miR-223	-1.56678	-2.96242	0.00333333
5657	A_25_P00012131.1	A_25_P00012131	MI0000300	hsa-miR-223	-1.46789	-2.76618	0.00333333
7592	A_25_P00012131.2	A_25_P00012131	MI0000300	hsa-miR-223	-1.2991	-2.46076	0.00785714
7851	A_25_P00012131.3	A_25_P00012131	MI0000300	hsa-miR-223	-1.15279	-2.22344	0.0270833
9626	A_25_P00012130.3	A_25_P00012130	MI0000300	hsa-miR-223	-0.897809	-1.86323	0.0416667
10803	A_25_P00012130.4	A_25_P00012130	MI0000300	hsa-miR-223	-1.03805	-2.05345	0.04225
10897	A_25_P00012131.4	A_25_P00012131	MI0000300	hsa-miR-223	-0.901227	-1.86765	0.0415385
10949	A_25_P00012130.5	A_25_P00012130	MI0000300	hsa-miR-223	-1.50467	-2.8376	0.004
11090	A_25_P00012131.5	A_25_P00012131	MI0000300	hsa-miR-223	-0.967	-1.95477	0.0377778
13724	A_25_P00012131.6	A_25_P00012131	MI0000300	hsa-miR-223	-1.40825	-2.65415	0.003
13828	A_25_P00012130.6	A_25_P00012130	MI0000300	hsa-miR-223	-1.4636	-2.75796	0.00222222
13991	A_25_P00012131.7	A_25_P00012131	MI0000300	hsa-miR-223	-1.56928	-2.96756	0.005
14109	A_25_P00012130.7	A_25_P00012130	MI0000300	hsa-miR-223	-1.46803	-2.76643	0.0025
1783	A_25_P00014820	A_25_P00014820	MI0000079	hsa-miR-23a	-0.76507	-1.69945	0.0492187
13640	A_25_P00014820.6	A_25_P00014820	MI0000079	hsa-miR-23a	-0.781828	-1.71931	0.0477966
15317	A_25_P00014820.7	A_25_P00014820	MI0000079	hsa-miR-23a	-0.831472	-1.7795	0.0496296
6874	A_25_P00010989.3	A_25_P00010989	MI0000082	hsa-miR-25	1.18255	2.26977	0.0277876
1154	A_25_P00014821	A_25_P00014821	MI0000085	hsa-miR-27a	-0.821633	-1.7674	0.0477049
1180	A_25_P00014821.1	A_25_P00014821	MI0000085	hsa-miR-27a	-0.791914	-1.73137	0.0496923
1311	A_25_P00014821.2	A_25_P00014821	MI0000085	hsa-miR-27a	-0.840231	-1.79034	0.0473913
12103	A_25_P00014821.6	A_25_P00014821	MI0000085	hsa-miR-27a	-0.930991	-1.90659	0.036129
12700	A_25_P00014821.7	A_25_P00014821	MI0000085	hsa-miR-27a	-0.816621	-1.76128	0.0506
5646	A_25_P00013205	A_25_P00013205	MIMAT0004501	hsa-miR-27a*	-0.893922	-1.85822	0.0484507
7725	A_25_P00014837.5	A_25_P00014837	MI0000440	hsa-miR-27b	1.39192	2.62428	0.0276316
150	A_25_P00012013	A_25_P00012013	MI0000087	hsa-miR-29a	-0.83794	-1.7875	0.0504167
1140	A_25_P00012013.2	A_25_P00012013	MI0000087	hsa-miR-29a	-0.768712	-1.70375	0.0491176
13327	A_25_P00012013.7	A_25_P00012013	MI0000087	hsa-miR-29a	-0.802131	-1.74367	0.0484483
6809	A_25_P00010053.2	A_25_P00010053	MIMAT0000100	hsa-miR-29b	-0.810485	-1.7538	0.0495522
12540	A_25_P00010053.5	A_25_P00010053	MIMAT0000100	hsa-miR-29b	-0.777903	-1.71464	0.05
15533	A_25_P00010053.7	A_25_P00010053	MIMAT0000100	hsa-miR-29b	-0.93813	-1.91604	0.0384849
6773	A_25_P00013853.3	A_25_P00013853	MI0000088	hsa-miR-30a	1.26674	2.40618	0.03472
8772	A_25_P00014838.2	A_25_P00014838	MI0000441	hsa-miR-30b	1.20822	2.31052	0.0438028
3392	A_25_P00014822.2	A_25_P00014822	MI0000089	hsa-miR-31	0.909204	1.87801	0.0234906
5083	A_25_P00014822.3	A_25_P00014822	MI0000089	hsa-miR-31	1.06496	2.09211	0.0242593
5148	A_25_P00014822.4	A_25_P00014822	MI0000089	hsa-miR-31	0.916312	1.88728	0.0347581
7024	A_25_P00012019.4	A_25_P00012019	MI0000089	hsa-miR-31	0.894629	1.85913	0.0216162
7127	A_25_P00012019.5	A_25_P00012019	MI0000089	hsa-miR-31	0.713184	1.63942	0.044966
9262	A_25_P00014822.5	A_25_P00014822	MI0000089	hsa-miR-31	1.01927	2.0269	0.018913
12303	A_25_P00014822.6	A_25_P00014822	MI0000089	hsa-miR-31	0.763938	1.69812	0.0403008
14167	A_25_P00010178.2	A_25_P00010178	MI0000824	hsa-miR-325	1.13008	2.18871	0.0153086
5551	A_25_P00012402.2	A_25_P00012402	MIMAT0004702	hsa-miR-339-3p	1.10129	2.14546	0.0279464
413	A_25_P00013545	A_25_P00013545	MIMAT0000750	hsa-miR-340*	1.14142	2.20598	0.0223301
6947	A_25_P00012358.5	A_25_P00012358	MIMAT0000753	hsa-miR-342-3p	1.11247	2.16216	0.0202083
1824	A_25_P00013984.1	A_25_P00013984	MIMAT0000705	hsa-miR-362-5p	-1.31487	-2.4878	0.0213043
7430	A_25_P00013996.2	A_25_P00013996	MI0000782	hsa-miR-374a	1.18624	2.27559	0.0265455
7628	A_25_P00013996.3	A_25_P00013996	MI0000782	hsa-miR-374a	1.13362	2.19409	0.0404478
7241	A_25_P00010986.4	A_25_P00010986	MI0000783	hsa-miR-375	1.26096	2.39655	0.00813333
9100	A_25_P00010986.5	A_25_P00010986	MI0000783	hsa-miR-375	0.884441	1.84605	0.028087
10068	A_25_P00010986.7	A_25_P00010986	MI0000783	hsa-miR-375	0.989717	1.9858	0.0154118
7057	A_25_P00012447.3	A_25_P00012447	MIMAT0001631	hsa-miR-451	1.22759	2.34176	0.0294915
1290	A_25_P00012871.1	A_25_P00012871	MI0003820	hsa-miR-454	-1.18401	-2.27208	0.05
13078	A_25_P00010170.5	A_25_P00010170	MI0003166	hsa-miR-520g	-1.411	-2.65921	0.019
3313	A_25_P00012768.1	A_25_P00012768	MIMAT0004800	hsa-miR-550a-5p	-0.98373	-1.97757	0.0365714
6148	A_25_P00010265.4	A_25_P00010265	MI0003621	hsa-miR-608	-1.40308	-2.64466	0.0375
13692	A_25_P00010772.3	A_25_P00010772	MI0003631	hsa-miR-617	1.30461	2.47016	0.00868421
3408	A_25_P00011020	A_25_P00011020	MI0003647	hsa-miR-632	-1.67406	-3.1911	0.005
9694	A_25_P00010403.1	A_25_P00010403	MI0003653	hsa-miR-638	-1.46726	-2.76496	0.00666667
14229	A_25_P00011380.3	A_25_P00011380	MI0003656	hsa-miR-641	-1.24194	-2.36516	0.01
8976	A_25_P00011100.4	A_25_P00011100	MI0003683	hsa-miR-659	-0.999269	-1.99899	0.0355556
6575	A_25_P00012030	A_25_P00012030	MIMAT0000092	hsa-miR-92a	1.23388	2.35198	0.0295726
7243	A_25_P00010610.2	A_25_P00010610	MI0000095	hsa-miR-93	1.90091	3.73448	0.000465116
1686	A_25_P00012035	A_25_P00012035	MI0000098	hsa-miR-96	0.706505	1.63185	0.0456667
8687	A_25_P00012034.3	A_25_P00012034	MI0000098	hsa-miR-96	0.924966	1.89864	0.0186517
10768	A_25_P00012034.5	A_25_P00012034	MI0000098	hsa-miR-96	0.719856	1.64702	0.0417647
11296	A_25_P00012035.4	A_25_P00012035	MI0000098	hsa-miR-96	0.714401	1.6408	0.0413043
6544	A_25_P00013237.1	A_25_P00013237	MIMAT0004510	hsa-miR-96*	0.793063	1.73275	0.0352381
