# Supplementary material for: Transcriptional analysis of porcine intestinal mucosa infected with Salmonella Typhimurium revealed a massive inflammatory response and disruption of bile acid absorption in ileum
Source: Vet Res. 2016 Jan 7;47:11. doi: 10.1186/s13567-015-0286-9 (PMC4704413; doi:10.1186/s13567-015-0286-9)
Supplement: Supplementary file 6 — 10.1186/s13567-015-0286-9 Results of prediction analysis of miRNA target genes. Prediction of target genes of miRNAs found differentially expressed in the porcine ileum at 2 dpi, describing data sources and confidence of the analysis. [file 13567_2015_286_MOESM6_ESM.xlsx]

## Sheet: miRNA target genes
ID	Log Ratio	Source	Confidence	Target genes
hsa-let-7b-5p	1,810	TarBase	Experimentally Observed	AARSD1
hsa-let-7b-5p	1,810	TargetScan Human,miRecords	Experimentally Observed,Moderate (predicted)	ACP1
hsa-let-7b-5p	1,810	TargetScan Human,miRecords	Experimentally Observed,High (predicted)	AGO4
hsa-let-7b-5p	1,810	TarBase	Experimentally Observed	AKAP8
hsa-let-7b-5p	1,810	TarBase	Experimentally Observed	ANAPC1
hsa-let-7b-5p	1,810	TarBase	Experimentally Observed	ATAD3B
hsa-let-7b-5p	1,810	TarBase	Experimentally Observed	ATP6V0A1
hsa-let-7b-5p	1,810	TarBase,TargetScan Human	Experimentally Observed,Moderate (predicted)	ATP6V1F
hsa-let-7b-5p	1,810	TarBase,TargetScan Human	Experimentally Observed,High (predicted)	AURKB
hsa-let-7b-5p	1,810	Ingenuity Expert Findings,TargetScan Human	Experimentally Observed,High (predicted)	BCL2L1
hsa-let-7b-5p	1,810	TargetScan Human,miRecords	Experimentally Observed,High (predicted)	BCL7A
hsa-let-7b-5p	1,810	miRecords	Experimentally Observed	BMP2K
hsa-let-7b-5p	1,810	Ingenuity Expert Findings	Experimentally Observed	BSG
hsa-let-7b-5p	1,810	TarBase	Experimentally Observed	CALCOCO2
hsa-let-7b-5p	1,810	TarBase	Experimentally Observed	CAPG
hsa-let-7b-5p	1,810	TarBase	Experimentally Observed	CARHSP1
hsa-let-7b-5p	1,810	TargetScan Human,miRecords	Experimentally Observed,High (predicted)	CASP3
hsa-let-7b-5p	1,810	Ingenuity Expert Findings,TarBase,TargetScan Human,miRecords	Experimentally Observed,High (predicted)	CCND1
hsa-let-7b-5p	1,810	TargetScan Human,miRecords	Experimentally Observed,High (predicted)	CDC25A
hsa-let-7b-5p	1,810	TarBase	Experimentally Observed	CDIPT
hsa-let-7b-5p	1,810	TargetScan Human,miRecords	Experimentally Observed,High (predicted)	CDK6
hsa-let-7b-5p	1,810	TarBase,TargetScan Human	Experimentally Observed,Moderate (predicted)	CDKAL1
hsa-let-7b-5p	1,810	TarBase	Experimentally Observed	CHMP2A
hsa-let-7b-5p	1,810	TarBase,TargetScan Human	Experimentally Observed,High (predicted)	COIL
hsa-let-7b-5p	1,810	Ingenuity Expert Findings,TargetScan Human	Experimentally Observed,High (predicted)	COL1A2
hsa-let-7b-5p	1,810	TarBase	Experimentally Observed	COMMD9
hsa-let-7b-5p	1,810	TarBase	Experimentally Observed	CSDE1
hsa-let-7b-5p	1,810	TarBase	Experimentally Observed	CSNK1D
hsa-let-7b-5p	1,810	miRecords	Experimentally Observed	DAD1
hsa-let-7b-5p	1,810	TarBase,TargetScan Human	Experimentally Observed,High (predicted)	DHX57
hsa-let-7b-5p	1,810	TargetScan Human,miRecords	Experimentally Observed,High (predicted)	DICER1
hsa-let-7b-5p	1,810	TarBase	Experimentally Observed	DOCK5
hsa-let-7b-5p	1,810	miRecords	Experimentally Observed	DRD3
hsa-let-7b-5p	1,810	TarBase	Experimentally Observed	DSP
hsa-let-7b-5p	1,810	TarBase	Experimentally Observed	DUSP12
hsa-let-7b-5p	1,810	TarBase	Experimentally Observed	DUSP23
hsa-let-7b-5p	1,810	miRecords	Experimentally Observed	EIF3J
hsa-let-7b-5p	1,810	TargetScan Human,miRecords	Experimentally Observed,High (predicted)	EIF4G2
hsa-let-7b-5p	1,810	TarBase	Experimentally Observed	F2
hsa-let-7b-5p	1,810	TarBase	Experimentally Observed	FADS2
hsa-let-7b-5p	1,810	TarBase	Experimentally Observed	FAM105A
hsa-let-7b-5p	1,810	TarBase	Experimentally Observed	FAM96A
hsa-let-7b-5p	1,810	miRecords	Experimentally Observed	FANCD2
hsa-let-7b-5p	1,810	TarBase,TargetScan Human	Experimentally Observed,High (predicted)	FNDC3A
hsa-let-7b-5p	1,810	TarBase	Experimentally Observed	GAK
hsa-let-7b-5p	1,810	TarBase,TargetScan Human	Experimentally Observed,High (predicted)	GEMIN7
hsa-let-7b-5p	1,810	TarBase	Experimentally Observed	GPR56
hsa-let-7b-5p	1,810	TarBase,TargetScan Human	Experimentally Observed,High (predicted)	GRPEL2
hsa-let-7b-5p	1,810	TarBase	Experimentally Observed	GTPBP3
hsa-let-7b-5p	1,810	TarBase	Experimentally Observed	GYS1
hsa-let-7b-5p	1,810	TarBase,TargetScan Human	Experimentally Observed,High (predicted)	HMGA1
hsa-let-7b-5p	1,810	Ingenuity Expert Findings,TarBase,TargetScan Human,miRecords	Experimentally Observed,High (predicted)	HMGA2
hsa-let-7b-5p	1,810	Ingenuity Expert Findings	Experimentally Observed	Hmga2
hsa-let-7b-5p	1,810	miRecords	Experimentally Observed	HMOX1
hsa-let-7b-5p	1,810	miRecords	Experimentally Observed	HRAS
hsa-let-7b-5p	1,810	miRecords	Experimentally Observed	HYOU1
hsa-let-7b-5p	1,810	TarBase	Experimentally Observed	IFIT5
hsa-let-7b-5p	1,810	TarBase	Experimentally Observed	IFRD1
hsa-let-7b-5p	1,810	Ingenuity Expert Findings,TarBase,TargetScan Human,miRecords	Experimentally Observed,High (predicted)	IGF2BP1
hsa-let-7b-5p	1,810	Ingenuity Expert Findings,TargetScan Human	Experimentally Observed,High (predicted)	IGF2BP2
hsa-let-7b-5p	1,810	Ingenuity Expert Findings,TargetScan Human	Experimentally Observed,High (predicted)	IGF2BP3
hsa-let-7b-5p	1,810	TarBase	Experimentally Observed	IPO4
hsa-let-7b-5p	1,810	TargetScan Human,miRecords	Experimentally Observed,High (predicted)	ITGB3
hsa-let-7b-5p	1,810	miRecords	Experimentally Observed	KCNJ16
hsa-let-7b-5p	1,810	miRecords	Experimentally Observed	KLK10
hsa-let-7b-5p	1,810	TarBase,miRecords	Experimentally Observed	KRAS
hsa-let-7b-5p	1,810	miRecords	Experimentally Observed	KRT19
hsa-let-7b-5p	1,810	TarBase,TargetScan Human,miRecords	Experimentally Observed,High (predicted)	LIN28A
hsa-let-7b-5p	1,810	TarBase,TargetScan Human	Experimentally Observed,High (predicted)	MARS2
hsa-let-7b-5p	1,810	TargetScan Human,miRecords	Experimentally Observed,High (predicted)	MED28
hsa-let-7b-5p	1,810	TarBase	Experimentally Observed	MLLT1
hsa-let-7b-5p	1,810	TarBase,TargetScan Human	Experimentally Observed,Moderate (predicted)	MRM1
hsa-let-7b-5p	1,810	TarBase	Experimentally Observed	MRPS24
hsa-let-7b-5p	1,810	TarBase	Experimentally Observed	MRPS33
hsa-let-7b-5p	1,810	TarBase,TargetScan Human,miRecords	Experimentally Observed,High (predicted)	MTPN
hsa-let-7b-5p	1,810	TarBase	Experimentally Observed	MTRR
hsa-let-7b-5p	1,810	Ingenuity Expert Findings,TarBase,miRecords	Experimentally Observed	MYC
hsa-let-7b-5p	1,810	TarBase	Experimentally Observed	NEDD4
hsa-let-7b-5p	1,810	TarBase,miRecords	Experimentally Observed	NF2
hsa-let-7b-5p	1,810	TargetScan Human,miRecords	Experimentally Observed,High (predicted)	NRAS
hsa-let-7b-5p	1,810	TarBase	Experimentally Observed	NXN
hsa-let-7b-5p	1,810	TarBase,TargetScan Human	Experimentally Observed,High (predicted)	PGRMC1
hsa-let-7b-5p	1,810	TarBase	Experimentally Observed	POLD2
hsa-let-7b-5p	1,810	TarBase	Experimentally Observed	POLR2C
hsa-let-7b-5p	1,810	TarBase	Experimentally Observed	POM121/POM121C
hsa-let-7b-5p	1,810	TarBase	Experimentally Observed	PPP1R7
hsa-let-7b-5p	1,810	Ingenuity Expert Findings,TargetScan Human,miRecords	Experimentally Observed,High (predicted)	PRDM1
hsa-let-7b-5p	1,810	TarBase	Experimentally Observed	PRIM1
hsa-let-7b-5p	1,810	TarBase	Experimentally Observed	PRRC2A
hsa-let-7b-5p	1,810	TarBase	Experimentally Observed	PTGS2
hsa-let-7b-5p	1,810	TarBase,TargetScan Human	Experimentally Observed,High (predicted)	PXDN
hsa-let-7b-5p	1,810	miRecords	Experimentally Observed	RABGAP1L
hsa-let-7b-5p	1,810	Ingenuity Expert Findings	Experimentally Observed	Ras
hsa-let-7b-5p	1,810	TarBase,TargetScan Human	Experimentally Observed,Moderate (predicted)	RBM19
hsa-let-7b-5p	1,810	TarBase,TargetScan Human	Experimentally Observed,High (predicted)	RDH10
hsa-let-7b-5p	1,810	TarBase	Experimentally Observed	RHOB
hsa-let-7b-5p	1,810	TarBase	Experimentally Observed	RHOG
hsa-let-7b-5p	1,810	TarBase	Experimentally Observed	RPP38
hsa-let-7b-5p	1,810	TarBase	Experimentally Observed	RRP8
hsa-let-7b-5p	1,810	TargetScan Human,miRecords	Experimentally Observed,High (predicted)	RTCA
hsa-let-7b-5p	1,810	TarBase	Experimentally Observed	SCYL1
hsa-let-7b-5p	1,810	miRecords	Experimentally Observed	SEPT3
hsa-let-7b-5p	1,810	TarBase	Experimentally Observed	SIGMAR1
hsa-let-7b-5p	1,810	TarBase,TargetScan Human	Experimentally Observed,High (predicted)	SLC1A4
hsa-let-7b-5p	1,810	TarBase	Experimentally Observed	SLC25A1
hsa-let-7b-5p	1,810	TarBase	Experimentally Observed	SLC25A13
hsa-let-7b-5p	1,810	TarBase,TargetScan Human	Experimentally Observed,High (predicted)	SLC25A24
hsa-let-7b-5p	1,810	TarBase	Experimentally Observed	SLC25A32
hsa-let-7b-5p	1,810	TarBase	Experimentally Observed	SLC38A1
hsa-let-7b-5p	1,810	TarBase,TargetScan Human,miRecords	Experimentally Observed,High (predicted)	SMC1A
hsa-let-7b-5p	1,810	miRecords	Experimentally Observed	SMOX
hsa-let-7b-5p	1,810	TarBase,TargetScan Human	Experimentally Observed,High (predicted)	SNAP23
hsa-let-7b-5p	1,810	TarBase,TargetScan Human	Experimentally Observed,High (predicted)	SPCS3
hsa-let-7b-5p	1,810	TarBase,TargetScan Human	Experimentally Observed,High (predicted)	SPRYD4
hsa-let-7b-5p	1,810	TarBase	Experimentally Observed	SYPL1
hsa-let-7b-5p	1,810	TarBase,TargetScan Human	Experimentally Observed,High (predicted)	TAF9B
hsa-let-7b-5p	1,810	miRecords	Experimentally Observed	TAGLN
hsa-let-7b-5p	1,810	TargetScan Human,miRecords	Experimentally Observed,High (predicted)	TGFBR1
hsa-let-7b-5p	1,810	TarBase,TargetScan Human	Experimentally Observed,High (predicted)	THBS1
hsa-let-7b-5p	1,810	miRecords	Experimentally Observed	TLR4
hsa-let-7b-5p	1,810	TarBase,TargetScan Human	Experimentally Observed,High (predicted)	TMEM2
hsa-let-7b-5p	1,810	TarBase	Experimentally Observed	TPM2
hsa-let-7b-5p	1,810	TarBase,TargetScan Human,miRecords	Experimentally Observed,High (predicted)	TRIM71
hsa-let-7b-5p	1,810	TarBase	Experimentally Observed	TRMT1
hsa-let-7b-5p	1,810	TarBase	Experimentally Observed	TTC9C
hsa-let-7b-5p	1,810	TargetScan Human,miRecords	Experimentally Observed,High (predicted)	TUSC2
hsa-let-7b-5p	1,810	TarBase	Experimentally Observed	TYMS
hsa-let-7b-5p	1,810	TarBase	Experimentally Observed	UGT8
hsa-let-7b-5p	1,810	TarBase,TargetScan Human	Experimentally Observed,High (predicted)	UHRF1
hsa-let-7b-5p	1,810	miRecords	Experimentally Observed	VIM
hsa-let-7b-5p	1,810	TarBase	Experimentally Observed	VPS39
hsa-let-7b-5p	1,810	TargetScan Human,miRecords	Experimentally Observed,High (predicted)	WNT1
hsa-miR-125b-5p	-0,909	TarBase,TargetScan Human	Experimentally Observed,High (predicted)	ABTB1
hsa-miR-125b-5p	-0,909	Ingenuity Expert Findings	Experimentally Observed	ACSS1
hsa-miR-125b-5p	-0,909	miRecords	Experimentally Observed	ADAMTS1
hsa-miR-125b-5p	-0,909	TarBase	Experimentally Observed	AJUBA
hsa-miR-125b-5p	-0,909	TargetScan Human,miRecords	Experimentally Observed,High (predicted)	ANAPC16
hsa-miR-125b-5p	-0,909	TarBase	Experimentally Observed	APLN
hsa-miR-125b-5p	-0,909	TarBase,TargetScan Human	Experimentally Observed,High (predicted)	ARID3A
hsa-miR-125b-5p	-0,909	TarBase,TargetScan Human,miRecords	Experimentally Observed,High (predicted)	ARID3B
hsa-miR-125b-5p	-0,909	miRecords	Experimentally Observed	ATP6AP1L
hsa-miR-125b-5p	-0,909	miRecords	Experimentally Observed	B3GALT4
hsa-miR-125b-5p	-0,909	Ingenuity Expert Findings,TargetScan Human,miRecords	Experimentally Observed,High (predicted)	BAK1
hsa-miR-125b-5p	-0,909	TargetScan Human,miRecords	Experimentally Observed,High (predicted)	BMF
hsa-miR-125b-5p	-0,909	TargetScan Human,miRecords	Experimentally Observed,High (predicted)	BMPR1B
hsa-miR-125b-5p	-0,909	Ingenuity Expert Findings,TargetScan Human	Experimentally Observed,High (predicted)	C10orf54
hsa-miR-125b-5p	-0,909	miRecords	Experimentally Observed	CASP6
hsa-miR-125b-5p	-0,909	miRecords	Experimentally Observed	CASP7
hsa-miR-125b-5p	-0,909	Ingenuity Expert Findings	Experimentally Observed	CBFB
hsa-miR-125b-5p	-0,909	miRecords	Experimentally Observed	CBLN2
hsa-miR-125b-5p	-0,909	TargetScan Human,miRecords	Experimentally Observed,High (predicted)	CBX7
hsa-miR-125b-5p	-0,909	Ingenuity Expert Findings,TargetScan Human	Experimentally Observed,High (predicted)	CCR5
hsa-miR-125b-5p	-0,909	miRecords	Experimentally Observed	CDC25A
hsa-miR-125b-5p	-0,909	Ingenuity Expert Findings,TargetScan Human	Experimentally Observed,High (predicted)	CDH5
hsa-miR-125b-5p	-0,909	miRecords	Experimentally Observed	CDK6
hsa-miR-125b-5p	-0,909	miRecords	Experimentally Observed	CDKN2A
hsa-miR-125b-5p	-0,909	miRecords	Experimentally Observed	CEBPG
hsa-miR-125b-5p	-0,909	miRecords	Experimentally Observed	CYP1A1
hsa-miR-125b-5p	-0,909	TarBase	Experimentally Observed	DDX19B
hsa-miR-125b-5p	-0,909	TargetScan Human,miRecords	Experimentally Observed,High (predicted)	DICER1
hsa-miR-125b-5p	-0,909	miRecords	Experimentally Observed	DIO3
hsa-miR-125b-5p	-0,909	TarBase,TargetScan Human	Experimentally Observed,High (predicted)	DUS1L
hsa-miR-125b-5p	-0,909	Ingenuity Expert Findings,TargetScan Human	Experimentally Observed,High (predicted)	E2F3
hsa-miR-125b-5p	-0,909	TargetScan Human,miRecords	Experimentally Observed,High (predicted)	ELAVL1
hsa-miR-125b-5p	-0,909	TarBase,TargetScan Human	Experimentally Observed,High (predicted)	ENTPD4
hsa-miR-125b-5p	-0,909	TargetScan Human,miRecords	Experimentally Observed,Moderate (predicted)	ERBB2
hsa-miR-125b-5p	-0,909	TargetScan Human,miRecords	Experimentally Observed,High (predicted)	ERBB3
hsa-miR-125b-5p	-0,909	miRecords	Experimentally Observed	FAM19A1
hsa-miR-125b-5p	-0,909	TargetScan Human,miRecords	Experimentally Observed,Moderate (predicted)	GPR160
hsa-miR-125b-5p	-0,909	Ingenuity Expert Findings,TargetScan Human	Experimentally Observed,Moderate (predicted)	GSS
hsa-miR-125b-5p	-0,909	miRecords	Experimentally Observed	H3F3A/H3F3B
hsa-miR-125b-5p	-0,909	miRecords	Experimentally Observed	HIST1H4A
hsa-miR-125b-5p	-0,909	Ingenuity Expert Findings,TargetScan Human	Experimentally Observed,High (predicted)	HK2
hsa-miR-125b-5p	-0,909	miRecords	Experimentally Observed	ID1
hsa-miR-125b-5p	-0,909	miRecords	Experimentally Observed	ID2
hsa-miR-125b-5p	-0,909	miRecords	Experimentally Observed	ID3
hsa-miR-125b-5p	-0,909	TargetScan Human,miRecords	Experimentally Observed,Moderate (predicted)	IGFBP3
hsa-miR-125b-5p	-0,909	Ingenuity Expert Findings,TargetScan Human	Experimentally Observed,High (predicted)	IKZF4
hsa-miR-125b-5p	-0,909	miRecords	Experimentally Observed	IL1RN
hsa-miR-125b-5p	-0,909	miRecords	Experimentally Observed	JARID2
hsa-miR-125b-5p	-0,909	miRecords	Experimentally Observed	KRT19
hsa-miR-125b-5p	-0,909	TarBase,TargetScan Human,miRecords	Experimentally Observed,High (predicted)	LIN28A
hsa-miR-125b-5p	-0,909	Ingenuity Expert Findings,TargetScan Human	Experimentally Observed,High (predicted)	LIPA
hsa-miR-125b-5p	-0,909	miRecords	Experimentally Observed	MAN1A1
hsa-miR-125b-5p	-0,909	TarBase,TargetScan Human	Experimentally Observed,High (predicted)	MAP2K7
hsa-miR-125b-5p	-0,909	Ingenuity Expert Findings	Experimentally Observed	MAZ
hsa-miR-125b-5p	-0,909	Ingenuity Expert Findings	Experimentally Observed	MYD88
hsa-miR-125b-5p	-0,909	miRecords	Experimentally Observed	PCDHB10
hsa-miR-125b-5p	-0,909	Ingenuity Expert Findings,TargetScan Human	Experimentally Observed,High (predicted)	PCTP
hsa-miR-125b-5p	-0,909	miRecords	Experimentally Observed	PERP
hsa-miR-125b-5p	-0,909	miRecords	Experimentally Observed	PIGR
hsa-miR-125b-5p	-0,909	TarBase	Experimentally Observed	PPT2
hsa-miR-125b-5p	-0,909	TarBase,TargetScan Human	Experimentally Observed,High (predicted)	RABL6
hsa-miR-125b-5p	-0,909	miRecords	Experimentally Observed	RBM8A
hsa-miR-125b-5p	-0,909	TarBase	Experimentally Observed	RHEBL1
hsa-miR-125b-5p	-0,909	Ingenuity Expert Findings,TargetScan Human	Experimentally Observed,High (predicted)	SCD
hsa-miR-125b-5p	-0,909	TargetScan Human,miRecords	Experimentally Observed,High (predicted)	SGPL1
hsa-miR-125b-5p	-0,909	miRecords	Experimentally Observed	SMO
hsa-miR-125b-5p	-0,909	TargetScan Human,miRecords	Experimentally Observed,High (predicted)	ST18
hsa-miR-125b-5p	-0,909	miRecords	Experimentally Observed	TENM2
hsa-miR-125b-5p	-0,909	TarBase,TargetScan Human	Experimentally Observed,High (predicted)	TOR2A
hsa-miR-125b-5p	-0,909	Ingenuity Expert Findings,TargetScan Human,miRecords	Experimentally Observed,Moderate (predicted)	TP53
hsa-miR-125b-5p	-0,909	miRecords	Experimentally Observed	TSPAN8
hsa-miR-125b-5p	-0,909	miRecords	Experimentally Observed	UBE2I
hsa-miR-125b-5p	-0,909	miRecords	Experimentally Observed	UGT2B15
hsa-miR-125b-5p	-0,909	miRecords	Experimentally Observed	UGT2B17
hsa-miR-125b-5p	-0,909	miRecords	Experimentally Observed	UGT2B28
hsa-miR-125b-5p	-0,909	TarBase,TargetScan Human	Experimentally Observed,High (predicted)	ZNF385A
hsa-miR-454-3p	-1,184	Ingenuity Expert Findings,TargetScan Human	Experimentally Observed,High (predicted)	ATG2B
hsa-miR-454-3p	-1,184	TarBase,TargetScan Human,miRecords	Experimentally Observed,High (predicted),Moderate (predicted)	CSF1
hsa-miR-454-3p	-1,184	Ingenuity Expert Findings,TargetScan Human	Experimentally Observed,High (predicted)	DICER1
hsa-miR-454-3p	-1,184	TarBase,TargetScan Human,miRecords	Experimentally Observed,High (predicted)	HOXA5
hsa-miR-454-3p	-1,184	TarBase,TargetScan Human,miRecords	Experimentally Observed,High (predicted)	MAFB
hsa-miR-454-3p	-1,184	TarBase,TargetScan Human,miRecords	Experimentally Observed,High (predicted)	MEOX2
hsa-miR-454-3p	-1,184	Ingenuity Expert Findings,TargetScan Human	Experimentally Observed,High (predicted)	SMAD4
hsa-miR-454-3p	-1,184	TarBase	Experimentally Observed	TAC1
hsa-miR-454-3p	-1,184	TargetScan Human,miRecords	Experimentally Observed,High (predicted)	ZFPM2
hsa-miR-212-3p	-1,304	Ingenuity Expert Findings,TarBase,TargetScan Human,miRecords	Experimentally Observed,High (predicted)	ARHGAP32
hsa-miR-212-3p	-1,304	miRecords	Experimentally Observed	CAPN8
hsa-miR-212-3p	-1,304	Ingenuity Expert Findings,TargetScan Human	Experimentally Observed,High (predicted)	HBEGF
hsa-miR-212-3p	-1,304	TargetScan Human,miRecords	Experimentally Observed,High (predicted)	MECP2
hsa-miR-212-3p	-1,304	miRecords	Experimentally Observed	MMP9
hsa-miR-212-3p	-1,304	TarBase	Experimentally Observed	PGC
hsa-miR-212-3p	-1,304	Ingenuity Expert Findings,TargetScan Human	Experimentally Observed,High (predicted)	RB1
hsa-miR-212-3p	-1,304	miRecords	Experimentally Observed	TJP1
hsa-miR-212-3p	-1,304	Ingenuity Expert Findings,TargetScan Human	Experimentally Observed,High (predicted)	TLN2
hsa-miR-141-3p	2,556	TargetScan Human,miRecords	Experimentally Observed,High (predicted)	BAP1
hsa-miR-141-3p	2,556	TarBase,TargetScan Human,miRecords	Experimentally Observed,High (predicted)	CLOCK
hsa-miR-141-3p	2,556	Ingenuity Expert Findings,TargetScan Human	Experimentally Observed,High (predicted)	CTBP2
hsa-miR-141-3p	2,556	miRecords	Experimentally Observed	CTNNB1
hsa-miR-141-3p	2,556	Ingenuity Expert Findings	Experimentally Observed	CYP1B1
hsa-miR-141-3p	2,556	miRecords	Experimentally Observed	DLX5
hsa-miR-141-3p	2,556	miRecords	Experimentally Observed	ELMO2
hsa-miR-141-3p	2,556	miRecords	Experimentally Observed	ERBB2IP
hsa-miR-141-3p	2,556	TarBase	Experimentally Observed	GEMIN2
hsa-miR-141-3p	2,556	miRecords	Experimentally Observed	KLHL20
hsa-miR-141-3p	2,556	TargetScan Human,miRecords	Experimentally Observed,High (predicted)	MAP2K4
hsa-miR-141-3p	2,556	Ingenuity Expert Findings,TargetScan Human	Experimentally Observed,High (predicted)	PITX2
hsa-miR-141-3p	2,556	TargetScan Human,miRecords	Experimentally Observed,High (predicted)	PTPRD
hsa-miR-141-3p	2,556	Ingenuity Expert Findings,TargetScan Human	Experimentally Observed,High (predicted)	STAT5B
hsa-miR-141-3p	2,556	TargetScan Human,miRecords	Experimentally Observed,High (predicted)	TGFB2
hsa-miR-141-3p	2,556	miRecords	Experimentally Observed	WDR37
hsa-miR-141-3p	2,556	Ingenuity Expert Findings,TargetScan Human	Experimentally Observed,High (predicted)	YAP1
hsa-miR-141-3p	2,556	TarBase,TargetScan Human,miRecords	Experimentally Observed,High (predicted)	ZEB1
hsa-miR-141-3p	2,556	TarBase,TargetScan Human,miRecords	Experimentally Observed,High (predicted)	ZEB2
hsa-miR-141-3p	2,556	TargetScan Human,miRecords	Experimentally Observed,Moderate (predicted)	ZFPM2
hsa-miR-142-3p	1,484	TargetScan Human,miRecords	Experimentally Observed,High (predicted)	ADCY9
hsa-miR-142-3p	1,484	Ingenuity Expert Findings	Experimentally Observed	BCL2L1
hsa-miR-142-3p	1,484	Ingenuity Expert Findings,TargetScan Human	Experimentally Observed,High (predicted)	BCLAF1
hsa-miR-142-3p	1,484	Ingenuity Expert Findings,TargetScan Human	Experimentally Observed,High (predicted)	LIFR
hsa-miR-146b-5p	-1,010	miRecords	Experimentally Observed	ATOH8
hsa-miR-146b-5p	-1,010	miRecords	Experimentally Observed	BLMH
hsa-miR-146b-5p	-1,010	miRecords	Experimentally Observed	BRCA1
hsa-miR-146b-5p	-1,010	Ingenuity Expert Findings	Experimentally Observed	C8A
hsa-miR-146b-5p	-1,010	Ingenuity Expert Findings	Experimentally Observed	CAMP
hsa-miR-146b-5p	-1,010	miRecords	Experimentally Observed	CCL8
hsa-miR-146b-5p	-1,010	miRecords	Experimentally Observed	CCNA2
hsa-miR-146b-5p	-1,010	Ingenuity Expert Findings	Experimentally Observed	CCR3
hsa-miR-146b-5p	-1,010	Ingenuity Expert Findings	Experimentally Observed	CD1D
hsa-miR-146b-5p	-1,010	Ingenuity Expert Findings	Experimentally Observed	CD40
hsa-miR-146b-5p	-1,010	miRecords	Experimentally Observed	CDKN3
hsa-miR-146b-5p	-1,010	Ingenuity Expert Findings,TargetScan Human,miRecords	Experimentally Observed,Moderate (predicted)	CFH
hsa-miR-146b-5p	-1,010	Ingenuity Expert Findings	Experimentally Observed	CHUK
hsa-miR-146b-5p	-1,010	miRecords	Experimentally Observed	COL13A1
hsa-miR-146b-5p	-1,010	Ingenuity Expert Findings	Experimentally Observed	CRP
hsa-miR-146b-5p	-1,010	Ingenuity Expert Findings	Experimentally Observed	CXCL8
hsa-miR-146b-5p	-1,010	miRecords	Experimentally Observed	CXCR4
hsa-miR-146b-5p	-1,010	Ingenuity Expert Findings	Experimentally Observed	DMBT1
hsa-miR-146b-5p	-1,010	miRecords	Experimentally Observed	FADD
hsa-miR-146b-5p	-1,010	Ingenuity Expert Findings	Experimentally Observed	IFNA1/IFNA13
hsa-miR-146b-5p	-1,010	Ingenuity Expert Findings	Experimentally Observed	IFNB1
hsa-miR-146b-5p	-1,010	Ingenuity Expert Findings	Experimentally Observed	IL10
hsa-miR-146b-5p	-1,010	Ingenuity Expert Findings	Experimentally Observed	IL12RB2
hsa-miR-146b-5p	-1,010	Ingenuity Expert Findings	Experimentally Observed	IL1F10
hsa-miR-146b-5p	-1,010	Ingenuity Expert Findings	Experimentally Observed	IL1R1
hsa-miR-146b-5p	-1,010	Ingenuity Expert Findings	Experimentally Observed	IL1RAP
hsa-miR-146b-5p	-1,010	Ingenuity Expert Findings	Experimentally Observed	IL1RAPL2
hsa-miR-146b-5p	-1,010	Ingenuity Expert Findings	Experimentally Observed	IL1RL2
hsa-miR-146b-5p	-1,010	Ingenuity Expert Findings	Experimentally Observed	IL36A
hsa-miR-146b-5p	-1,010	Ingenuity Expert Findings	Experimentally Observed	IL36B
hsa-miR-146b-5p	-1,010	Ingenuity Expert Findings	Experimentally Observed	IL36G
hsa-miR-146b-5p	-1,010	Ingenuity Expert Findings	Experimentally Observed	IL36RN
hsa-miR-146b-5p	-1,010	Ingenuity Expert Findings	Experimentally Observed	IL37
hsa-miR-146b-5p	-1,010	TargetScan Human,miRecords	Experimentally Observed,High (predicted)	IRAK1
hsa-miR-146b-5p	-1,010	miRecords	Experimentally Observed	IRAK2
hsa-miR-146b-5p	-1,010	miRecords	Experimentally Observed	IRF5
hsa-miR-146b-5p	-1,010	miRecords	Experimentally Observed	KIF22
hsa-miR-146b-5p	-1,010	Ingenuity Expert Findings	Experimentally Observed	LALBA
hsa-miR-146b-5p	-1,010	Ingenuity Expert Findings	Experimentally Observed	LBP
hsa-miR-146b-5p	-1,010	miRecords	Experimentally Observed	LTB
hsa-miR-146b-5p	-1,010	Ingenuity Expert Findings	Experimentally Observed	LTF
hsa-miR-146b-5p	-1,010	miRecords	Experimentally Observed	MCM10
hsa-miR-146b-5p	-1,010	miRecords	Experimentally Observed	MCPH1
hsa-miR-146b-5p	-1,010	miRecords	Experimentally Observed	METTL7A
hsa-miR-146b-5p	-1,010	TargetScan Human,miRecords	Experimentally Observed,High (predicted)	MMP16
hsa-miR-146b-5p	-1,010	miRecords	Experimentally Observed	MR1
hsa-miR-146b-5p	-1,010	TargetScan Human,miRecords	Experimentally Observed,High (predicted)	NFIX
hsa-miR-146b-5p	-1,010	Ingenuity Expert Findings	Experimentally Observed	NLGN1
hsa-miR-146b-5p	-1,010	Ingenuity Expert Findings	Experimentally Observed	NOS2
hsa-miR-146b-5p	-1,010	Ingenuity Expert Findings,TargetScan Human	Experimentally Observed,High (predicted)	NOVA1
hsa-miR-146b-5p	-1,010	miRecords	Experimentally Observed	PA2G4
hsa-miR-146b-5p	-1,010	TargetScan Human,miRecords	Experimentally Observed,Moderate (predicted)	PBLD
hsa-miR-146b-5p	-1,010	miRecords	Experimentally Observed	PDIK1L
hsa-miR-146b-5p	-1,010	miRecords	Experimentally Observed	PEX11G
hsa-miR-146b-5p	-1,010	Ingenuity Expert Findings	Experimentally Observed	PGLYRP1
hsa-miR-146b-5p	-1,010	Ingenuity Expert Findings	Experimentally Observed	PGLYRP2
hsa-miR-146b-5p	-1,010	miRecords	Experimentally Observed	PLEKHA4
hsa-miR-146b-5p	-1,010	miRecords	Experimentally Observed	POLE2
hsa-miR-146b-5p	-1,010	miRecords	Experimentally Observed	PRR15
hsa-miR-146b-5p	-1,010	Ingenuity Expert Findings	Experimentally Observed	PTAFR
hsa-miR-146b-5p	-1,010	Ingenuity Expert Findings	Experimentally Observed	PTGES2
hsa-miR-146b-5p	-1,010	miRecords	Experimentally Observed	RAD54L
hsa-miR-146b-5p	-1,010	Ingenuity Expert Findings	Experimentally Observed	S100A12
hsa-miR-146b-5p	-1,010	miRecords	Experimentally Observed	SDCBP2
hsa-miR-146b-5p	-1,010	Ingenuity Expert Findings	Experimentally Observed	SFTPD
hsa-miR-146b-5p	-1,010	miRecords	Experimentally Observed	STAT1
hsa-miR-146b-5p	-1,010	Ingenuity Expert Findings,TargetScan Human	Experimentally Observed,High (predicted)	SYT1
hsa-miR-146b-5p	-1,010	TargetScan Human,miRecords	Experimentally Observed,High (predicted)	TIMELESS
hsa-miR-146b-5p	-1,010	Ingenuity Expert Findings	Experimentally Observed	TLR1
hsa-miR-146b-5p	-1,010	Ingenuity Expert Findings	Experimentally Observed	TLR10
hsa-miR-146b-5p	-1,010	Ingenuity Expert Findings	Experimentally Observed	TLR4
hsa-miR-146b-5p	-1,010	Ingenuity Expert Findings	Experimentally Observed	TLR9
hsa-miR-146b-5p	-1,010	miRecords	Experimentally Observed	TMSB15A
hsa-miR-146b-5p	-1,010	Ingenuity Expert Findings,TargetScan Human	Experimentally Observed,High (predicted)	TRAF6
hsa-miR-146b-5p	-1,010	miRecords	Experimentally Observed	TRIM14
hsa-miR-146b-5p	-1,010	TargetScan Human,miRecords	Experimentally Observed,High (predicted)	UHRF1
hsa-miR-146b-5p	-1,010	miRecords	Experimentally Observed	VWCE
hsa-miR-16-5p	1,842	TarBase	Experimentally Observed	ABCF2
hsa-miR-16-5p	1,842	TarBase	Experimentally Observed	ABHD10
hsa-miR-16-5p	1,842	TarBase	Experimentally Observed	ACP2
hsa-miR-16-5p	1,842	TargetScan Human,miRecords	Experimentally Observed,High (predicted)	ACTR1A
hsa-miR-16-5p	1,842	TarBase	Experimentally Observed	ADSS
hsa-miR-16-5p	1,842	miRecords	Experimentally Observed	ANAPC16
hsa-miR-16-5p	1,842	Ingenuity Expert Findings,TargetScan Human	Experimentally Observed,High (predicted)	ANLN
hsa-miR-16-5p	1,842	TarBase,TargetScan Human	Experimentally Observed,High (predicted)	ARHGDIA
hsa-miR-16-5p	1,842	TargetScan Human,miRecords	Experimentally Observed,High (predicted)	ARL2
hsa-miR-16-5p	1,842	miRecords	Experimentally Observed	ASXL2
hsa-miR-16-5p	1,842	Ingenuity Expert Findings,TargetScan Human	Experimentally Observed,Moderate (predicted)	ATF6
hsa-miR-16-5p	1,842	TarBase,TargetScan Human	Experimentally Observed,High (predicted)	ATG9A
hsa-miR-16-5p	1,842	Ingenuity Expert Findings,TarBase,TargetScan Human,miRecords	Experimentally Observed,High (predicted)	BCL2
hsa-miR-16-5p	1,842	Ingenuity Expert Findings,TargetScan Human,miRecords	Experimentally Observed,High (predicted)	BCL2L2
hsa-miR-16-5p	1,842	TargetScan Human,miRecords	Experimentally Observed,High (predicted)	BDNF
hsa-miR-16-5p	1,842	miRecords	Experimentally Observed	BMI1
hsa-miR-16-5p	1,842	miRecords	Experimentally Observed	C17orf80
hsa-miR-16-5p	1,842	TarBase	Experimentally Observed	C1orf56
hsa-miR-16-5p	1,842	miRecords	Experimentally Observed	C2orf43
hsa-miR-16-5p	1,842	miRecords	Experimentally Observed	C2orf74
hsa-miR-16-5p	1,842	miRecords	Experimentally Observed	C4orf27
hsa-miR-16-5p	1,842	TarBase,TargetScan Human	Experimentally Observed,Moderate (predicted)	CA12
hsa-miR-16-5p	1,842	TarBase	Experimentally Observed	CACNA2D1
hsa-miR-16-5p	1,842	miRecords	Experimentally Observed	CADM1
hsa-miR-16-5p	1,842	TargetScan Human,miRecords	Experimentally Observed,High (predicted)	CAPRIN1
hsa-miR-16-5p	1,842	miRecords	Experimentally Observed	CARD8
hsa-miR-16-5p	1,842	Ingenuity Expert Findings,TargetScan Human,miRecords	Experimentally Observed,High (predicted)	CCND1
hsa-miR-16-5p	1,842	TargetScan Human,miRecords	Experimentally Observed,High (predicted)	CCND3
hsa-miR-16-5p	1,842	Ingenuity Expert Findings,TargetScan Human,miRecords	Experimentally Observed,High (predicted)	CCNE1
hsa-miR-16-5p	1,842	Ingenuity Expert Findings	Experimentally Observed	CCNF
hsa-miR-16-5p	1,842	Ingenuity Expert Findings,TargetScan Human	Experimentally Observed,Moderate (predicted)	CDC14A
hsa-miR-16-5p	1,842	TargetScan Human,miRecords	Experimentally Observed,High (predicted)	CDC14B
hsa-miR-16-5p	1,842	Ingenuity Expert Findings,TargetScan Human	Experimentally Observed,High (predicted)	CDC25A
hsa-miR-16-5p	1,842	TarBase	Experimentally Observed	CDK5RAP1
hsa-miR-16-5p	1,842	TargetScan Human,miRecords	Experimentally Observed,High (predicted)	CDK6
hsa-miR-16-5p	1,842	miRecords	Experimentally Observed	CENPJ
hsa-miR-16-5p	1,842	miRecords	Experimentally Observed	CEP63
hsa-miR-16-5p	1,842	miRecords	Experimentally Observed	CFL2
hsa-miR-16-5p	1,842	Ingenuity Expert Findings,TargetScan Human	Experimentally Observed,High (predicted)	CHEK1
hsa-miR-16-5p	1,842	TarBase,TargetScan Human	Experimentally Observed,High (predicted)	CHORDC1
hsa-miR-16-5p	1,842	TargetScan Human,miRecords	Experimentally Observed,High (predicted)	CLDN12
hsa-miR-16-5p	1,842	miRecords	Experimentally Observed	CREBL2
hsa-miR-16-5p	1,842	miRecords	Experimentally Observed	CRHBP
hsa-miR-16-5p	1,842	miRecords	Experimentally Observed	CSHL1
hsa-miR-16-5p	1,842	TarBase,TargetScan Human,miRecords	Experimentally Observed,High (predicted)	DMTF1
hsa-miR-16-5p	1,842	TarBase,TargetScan Human	Experimentally Observed,High (predicted)	DNAJB4
hsa-miR-16-5p	1,842	TarBase	Experimentally Observed	DTD1
hsa-miR-16-5p	1,842	TargetScan Human,miRecords	Experimentally Observed,High (predicted)	E2F3
hsa-miR-16-5p	1,842	TargetScan Human,miRecords	Experimentally Observed,Moderate (predicted)	ECHDC1
hsa-miR-16-5p	1,842	TarBase	Experimentally Observed	EGFR
hsa-miR-16-5p	1,842	TarBase,TargetScan Human	Experimentally Observed,High (predicted)	EIF4E
hsa-miR-16-5p	1,842	TarBase	Experimentally Observed	F2
hsa-miR-16-5p	1,842	TargetScan Human,miRecords	Experimentally Observed,Moderate (predicted)	FAM122C
hsa-miR-16-5p	1,842	miRecords	Experimentally Observed	FAM69A
hsa-miR-16-5p	1,842	Ingenuity Expert Findings,TarBase,TargetScan Human	Experimentally Observed,High (predicted)	FGF2
hsa-miR-16-5p	1,842	Ingenuity Expert Findings,TargetScan Human	Experimentally Observed,High (predicted)	FGF7
hsa-miR-16-5p	1,842	Ingenuity Expert Findings,TargetScan Human,miRecords	Experimentally Observed,High (predicted)	FGFR1
hsa-miR-16-5p	1,842	TarBase,TargetScan Human	Experimentally Observed,High (predicted)	FNDC3B
hsa-miR-16-5p	1,842	TarBase,TargetScan Human	Experimentally Observed,High (predicted)	GALNT7
hsa-miR-16-5p	1,842	TarBase	Experimentally Observed	GFM1
hsa-miR-16-5p	1,842	TarBase	Experimentally Observed	GFPT1
hsa-miR-16-5p	1,842	TarBase	Experimentally Observed	GNL3L
hsa-miR-16-5p	1,842	miRecords	Experimentally Observed	GOLGA5
hsa-miR-16-5p	1,842	miRecords	Experimentally Observed	GOLPH3L
hsa-miR-16-5p	1,842	TarBase	Experimentally Observed	GPAM
hsa-miR-16-5p	1,842	TarBase	Experimentally Observed	GSTM4
hsa-miR-16-5p	1,842	miRecords	Experimentally Observed	GTF2H1
hsa-miR-16-5p	1,842	miRecords	Experimentally Observed	H3F3A/H3F3B
hsa-miR-16-5p	1,842	miRecords	Experimentally Observed	HACE1
hsa-miR-16-5p	1,842	TarBase	Experimentally Observed	HARS
hsa-miR-16-5p	1,842	miRecords	Experimentally Observed	HDHD2
hsa-miR-16-5p	1,842	TargetScan Human,miRecords	Experimentally Observed,Moderate (predicted)	HERC6
hsa-miR-16-5p	1,842	TargetScan Human,miRecords	Experimentally Observed,High (predicted)	HMGA1
hsa-miR-16-5p	1,842	TarBase	Experimentally Observed	HMOX1
hsa-miR-16-5p	1,842	miRecords	Experimentally Observed	HRSP12
hsa-miR-16-5p	1,842	TargetScan Human,miRecords	Experimentally Observed,Moderate (predicted)	HSDL2
hsa-miR-16-5p	1,842	miRecords	Experimentally Observed	HSP90B1
hsa-miR-16-5p	1,842	TarBase,TargetScan Human,miRecords	Experimentally Observed,High (predicted)	HSPA1A/HSPA1B
hsa-miR-16-5p	1,842	TarBase	Experimentally Observed	HYAL3
hsa-miR-16-5p	1,842	TarBase,TargetScan Human	Experimentally Observed,Moderate (predicted)	IFRD1
hsa-miR-16-5p	1,842	TarBase,TargetScan Human	Experimentally Observed,High (predicted)	IGF2R
hsa-miR-16-5p	1,842	TarBase	Experimentally Observed	IPO4
hsa-miR-16-5p	1,842	TarBase,TargetScan Human	Experimentally Observed,High (predicted)	ITGA2
hsa-miR-16-5p	1,842	miRecords	Experimentally Observed	JUN
hsa-miR-16-5p	1,842	TarBase,TargetScan Human	Experimentally Observed,High (predicted)	KCNN4
hsa-miR-16-5p	1,842	Ingenuity Expert Findings,TargetScan Human	Experimentally Observed,High (predicted)	KIF23
hsa-miR-16-5p	1,842	TarBase,TargetScan Human	Experimentally Observed,High (predicted)	KPNA3
hsa-miR-16-5p	1,842	TarBase,TargetScan Human	Experimentally Observed,High (predicted)	LAMC1
hsa-miR-16-5p	1,842	TarBase,TargetScan Human	Experimentally Observed,High (predicted)	LAMTOR3
hsa-miR-16-5p	1,842	TarBase	Experimentally Observed	LAMTOR5
hsa-miR-16-5p	1,842	TarBase,TargetScan Human	Experimentally Observed,High (predicted)	LUZP1
hsa-miR-16-5p	1,842	TarBase,TargetScan Human	Experimentally Observed,High (predicted)	LYPLA2
hsa-miR-16-5p	1,842	TargetScan Human,miRecords	Experimentally Observed,High (predicted)	MAP2K1
hsa-miR-16-5p	1,842	TargetScan Human,miRecords	Experimentally Observed,High (predicted)	MAP2K4
hsa-miR-16-5p	1,842	Ingenuity Expert Findings	Experimentally Observed	MAPK3
hsa-miR-16-5p	1,842	miRecords	Experimentally Observed	MCL1
hsa-miR-16-5p	1,842	Ingenuity Expert Findings	Experimentally Observed	mir-9
hsa-miR-16-5p	1,842	TarBase	Experimentally Observed	MLLT1
hsa-miR-16-5p	1,842	TarBase	Experimentally Observed	MRPL20
hsa-miR-16-5p	1,842	miRecords	Experimentally Observed	MSH2
hsa-miR-16-5p	1,842	TargetScan Human,miRecords	Experimentally Observed,High (predicted)	MYB
hsa-miR-16-5p	1,842	TarBase,TargetScan Human	Experimentally Observed,High (predicted)	NAA15
hsa-miR-16-5p	1,842	TarBase,TargetScan Human	Experimentally Observed,High (predicted)	NAPG
hsa-miR-16-5p	1,842	Ingenuity Expert Findings,miRecords	Experimentally Observed	NFIA
hsa-miR-16-5p	1,842	miRecords	Experimentally Observed	NIPAL2
hsa-miR-16-5p	1,842	TarBase,TargetScan Human	Experimentally Observed,High (predicted)	NOTCH2
hsa-miR-16-5p	1,842	TarBase	Experimentally Observed	NPR3
hsa-miR-16-5p	1,842	miRecords	Experimentally Observed	NT5DC1
hsa-miR-16-5p	1,842	miRecords	Experimentally Observed	OMA1
hsa-miR-16-5p	1,842	miRecords	Experimentally Observed	OSGEPL1
hsa-miR-16-5p	1,842	TarBase,TargetScan Human	Experimentally Observed,High (predicted)	PAFAH1B2
hsa-miR-16-5p	1,842	TarBase	Experimentally Observed	PANX1
hsa-miR-16-5p	1,842	TargetScan Human,miRecords	Experimentally Observed,High (predicted)	PDCD4
hsa-miR-16-5p	1,842	TargetScan Human,miRecords	Experimentally Observed,High (predicted)	PDCD6IP
hsa-miR-16-5p	1,842	miRecords	Experimentally Observed	PHKB
hsa-miR-16-5p	1,842	TarBase	Experimentally Observed	PHLDB2
hsa-miR-16-5p	1,842	TarBase,TargetScan Human	Experimentally Observed,High (predicted)	PISD
hsa-miR-16-5p	1,842	TargetScan Human,miRecords	Experimentally Observed,High (predicted)	PLAG1
hsa-miR-16-5p	1,842	TarBase	Experimentally Observed	PLK1
hsa-miR-16-5p	1,842	miRecords	Experimentally Observed	PMS1
hsa-miR-16-5p	1,842	miRecords	Experimentally Observed	PNN
hsa-miR-16-5p	1,842	TarBase,TargetScan Human	Experimentally Observed,Moderate (predicted)	PNP
hsa-miR-16-5p	1,842	TarBase,TargetScan Human	Experimentally Observed,Moderate (predicted)	PPIF
hsa-miR-16-5p	1,842	TarBase,TargetScan Human	Experimentally Observed,High (predicted)	PPP2R5C
hsa-miR-16-5p	1,842	miRecords	Experimentally Observed	PRIM1
hsa-miR-16-5p	1,842	miRecords	Experimentally Observed	PRIMPOL
hsa-miR-16-5p	1,842	TarBase,TargetScan Human	Experimentally Observed,High (predicted)	PSAT1
hsa-miR-16-5p	1,842	TarBase	Experimentally Observed	PTGS2
hsa-miR-16-5p	1,842	Ingenuity Expert Findings,TarBase,TargetScan Human	Experimentally Observed,High (predicted)	PURA
hsa-miR-16-5p	1,842	miRecords	Experimentally Observed	PWWP2A
hsa-miR-16-5p	1,842	miRecords	Experimentally Observed	RAB21
hsa-miR-16-5p	1,842	TarBase	Experimentally Observed	RAB30
hsa-miR-16-5p	1,842	TargetScan Human,miRecords	Experimentally Observed,High (predicted)	RAB9B
hsa-miR-16-5p	1,842	miRecords	Experimentally Observed	RAD51C
hsa-miR-16-5p	1,842	TarBase	Experimentally Observed	RARS
hsa-miR-16-5p	1,842	TargetScan Human,miRecords	Experimentally Observed,High (predicted)	RECK
hsa-miR-16-5p	1,842	TarBase	Experimentally Observed	RFT1
hsa-miR-16-5p	1,842	miRecords	Experimentally Observed	RHOT1
hsa-miR-16-5p	1,842	miRecords	Experimentally Observed	RNASEL
hsa-miR-16-5p	1,842	TarBase,TargetScan Human	Experimentally Observed,High (predicted)	RTN4
hsa-miR-16-5p	1,842	TarBase,TargetScan Human	Experimentally Observed,Moderate (predicted)	SEC24A
hsa-miR-16-5p	1,842	TarBase	Experimentally Observed	SERPINE2
hsa-miR-16-5p	1,842	TarBase,TargetScan Human	Experimentally Observed,High (predicted)	SHOC2
hsa-miR-16-5p	1,842	miRecords	Experimentally Observed	SKAP2
hsa-miR-16-5p	1,842	TarBase,TargetScan Human,miRecords	Experimentally Observed,High (predicted)	SLC12A2
hsa-miR-16-5p	1,842	TarBase	Experimentally Observed	SLC16A3
hsa-miR-16-5p	1,842	TarBase,TargetScan Human	Experimentally Observed,High (predicted)	SLC25A22
hsa-miR-16-5p	1,842	miRecords	Experimentally Observed	SLC35A1
hsa-miR-16-5p	1,842	miRecords	Experimentally Observed	SLC35B3
hsa-miR-16-5p	1,842	TarBase	Experimentally Observed	SLC38A1
hsa-miR-16-5p	1,842	TarBase	Experimentally Observed	SLC38A5
hsa-miR-16-5p	1,842	TarBase,TargetScan Human	Experimentally Observed,High (predicted)	SLC7A1
hsa-miR-16-5p	1,842	TarBase	Experimentally Observed	SNX15
hsa-miR-16-5p	1,842	Ingenuity Expert Findings	Experimentally Observed	SPI1
hsa-miR-16-5p	1,842	TarBase,TargetScan Human	Experimentally Observed,High (predicted)	SPTLC1
hsa-miR-16-5p	1,842	TarBase	Experimentally Observed	SQSTM1
hsa-miR-16-5p	1,842	TarBase,TargetScan Human	Experimentally Observed,High (predicted)	SRPR
hsa-miR-16-5p	1,842	TarBase,TargetScan Human	Experimentally Observed,High (predicted)	SRPRB
hsa-miR-16-5p	1,842	miRecords	Experimentally Observed	TIA1
hsa-miR-16-5p	1,842	TarBase	Experimentally Observed	TMEM109
hsa-miR-16-5p	1,842	TarBase,TargetScan Human	Experimentally Observed,High (predicted)	TMEM189-UBE2V1
hsa-miR-16-5p	1,842	miRecords	Experimentally Observed	TMEM251
hsa-miR-16-5p	1,842	TarBase,TargetScan Human	Experimentally Observed,Moderate (predicted)	TMEM43
hsa-miR-16-5p	1,842	TarBase,TargetScan Human	Experimentally Observed,High (predicted)	TNFSF9
hsa-miR-16-5p	1,842	TarBase	Experimentally Observed	TOMM34
hsa-miR-16-5p	1,842	miRecords	Experimentally Observed	TPI1
hsa-miR-16-5p	1,842	TarBase,TargetScan Human	Experimentally Observed,Moderate (predicted)	TPM3
hsa-miR-16-5p	1,842	TarBase,TargetScan Human,miRecords	Experimentally Observed,High (predicted)	TPPP3
hsa-miR-16-5p	1,842	miRecords	Experimentally Observed	TRMT13
hsa-miR-16-5p	1,842	TarBase,TargetScan Human	Experimentally Observed,High (predicted)	TXN2
hsa-miR-16-5p	1,842	TarBase	Experimentally Observed	UBE2S
hsa-miR-16-5p	1,842	TarBase,TargetScan Human	Experimentally Observed,High (predicted)	UBE4A
hsa-miR-16-5p	1,842	Ingenuity Expert Findings,TargetScan Human	Experimentally Observed,High (predicted)	UCP2
hsa-miR-16-5p	1,842	miRecords	Experimentally Observed	UGDH
hsa-miR-16-5p	1,842	miRecords	Experimentally Observed	UGP2
hsa-miR-16-5p	1,842	TarBase	Experimentally Observed	UTP15
hsa-miR-16-5p	1,842	TargetScan Human,miRecords	Experimentally Observed,High (predicted)	VEGFA
hsa-miR-16-5p	1,842	miRecords	Experimentally Observed	VPS45
hsa-miR-16-5p	1,842	TarBase,TargetScan Human	Experimentally Observed,Moderate (predicted)	VTI1B
hsa-miR-16-5p	1,842	Ingenuity Expert Findings,TargetScan Human	Experimentally Observed,High (predicted)	WEE1
hsa-miR-16-5p	1,842	miRecords	Experimentally Observed	WIPF1
hsa-miR-16-5p	1,842	Ingenuity Expert Findings,TargetScan Human	Experimentally Observed,High (predicted)	WNT3A
hsa-miR-16-5p	1,842	miRecords	Experimentally Observed	WT1
hsa-miR-16-5p	1,842	TarBase	Experimentally Observed	YIF1B
hsa-miR-16-5p	1,842	miRecords	Experimentally Observed	ZNF559
hsa-miR-16-5p	1,842	TarBase,TargetScan Human	Experimentally Observed,High (predicted)	ZNF622
hsa-miR-16-5p	1,842	Ingenuity Expert Findings,TargetScan Human	Experimentally Observed,High (predicted)	ZYX
hsa-miR-93-5p	1,901	Ingenuity Expert Findings,TargetScan Human,miRecords	Experimentally Observed,High (predicted)	APP
hsa-miR-93-5p	1,901	TarBase,TargetScan Human,miRecords	Experimentally Observed,High (predicted)	ARID4B
hsa-miR-93-5p	1,901	Ingenuity Expert Findings,TargetScan Human	Experimentally Observed,High (predicted)	BAMBI
hsa-miR-93-5p	1,901	miRecords	Experimentally Observed	BCL2
hsa-miR-93-5p	1,901	Ingenuity Expert Findings,TargetScan Human,miRecords	Experimentally Observed,High (predicted)	BCL2L11
hsa-miR-93-5p	1,901	TargetScan Human,miRecords	Experimentally Observed,High (predicted)	BMPR2
hsa-miR-93-5p	1,901	Ingenuity Expert Findings,TargetScan Human	Experimentally Observed,High (predicted)	BNIP2
hsa-miR-93-5p	1,901	TargetScan Human,miRecords	Experimentally Observed,High (predicted)	CCND1
hsa-miR-93-5p	1,901	Ingenuity Expert Findings,TarBase,TargetScan Human,miRecords	Experimentally Observed,High (predicted)	CDKN1A
hsa-miR-93-5p	1,901	Ingenuity Expert Findings,TargetScan Human	Experimentally Observed,High (predicted)	CREB1
hsa-miR-93-5p	1,901	Ingenuity Expert Findings,TargetScan Human	Experimentally Observed,High (predicted)	CRIM1
hsa-miR-93-5p	1,901	TargetScan Human,miRecords	Experimentally Observed,High (predicted)	CXCL8
hsa-miR-93-5p	1,901	Ingenuity Expert Findings,TarBase,TargetScan Human,miRecords	Experimentally Observed,High (predicted)	E2F1
hsa-miR-93-5p	1,901	Ingenuity Expert Findings,TargetScan Human	Experimentally Observed,High (predicted)	E2F2
hsa-miR-93-5p	1,901	Ingenuity Expert Findings,TargetScan Human	Experimentally Observed,High (predicted)	E2F3
hsa-miR-93-5p	1,901	TargetScan Human,miRecords	Experimentally Observed,Moderate (predicted)	ESR1
hsa-miR-93-5p	1,901	Ingenuity Expert Findings,TargetScan Human	Experimentally Observed,High (predicted)	HBP1
hsa-miR-93-5p	1,901	TarBase,miRecords	Experimentally Observed	HIPK3
hsa-miR-93-5p	1,901	TargetScan Human,miRecords	Experimentally Observed,High (predicted)	ITCH
hsa-miR-93-5p	1,901	TargetScan Human,miRecords	Experimentally Observed,High (predicted)	JAK1
hsa-miR-93-5p	1,901	TargetScan Human,miRecords	Experimentally Observed,High (predicted)	MAP3K12
hsa-miR-93-5p	1,901	miRecords	Experimentally Observed	MEF2D
hsa-miR-93-5p	1,901	Ingenuity Expert Findings	Experimentally Observed	MICA
hsa-miR-93-5p	1,901	Ingenuity Expert Findings,TargetScan Human	Experimentally Observed,Moderate (predicted)	MMP3
hsa-miR-93-5p	1,901	TarBase,TargetScan Human,miRecords	Experimentally Observed,High (predicted)	MYLIP
hsa-miR-93-5p	1,901	TarBase,TargetScan Human,miRecords	Experimentally Observed,High (predicted)	NCOA3
hsa-miR-93-5p	1,901	TargetScan Human,miRecords	Experimentally Observed,High (predicted)	PAK7
hsa-miR-93-5p	1,901	Ingenuity Expert Findings,TargetScan Human	Experimentally Observed,High (predicted)	PKD2
hsa-miR-93-5p	1,901	Ingenuity Expert Findings	Experimentally Observed	PPARG
hsa-miR-93-5p	1,901	Ingenuity Expert Findings,TargetScan Human	Experimentally Observed,High (predicted)	PTEN
hsa-miR-93-5p	1,901	Ingenuity Expert Findings,TargetScan Human	Experimentally Observed,High (predicted)	PURA
hsa-miR-93-5p	1,901	Ingenuity Expert Findings,TarBase,TargetScan Human,miRecords	Experimentally Observed,High (predicted)	RB1
hsa-miR-93-5p	1,901	TarBase,TargetScan Human,miRecords	Experimentally Observed,High (predicted)	RBL2
hsa-miR-93-5p	1,901	Ingenuity Expert Findings,TargetScan Human,miRecords	Experimentally Observed,High (predicted)	RUNX1
hsa-miR-93-5p	1,901	TargetScan Human,miRecords	Experimentally Observed,High (predicted)	S1PR1
hsa-miR-93-5p	1,901	TargetScan Human,miRecords	Experimentally Observed,High (predicted)	STAT3
hsa-miR-93-5p	1,901	Ingenuity Expert Findings,TarBase,TargetScan Human	Experimentally Observed,High (predicted)	TGFBR2
hsa-miR-93-5p	1,901	Ingenuity Expert Findings	Experimentally Observed	TP63
hsa-miR-93-5p	1,901	TargetScan Human,miRecords	Experimentally Observed,High (predicted)	TUSC2
hsa-miR-93-5p	1,901	TargetScan Human,miRecords	Experimentally Observed,High (predicted)	VEGFA
hsa-miR-93-5p	1,901	miRecords	Experimentally Observed	VIM
hsa-miR-93-5p	1,901	TargetScan Human,miRecords	Experimentally Observed,High (predicted)	ZBTB7A
hsa-miR-18a-5p	0,829	Ingenuity Expert Findings,miRecords	Experimentally Observed	BCL2L11
hsa-miR-18a-5p	0,829	Ingenuity Expert Findings	Experimentally Observed	CDKN1A
hsa-miR-18a-5p	0,829	TargetScan Human,miRecords	Experimentally Observed,High (predicted)	CTGF
hsa-miR-18a-5p	0,829	Ingenuity Expert Findings	Experimentally Observed	E2F1
hsa-miR-18a-5p	0,829	Ingenuity Expert Findings	Experimentally Observed	E2F2
hsa-miR-18a-5p	0,829	Ingenuity Expert Findings	Experimentally Observed	E2F3
hsa-miR-18a-5p	0,829	TargetScan Human,miRecords	Experimentally Observed,High (predicted)	ESR1
hsa-miR-18a-5p	0,829	Ingenuity Expert Findings,TargetScan Human	Experimentally Observed,High (predicted)	HSF2
hsa-miR-18a-5p	0,829	Ingenuity Expert Findings,TargetScan Human	Experimentally Observed,High (predicted)	PIAS3
hsa-miR-18a-5p	0,829	TargetScan Human,miRecords	Experimentally Observed,High (predicted)	THBS1
hsa-miR-18a-5p	0,829	Ingenuity Expert Findings	Experimentally Observed	TP63
hsa-miR-215-5p	3,282	miRecords	Experimentally Observed	DHFR
hsa-miR-215-5p	3,282	miRecords	Experimentally Observed	DTL
hsa-miR-215-5p	3,282	TargetScan Human,miRecords	Experimentally Observed,High (predicted)	TYMS
hsa-miR-215-5p	3,282	Ingenuity Expert Findings	Experimentally Observed	ZEB1
hsa-miR-215-5p	3,282	TarBase,TargetScan Human	Experimentally Observed,High (predicted)	ZEB2
hsa-miR-19b-3p	2,210	TargetScan Human,miRecords	Experimentally Observed,High (predicted)	BCL2L11
hsa-miR-19b-3p	2,210	TargetScan Human,miRecords	Experimentally Observed,High (predicted)	BMPR2
hsa-miR-19b-3p	2,210	TargetScan Human,miRecords	Experimentally Observed,High (predicted)	CCND1
hsa-miR-19b-3p	2,210	TargetScan Human,miRecords	Experimentally Observed,High (predicted)	CTGF
hsa-miR-19b-3p	2,210	TargetScan Human,miRecords	Experimentally Observed,High (predicted)	ERBB4
hsa-miR-19b-3p	2,210	TargetScan Human,miRecords	Experimentally Observed,High (predicted)	ESR1
hsa-miR-19b-3p	2,210	TargetScan Human,miRecords	Experimentally Observed,High (predicted)	HIPK3
hsa-miR-19b-3p	2,210	TargetScan Human,miRecords	Experimentally Observed,High (predicted)	MYLIP
hsa-miR-19b-3p	2,210	miRecords	Experimentally Observed	NR4A2
hsa-miR-19b-3p	2,210	Ingenuity Expert Findings,TarBase,TargetScan Human,miRecords	Experimentally Observed,High (predicted)	PTEN
hsa-miR-19b-3p	2,210	TargetScan Human,miRecords	Experimentally Observed,High (predicted)	THBS1
hsa-miR-200c-3p	1,897	TargetScan Human,miRecords	Experimentally Observed,High (predicted)	BAP1
hsa-miR-200c-3p	1,897	miRecords	Experimentally Observed	ELMO2
hsa-miR-200c-3p	1,897	miRecords	Experimentally Observed	ERBB2IP
hsa-miR-200c-3p	1,897	TargetScan Human,miRecords	Experimentally Observed,High (predicted)	ERRFI1
hsa-miR-200c-3p	1,897	Ingenuity Expert Findings,Ingenuity ExpertAssist Findings,TargetScan Human	Experimentally Observed,High (predicted)	FHOD1
hsa-miR-200c-3p	1,897	TarBase	Experimentally Observed	GEMIN2
hsa-miR-200c-3p	1,897	miRecords	Experimentally Observed	KLHL20
hsa-miR-200c-3p	1,897	Ingenuity Expert Findings,TargetScan Human	Experimentally Observed,High (predicted)	MARCKS
hsa-miR-200c-3p	1,897	Ingenuity Expert Findings,TargetScan Human	Experimentally Observed,High (predicted)	PLCG1
hsa-miR-200c-3p	1,897	Ingenuity Expert Findings,TargetScan Human	Experimentally Observed,High (predicted)	PPM1F
hsa-miR-200c-3p	1,897	Ingenuity Expert Findings,TargetScan Human	Experimentally Observed,High (predicted)	PTEN
hsa-miR-200c-3p	1,897	Ingenuity Expert Findings,TargetScan Human	Experimentally Observed,High (predicted)	PTPN12
hsa-miR-200c-3p	1,897	Ingenuity Expert Findings,TargetScan Human	Experimentally Observed,High (predicted)	PTPN13
hsa-miR-200c-3p	1,897	miRecords	Experimentally Observed	PTPRD
hsa-miR-200c-3p	1,897	miRecords	Experimentally Observed	RERE
hsa-miR-200c-3p	1,897	TargetScan Human,miRecords	Experimentally Observed,High (predicted)	WASF3
hsa-miR-200c-3p	1,897	miRecords	Experimentally Observed	WDR37
hsa-miR-200c-3p	1,897	TarBase,TargetScan Human,miRecords	Experimentally Observed,High (predicted)	ZEB1
hsa-miR-200c-3p	1,897	Ingenuity Expert Findings,TarBase,TargetScan Human,miRecords	Experimentally Observed,High (predicted)	ZEB2
hsa-miR-200c-3p	1,897	TargetScan Human,miRecords	Experimentally Observed,High (predicted)	ZFPM2
hsa-miR-223-3p	-1,569	miRecords	Experimentally Observed	CNTN4
hsa-miR-223-3p	-1,569	miRecords	Experimentally Observed	IRS1
hsa-miR-223-3p	-1,569	TargetScan Human,miRecords	Experimentally Observed,High (predicted)	LMO2
hsa-miR-223-3p	-1,569	Ingenuity Expert Findings,TarBase,TargetScan Human,miRecords	Experimentally Observed,High (predicted)	MEF2C
hsa-miR-223-3p	-1,569	TarBase,TargetScan Human,miRecords	Experimentally Observed,High (predicted)	NFIA
hsa-miR-223-3p	-1,569	TargetScan Human,miRecords	Experimentally Observed,High (predicted)	RHOB
hsa-miR-223-3p	-1,569	TargetScan Human,miRecords	Experimentally Observed,High (predicted)	SCN3A
hsa-miR-223-3p	-1,569	miRecords	Experimentally Observed	STMN1
hsa-miR-223-3p	-1,569	miRecords	Experimentally Observed	VIM
hsa-miR-23a-3p	-0,831	Ingenuity Expert Findings	Experimentally Observed	2700046G09Rik
hsa-miR-23a-3p	-0,831	TarBase,miRecords	Experimentally Observed	ATAT1
hsa-miR-23a-3p	-0,831	miRecords	Experimentally Observed	C21orf33/LOC102724023
hsa-miR-23a-3p	-0,831	TarBase,TargetScan Human,miRecords	Experimentally Observed,High (predicted)	CXCL12
hsa-miR-23a-3p	-0,831	Ingenuity Expert Findings,TargetScan Human	Experimentally Observed,High (predicted)	FBXO32
hsa-miR-23a-3p	-0,831	TarBase,miRecords	Experimentally Observed	HES1
hsa-miR-23a-3p	-0,831	Ingenuity Expert Findings,TargetScan Human	Experimentally Observed,High (predicted)	IL6R
hsa-miR-23a-3p	-0,831	miRecords	Experimentally Observed	LMNB1
hsa-miR-23a-3p	-0,831	miRecords	Experimentally Observed	MDH2
hsa-miR-23a-3p	-0,831	TargetScan Human,miRecords	Experimentally Observed,High (predicted)	MET
hsa-miR-23a-3p	-0,831	TarBase	Experimentally Observed	NOTCH1
hsa-miR-23a-3p	-0,831	TargetScan Human,miRecords	Experimentally Observed,High (predicted)	PLAU
hsa-miR-23a-3p	-0,831	TarBase,TargetScan Human,miRecords	Experimentally Observed,High (predicted)	POU4F2
hsa-miR-23a-3p	-0,831	Ingenuity Expert Findings,TargetScan Human	Experimentally Observed,High (predicted)	PTEN
hsa-miR-23a-3p	-0,831	TargetScan Human,miRecords	Experimentally Observed,High (predicted)	SEPT3
hsa-miR-23a-3p	-0,831	TargetScan Human,miRecords	Experimentally Observed,High (predicted)	SMAD3
hsa-miR-23a-3p	-0,831	miRecords	Experimentally Observed	SMAD4
hsa-miR-23a-3p	-0,831	TargetScan Human,miRecords	Experimentally Observed,High (predicted)	SMAD5
hsa-miR-23a-3p	-0,831	Ingenuity Expert Findings,TargetScan Human,miRecords	Experimentally Observed,High (predicted)	TRIM63
hsa-miR-23a-3p	-0,831	Ingenuity Expert Findings,TargetScan Human	Experimentally Observed,High (predicted)	TRPS1
hsa-miR-27b-3p	1,392	TargetScan Human,miRecords	Experimentally Observed,High (predicted)	ADORA2B
hsa-miR-27b-3p	1,392	Ingenuity Expert Findings	Experimentally Observed	BAX
hsa-miR-27b-3p	1,392	Ingenuity Expert Findings,TargetScan Human	Experimentally Observed,High (predicted)	BBC3
hsa-miR-27b-3p	1,392	miRecords	Experimentally Observed	CTNNBIP1
hsa-miR-27b-3p	1,392	TarBase,TargetScan Human,miRecords	Experimentally Observed,High (predicted)	CYP1B1
hsa-miR-27b-3p	1,392	miRecords	Experimentally Observed	FADD
hsa-miR-27b-3p	1,392	Ingenuity Expert Findings,TargetScan Human	Experimentally Observed,High (predicted)	FBXW7
hsa-miR-27b-3p	1,392	TargetScan Human,miRecords	Experimentally Observed,High (predicted)	FOXO1
hsa-miR-27b-3p	1,392	TargetScan Human,miRecords	Experimentally Observed,High (predicted)	GCA
hsa-miR-27b-3p	1,392	TargetScan Human,miRecords	Experimentally Observed,High (predicted)	MMP13
hsa-miR-27b-3p	1,392	TarBase	Experimentally Observed	NOTCH1
hsa-miR-27b-3p	1,392	miRecords	Experimentally Observed	ODC1
hsa-miR-27b-3p	1,392	miRecords	Experimentally Observed	PEX7
hsa-miR-27b-3p	1,392	TargetScan Human,miRecords	Experimentally Observed,High (predicted)	PHB
hsa-miR-27b-3p	1,392	TarBase	Experimentally Observed	PKMYT1
hsa-miR-27b-3p	1,392	Ingenuity Expert Findings	Experimentally Observed	PMAIP1
hsa-miR-27b-3p	1,392	TargetScan Human,miRecords	Experimentally Observed,High (predicted)	PPARG
hsa-miR-27b-3p	1,392	TargetScan Human,miRecords	Experimentally Observed,High (predicted)	RUNX1
hsa-miR-27b-3p	1,392	TargetScan Human,miRecords	Experimentally Observed,High (predicted)	RXRA
hsa-miR-27b-3p	1,392	miRecords	Experimentally Observed	SMAD3
hsa-miR-27b-3p	1,392	TargetScan Human,miRecords	Experimentally Observed,High (predicted)	SMAD4
hsa-miR-27b-3p	1,392	TargetScan Human,miRecords	Experimentally Observed,High (predicted)	SMAD5
hsa-miR-27b-3p	1,392	miRecords	Experimentally Observed	SRM
hsa-miR-27b-3p	1,392	TargetScan Human,miRecords	Experimentally Observed,High (predicted)	ST14
hsa-miR-27b-3p	1,392	Ingenuity Expert Findings,TargetScan Human	Experimentally Observed,High (predicted)	THRB
hsa-miR-27b-3p	1,392	Ingenuity Expert Findings	Experimentally Observed	WEE1
hsa-miR-27b-3p	1,392	TarBase,TargetScan Human	Experimentally Observed,High (predicted)	ZBTB10
hsa-miR-29b-3p	-0,938	miRecords	Experimentally Observed	ACVR2A
hsa-miR-29b-3p	-0,938	Ingenuity Expert Findings	Experimentally Observed	ARPC3
hsa-miR-29b-3p	-0,938	Ingenuity Expert Findings,TarBase,TargetScan Human,miRecords	Experimentally Observed,High (predicted)	BACE1
hsa-miR-29b-3p	-0,938	TarBase,TargetScan Human	Experimentally Observed,High (predicted)	CAV2
hsa-miR-29b-3p	-0,938	TargetScan Human,miRecords	Experimentally Observed,High (predicted)	CD276
hsa-miR-29b-3p	-0,938	Ingenuity Expert Findings,TargetScan Human,miRecords	Experimentally Observed,Moderate (predicted)	CDC42
hsa-miR-29b-3p	-0,938	TargetScan Human,miRecords	Experimentally Observed,High (predicted)	CDK6
hsa-miR-29b-3p	-0,938	Ingenuity Expert Findings,TargetScan Human	Experimentally Observed,High (predicted)	CNOT8
hsa-miR-29b-3p	-0,938	TarBase,TargetScan Human,miRecords	Experimentally Observed,High (predicted)	COL15A1
hsa-miR-29b-3p	-0,938	TarBase,TargetScan Human,miRecords	Experimentally Observed,High (predicted)	COL1A1
hsa-miR-29b-3p	-0,938	Ingenuity Expert Findings,TarBase,TargetScan Human,miRecords	Experimentally Observed,High (predicted)	COL1A2
hsa-miR-29b-3p	-0,938	TarBase,TargetScan Human,miRecords	Experimentally Observed,High (predicted)	COL3A1
hsa-miR-29b-3p	-0,938	TarBase,TargetScan Human,miRecords	Experimentally Observed,High (predicted)	COL4A1
hsa-miR-29b-3p	-0,938	TarBase,TargetScan Human,miRecords	Experimentally Observed,High (predicted)	COL4A2
hsa-miR-29b-3p	-0,938	Ingenuity Expert Findings,TargetScan Human	Experimentally Observed,High (predicted)	COL5A2
hsa-miR-29b-3p	-0,938	TargetScan Human,miRecords	Experimentally Observed,High (predicted)	COL5A3
hsa-miR-29b-3p	-0,938	Ingenuity Expert Findings,TargetScan Human	Experimentally Observed,High (predicted)	DCP2
hsa-miR-29b-3p	-0,938	TarBase,TargetScan Human,miRecords	Experimentally Observed,High (predicted)	DNMT3A
hsa-miR-29b-3p	-0,938	TarBase,TargetScan Human,miRecords	Experimentally Observed,High (predicted)	DNMT3B
hsa-miR-29b-3p	-0,938	TargetScan Human,miRecords	Experimentally Observed,High (predicted)	DUSP2
hsa-miR-29b-3p	-0,938	Ingenuity Expert Findings,TargetScan Human	Experimentally Observed,Moderate (predicted)	FAM3C
hsa-miR-29b-3p	-0,938	TargetScan Human,miRecords	Experimentally Observed,High (predicted)	FBN1
hsa-miR-29b-3p	-0,938	Ingenuity Expert Findings,TargetScan Human	Experimentally Observed,High (predicted)	FRAT2
hsa-miR-29b-3p	-0,938	Ingenuity Expert Findings,TargetScan Human	Experimentally Observed,High (predicted)	GAS7
hsa-miR-29b-3p	-0,938	Ingenuity Expert Findings,TargetScan Human	Experimentally Observed,High (predicted)	GMFB
hsa-miR-29b-3p	-0,938	Ingenuity Expert Findings,TargetScan Human	Experimentally Observed,High (predicted)	GPR37
hsa-miR-29b-3p	-0,938	Ingenuity Expert Findings,TargetScan Human,miRecords	Experimentally Observed,High (predicted)	HDAC4
hsa-miR-29b-3p	-0,938	Ingenuity Expert Findings,TargetScan Human	Experimentally Observed,High (predicted)	HMGN3
hsa-miR-29b-3p	-0,938	TarBase,TargetScan Human	Experimentally Observed,High (predicted)	INSIG1
hsa-miR-29b-3p	-0,938	Ingenuity Expert Findings,TargetScan Human	Experimentally Observed,High (predicted)	KCTD3
hsa-miR-29b-3p	-0,938	Ingenuity Expert Findings,TargetScan Human	Experimentally Observed,High (predicted)	KLF4
hsa-miR-29b-3p	-0,938	Ingenuity Expert Findings,TarBase,TargetScan Human,miRecords	Experimentally Observed,High (predicted)	LAMC1
hsa-miR-29b-3p	-0,938	Ingenuity Expert Findings,TargetScan Human	Experimentally Observed,High (predicted)	LOXL2
hsa-miR-29b-3p	-0,938	Ingenuity Expert Findings,TargetScan Human	Experimentally Observed,High (predicted)	MAPRE2
hsa-miR-29b-3p	-0,938	Ingenuity Expert Findings,TarBase,TargetScan Human,miRecords	Experimentally Observed,High (predicted)	MCL1
hsa-miR-29b-3p	-0,938	Ingenuity Expert Findings,TargetScan Human	Experimentally Observed,High (predicted)	MLF1
hsa-miR-29b-3p	-0,938	Ingenuity Expert Findings,TargetScan Human	Experimentally Observed,High (predicted)	MYBL2
hsa-miR-29b-3p	-0,938	Ingenuity Expert Findings,TargetScan Human	Experimentally Observed,High (predicted)	NASP
hsa-miR-29b-3p	-0,938	Ingenuity Expert Findings,TargetScan Human	Experimentally Observed,High (predicted)	NAV3
hsa-miR-29b-3p	-0,938	Ingenuity Expert Findings,TargetScan Human,miRecords	Experimentally Observed,High (predicted)	PIK3R1
hsa-miR-29b-3p	-0,938	Ingenuity Expert Findings,TargetScan Human	Experimentally Observed,High (predicted)	PPIC
hsa-miR-29b-3p	-0,938	Ingenuity Expert Findings,TargetScan Human	Experimentally Observed,High (predicted)	PPM1D
hsa-miR-29b-3p	-0,938	Ingenuity Expert Findings,TargetScan Human	Experimentally Observed,High (predicted)	PTEN
hsa-miR-29b-3p	-0,938	Ingenuity Expert Findings,TargetScan Human	Experimentally Observed,High (predicted)	PURA
hsa-miR-29b-3p	-0,938	Ingenuity Expert Findings,TargetScan Human	Experimentally Observed,High (predicted)	RERE
hsa-miR-29b-3p	-0,938	Ingenuity Expert Findings,TargetScan Human	Experimentally Observed,High (predicted)	SHROOM2
hsa-miR-29b-3p	-0,938	TargetScan Human,miRecords	Experimentally Observed,High (predicted)	SP1
hsa-miR-29b-3p	-0,938	Ingenuity Expert Findings,TarBase,TargetScan Human,miRecords	Experimentally Observed,High (predicted)	SPARC
hsa-miR-29b-3p	-0,938	TarBase,TargetScan Human,miRecords	Experimentally Observed,Moderate (predicted)	SRSF10
hsa-miR-29b-3p	-0,938	TarBase,TargetScan Human,miRecords	Experimentally Observed,Moderate (predicted)	TCL1A
hsa-miR-29b-3p	-0,938	TarBase,TargetScan Human,miRecords	Experimentally Observed,High (predicted)	TDG
hsa-miR-29b-3p	-0,938	TargetScan Human,miRecords	Experimentally Observed,High (predicted)	TET1
hsa-miR-29b-3p	-0,938	miRecords	Experimentally Observed	TGFB3
hsa-miR-29b-3p	-0,938	miRecords	Experimentally Observed	Tpm1
hsa-miR-29b-3p	-0,938	Ingenuity Expert Findings,TargetScan Human	Experimentally Observed,High (predicted)	TRIM9
hsa-miR-29b-3p	-0,938	Ingenuity Expert Findings,TargetScan Human	Experimentally Observed,High (predicted)	TUBB2A
hsa-miR-29b-3p	-0,938	TargetScan Human,miRecords	Experimentally Observed,High (predicted)	YY1
hsa-miR-29b-3p	-0,938	Ingenuity Expert Findings,TargetScan Human	Experimentally Observed,High (predicted)	ZFP36L1
hsa-miR-30a-5p	1,267	TargetScan Human,miRecords	Experimentally Observed,High (predicted)	ACVR1
hsa-miR-30a-5p	1,267	TarBase	Experimentally Observed	ADPGK
hsa-miR-30a-5p	1,267	TarBase	Experimentally Observed	ANPEP
hsa-miR-30a-5p	1,267	TarBase,TargetScan Human	Experimentally Observed,High (predicted)	AP2A1
hsa-miR-30a-5p	1,267	TarBase,TargetScan Human	Experimentally Observed,High (predicted)	ATP2A2
hsa-miR-30a-5p	1,267	TarBase	Experimentally Observed	ATRX
hsa-miR-30a-5p	1,267	Ingenuity Expert Findings,TargetScan Human	Experimentally Observed,High (predicted)	BCL6
hsa-miR-30a-5p	1,267	TargetScan Human,miRecords	Experimentally Observed,High (predicted)	BECN1
hsa-miR-30a-5p	1,267	TarBase	Experimentally Observed	C1orf56
hsa-miR-30a-5p	1,267	TarBase,TargetScan Human	Experimentally Observed,High (predicted)	CBFB
hsa-miR-30a-5p	1,267	TarBase	Experimentally Observed	CDCP1
hsa-miR-30a-5p	1,267	TarBase	Experimentally Observed	CEP72
hsa-miR-30a-5p	1,267	TarBase,TargetScan Human	Experimentally Observed,High (predicted)	CHD1
hsa-miR-30a-5p	1,267	TarBase,TargetScan Human	Experimentally Observed,High (predicted)	CPNE8
hsa-miR-30a-5p	1,267	Ingenuity Expert Findings	Experimentally Observed	CTGF
hsa-miR-30a-5p	1,267	TarBase,TargetScan Human	Experimentally Observed,High (predicted)	DOCK7
hsa-miR-30a-5p	1,267	TarBase,TargetScan Human	Experimentally Observed,High (predicted)	ELMOD2
hsa-miR-30a-5p	1,267	TarBase	Experimentally Observed	F2
hsa-miR-30a-5p	1,267	TarBase	Experimentally Observed	FRG1
hsa-miR-30a-5p	1,267	TarBase	Experimentally Observed	FXR2
hsa-miR-30a-5p	1,267	TarBase,TargetScan Human	Experimentally Observed,High (predicted)	GALNT1
hsa-miR-30a-5p	1,267	TarBase,TargetScan Human	Experimentally Observed,High (predicted)	GALNT7
hsa-miR-30a-5p	1,267	TarBase,TargetScan Human,miRecords	Experimentally Observed,High (predicted)	GNAI2
hsa-miR-30a-5p	1,267	TarBase	Experimentally Observed	GPD2
hsa-miR-30a-5p	1,267	TarBase	Experimentally Observed	HNRNPM
hsa-miR-30a-5p	1,267	TarBase,TargetScan Human	Experimentally Observed,High (predicted)	IDH1
hsa-miR-30a-5p	1,267	TarBase	Experimentally Observed	IFRD1
hsa-miR-30a-5p	1,267	TarBase	Experimentally Observed	ITGA2
hsa-miR-30a-5p	1,267	TarBase	Experimentally Observed	JUN
hsa-miR-30a-5p	1,267	TarBase	Experimentally Observed	KDELC2
hsa-miR-30a-5p	1,267	miRecords	Experimentally Observed	KRT7
hsa-miR-30a-5p	1,267	TarBase	Experimentally Observed	KRT85
hsa-miR-30a-5p	1,267	TarBase	Experimentally Observed	LMNB2
hsa-miR-30a-5p	1,267	TarBase,TargetScan Human	Experimentally Observed,High (predicted)	LRRC8C
hsa-miR-30a-5p	1,267	TarBase	Experimentally Observed	LTN1
hsa-miR-30a-5p	1,267	Ingenuity Expert Findings,TargetScan Human	Experimentally Observed,High (predicted)	MAP4K4
hsa-miR-30a-5p	1,267	TarBase,TargetScan Human	Experimentally Observed,High (predicted)	MAT2A
hsa-miR-30a-5p	1,267	TarBase,TargetScan Human	Experimentally Observed,High (predicted)	MBNL1
hsa-miR-30a-5p	1,267	TarBase	Experimentally Observed	MET
hsa-miR-30a-5p	1,267	TarBase	Experimentally Observed	MLLT1
hsa-miR-30a-5p	1,267	TarBase	Experimentally Observed	MPDU1
hsa-miR-30a-5p	1,267	TarBase	Experimentally Observed	MYO10
hsa-miR-30a-5p	1,267	TarBase,TargetScan Human	Experimentally Observed,High (predicted)	NAPG
hsa-miR-30a-5p	1,267	TarBase,TargetScan Human	Experimentally Observed,Moderate (predicted)	NCEH1
hsa-miR-30a-5p	1,267	TarBase	Experimentally Observed	NCL
hsa-miR-30a-5p	1,267	TargetScan Human,miRecords	Experimentally Observed,High (predicted)	NEUROD1
hsa-miR-30a-5p	1,267	TarBase	Experimentally Observed	NPR3
hsa-miR-30a-5p	1,267	TarBase	Experimentally Observed	NT5C3A
hsa-miR-30a-5p	1,267	TarBase,TargetScan Human	Experimentally Observed,High (predicted)	NT5E
hsa-miR-30a-5p	1,267	TarBase	Experimentally Observed	NUCB1
hsa-miR-30a-5p	1,267	TarBase,TargetScan Human	Experimentally Observed,High (predicted)	NUFIP2
hsa-miR-30a-5p	1,267	TarBase,TargetScan Human	Experimentally Observed,High (predicted)	P4HA2
hsa-miR-30a-5p	1,267	TarBase,TargetScan Human	Experimentally Observed,High (predicted)	PAFAH1B2
hsa-miR-30a-5p	1,267	TarBase	Experimentally Observed	PEX11B
hsa-miR-30a-5p	1,267	TarBase,TargetScan Human	Experimentally Observed,High (predicted)	PGM1
hsa-miR-30a-5p	1,267	TarBase	Experimentally Observed	PNP
hsa-miR-30a-5p	1,267	TarBase	Experimentally Observed	PPP2R4
hsa-miR-30a-5p	1,267	TarBase,TargetScan Human	Experimentally Observed,High (predicted)	PPP3CA
hsa-miR-30a-5p	1,267	TarBase,TargetScan Human	Experimentally Observed,High (predicted)	PRPF40A
hsa-miR-30a-5p	1,267	TarBase,TargetScan Human	Experimentally Observed,High (predicted)	PTGFRN
hsa-miR-30a-5p	1,267	TarBase,TargetScan Human	Experimentally Observed,High (predicted)	PTPRK
hsa-miR-30a-5p	1,267	TarBase	Experimentally Observed	PTRH1
hsa-miR-30a-5p	1,267	TarBase,TargetScan Human	Experimentally Observed,High (predicted)	RAB27B
hsa-miR-30a-5p	1,267	TarBase,TargetScan Human	Experimentally Observed,High (predicted)	RAD23B
hsa-miR-30a-5p	1,267	TarBase	Experimentally Observed	RBMS1
hsa-miR-30a-5p	1,267	TarBase	Experimentally Observed	RQCD1
hsa-miR-30a-5p	1,267	Ingenuity Expert Findings,TargetScan Human	Experimentally Observed,High (predicted)	RUNX2
hsa-miR-30a-5p	1,267	TarBase,TargetScan Human	Experimentally Observed,High (predicted)	SEC23A
hsa-miR-30a-5p	1,267	TarBase,TargetScan Human	Experimentally Observed,High (predicted)	SEC62
hsa-miR-30a-5p	1,267	TarBase	Experimentally Observed	SLC12A4
hsa-miR-30a-5p	1,267	TarBase,TargetScan Human	Experimentally Observed,High (predicted)	SLC38A1
hsa-miR-30a-5p	1,267	TarBase,TargetScan Human	Experimentally Observed,High (predicted)	SLC38A2
hsa-miR-30a-5p	1,267	TarBase	Experimentally Observed	SLC4A10
hsa-miR-30a-5p	1,267	TarBase,TargetScan Human	Experimentally Observed,High (predicted)	SLC4A7
hsa-miR-30a-5p	1,267	TarBase	Experimentally Observed	SLC7A1
hsa-miR-30a-5p	1,267	TarBase,TargetScan Human	Experimentally Observed,High (predicted)	SLC7A11
hsa-miR-30a-5p	1,267	TarBase	Experimentally Observed	SLC9A3R2
hsa-miR-30a-5p	1,267	TarBase	Experimentally Observed	STRN
hsa-miR-30a-5p	1,267	miRecords	Experimentally Observed	STX1A
hsa-miR-30a-5p	1,267	TarBase	Experimentally Observed	STX7
hsa-miR-30a-5p	1,267	TarBase,TargetScan Human	Experimentally Observed,High (predicted)	SYPL1
hsa-miR-30a-5p	1,267	miRecords	Experimentally Observed	SYT4
hsa-miR-30a-5p	1,267	TarBase	Experimentally Observed	THEM4
hsa-miR-30a-5p	1,267	TarBase	Experimentally Observed	TMCO1
hsa-miR-30a-5p	1,267	TarBase	Experimentally Observed	TMED10
hsa-miR-30a-5p	1,267	TarBase	Experimentally Observed	TMED2
hsa-miR-30a-5p	1,267	TarBase	Experimentally Observed	TMED3
hsa-miR-30a-5p	1,267	TarBase	Experimentally Observed	TMED7
hsa-miR-30a-5p	1,267	TarBase	Experimentally Observed	TMEM41B
hsa-miR-30a-5p	1,267	TarBase	Experimentally Observed	TMEM59
hsa-miR-30a-5p	1,267	TarBase,TargetScan Human	Experimentally Observed,High (predicted)	TMEM87A
hsa-miR-30a-5p	1,267	TarBase	Experimentally Observed	TNFAIP2
hsa-miR-30a-5p	1,267	TarBase,TargetScan Human	Experimentally Observed,Moderate (predicted)	TNFRSF10B
hsa-miR-30a-5p	1,267	TargetScan Human,miRecords	Experimentally Observed,High (predicted)	TNRC6A
hsa-miR-30a-5p	1,267	miRecords	Experimentally Observed	TP53
hsa-miR-30a-5p	1,267	Ingenuity Expert Findings,TargetScan Human	Experimentally Observed,High (predicted)	TRPS1
hsa-miR-30a-5p	1,267	TarBase	Experimentally Observed	UAP1
hsa-miR-30a-5p	1,267	TargetScan Human,miRecords	Experimentally Observed,High (predicted)	UBE2I
hsa-miR-30a-5p	1,267	TarBase	Experimentally Observed	WDR92
hsa-miR-30a-5p	1,267	TarBase	Experimentally Observed	WNT5A
hsa-miR-31-5p	1,065	miRecords	Experimentally Observed	CASR
hsa-miR-31-5p	1,065	miRecords	Experimentally Observed	CDKN2A
hsa-miR-31-5p	1,065	TargetScan Human,miRecords	Experimentally Observed,Moderate (predicted)	FOXP3
hsa-miR-31-5p	1,065	TargetScan Human,miRecords	Experimentally Observed,High (predicted)	FZD3
hsa-miR-31-5p	1,065	miRecords	Experimentally Observed	HIF1A
hsa-miR-31-5p	1,065	miRecords	Experimentally Observed	ITGA5
hsa-miR-31-5p	1,065	TargetScan Human,miRecords	Experimentally Observed,High (predicted)	LATS2
hsa-miR-31-5p	1,065	miRecords	Experimentally Observed	MMP16
hsa-miR-31-5p	1,065	miRecords	Experimentally Observed	MPRIP
hsa-miR-31-5p	1,065	miRecords	Experimentally Observed	PDGFB
hsa-miR-31-5p	1,065	TargetScan Human,miRecords	Experimentally Observed,High (predicted)	PPP2R2A
hsa-miR-31-5p	1,065	TargetScan Human,miRecords	Experimentally Observed,High (predicted)	RDX
hsa-miR-31-5p	1,065	miRecords	Experimentally Observed	RHOA
hsa-miR-31-5p	1,065	Ingenuity Expert Findings,TargetScan Human	Experimentally Observed,High (predicted)	SATB2
hsa-miR-31-5p	1,065	Ingenuity Expert Findings,TargetScan Human	Experimentally Observed,High (predicted)	STK40
hsa-miR-375	1,261	TarBase,miRecords	Experimentally Observed	ADIPOR2
hsa-miR-375	1,261	TarBase,miRecords	Experimentally Observed	C1QBP
hsa-miR-375	1,261	TarBase,TargetScan Human,miRecords	Experimentally Observed,High (predicted)	JAK2
hsa-miR-375	1,261	Ingenuity Expert Findings	Experimentally Observed	KIAA1524
hsa-miR-375	1,261	TarBase,TargetScan Human,miRecords	Experimentally Observed,High (predicted)	MTPN
hsa-miR-375	1,261	Ingenuity Expert Findings,TargetScan Human	Experimentally Observed,High (predicted)	PDPK1
hsa-miR-375	1,261	TarBase,miRecords	Experimentally Observed	USP1
hsa-miR-375	1,261	Ingenuity Expert Findings,TargetScan Human,miRecords	Experimentally Observed,High (predicted)	YAP1
hsa-miR-375	1,261	TargetScan Human,miRecords	Experimentally Observed,High (predicted)	YWHAZ
hsa-miR-451a	1,228	miRecords	Experimentally Observed	ABCB1
hsa-miR-451a	1,228	Ingenuity Expert Findings,TargetScan Human	Experimentally Observed,Moderate (predicted)	AKTIP
hsa-miR-451a	1,228	Ingenuity Expert Findings,TargetScan Human	Experimentally Observed,High (predicted)	FBXO33
hsa-miR-451a	1,228	TargetScan Human,miRecords	Experimentally Observed,Moderate (predicted)	MIF
hsa-miR-520g-3p	-1,411	Ingenuity Expert Findings,TarBase,TargetScan Human,miRecords	Experimentally Observed,Moderate (predicted)	ABCG2
hsa-miR-520g-3p	-1,411	TarBase	Experimentally Observed	SMAD6
hsa-miR-520g-3p	-1,411	miRecords	Experimentally Observed	VEGFA
hsa-miR-92a-3p	1,234	Ingenuity Expert Findings,TargetScan Human,miRecords	Experimentally Observed,High (predicted)	BCL2L11
hsa-miR-92a-3p	1,234	TargetScan Human,miRecords	Experimentally Observed,High (predicted)	BMPR2
hsa-miR-92a-3p	1,234	Ingenuity Expert Findings,TargetScan Human	Experimentally Observed,High (predicted)	CCNE2
hsa-miR-92a-3p	1,234	Ingenuity Expert Findings	Experimentally Observed	CDKN1A
hsa-miR-92a-3p	1,234	TargetScan Human,miRecords	Experimentally Observed,High (predicted)	CDKN1C
hsa-miR-92a-3p	1,234	miRecords	Experimentally Observed	ENPP6
hsa-miR-92a-3p	1,234	Ingenuity Expert Findings,TargetScan Human	Experimentally Observed,High (predicted)	FBXW7
hsa-miR-92a-3p	1,234	TargetScan Human,miRecords	Experimentally Observed,High (predicted)	HIPK3
hsa-miR-92a-3p	1,234	Ingenuity Expert Findings,TargetScan Human	Experimentally Observed,High (predicted)	IKZF1
hsa-miR-92a-3p	1,234	Ingenuity Expert Findings,TargetScan Human,miRecords	Experimentally Observed,High (predicted)	ITGA5
hsa-miR-92a-3p	1,234	Ingenuity Expert Findings	Experimentally Observed	ITGB3
hsa-miR-92a-3p	1,234	TargetScan Human,miRecords	Experimentally Observed,High (predicted)	MAP2K4
hsa-miR-92a-3p	1,234	Ingenuity Expert Findings	Experimentally Observed	MAPRE1
hsa-miR-92a-3p	1,234	TargetScan Human,miRecords	Experimentally Observed,High (predicted)	MYLIP
hsa-miR-92a-3p	1,234	Ingenuity Expert Findings	Experimentally Observed	OSBPL2
hsa-miR-92a-3p	1,234	Ingenuity Expert Findings	Experimentally Observed	OSBPL8
hsa-miR-92a-3p	1,234	Ingenuity Expert Findings	Experimentally Observed	PCGF1
hsa-miR-92a-3p	1,234	Ingenuity Expert Findings,TargetScan Human	Experimentally Observed,High (predicted)	PTEN
hsa-miR-92a-3p	1,234	Ingenuity Expert Findings	Experimentally Observed	RFFL
hsa-miR-92a-3p	1,234	miRecords	Experimentally Observed	VSNL1
hsa-miR-92a-3p	1,234	Ingenuity Expert Findings,TargetScan Human	Experimentally Observed,High (predicted)	ZEB2
hsa-miR-96-5p	0,925	TargetScan Human,miRecords	Experimentally Observed,High (predicted)	ADCY6
hsa-miR-96-5p	0,925	Ingenuity Expert Findings,TargetScan Human	Experimentally Observed,High (predicted)	AHCYL1
hsa-miR-96-5p	0,925	miRecords	Experimentally Observed	AQP5
hsa-miR-96-5p	0,925	TargetScan Human,miRecords	Experimentally Observed,High (predicted)	CELSR2
hsa-miR-96-5p	0,925	TargetScan Human,miRecords	Experimentally Observed,High (predicted)	FOXO1
hsa-miR-96-5p	0,925	miRecords	Experimentally Observed	HTR1B
hsa-miR-96-5p	0,925	TargetScan Human,miRecords	Experimentally Observed,High (predicted)	IRS1
hsa-miR-96-5p	0,925	TargetScan Human,miRecords	Experimentally Observed,High (predicted)	MITF
hsa-miR-96-5p	0,925	TargetScan Human,miRecords	Experimentally Observed,High (predicted)	MYRIP
hsa-miR-96-5p	0,925	TargetScan Human,miRecords	Experimentally Observed,High (predicted)	ODF2
hsa-miR-96-5p	0,925	TargetScan Human,miRecords	Experimentally Observed,Moderate (predicted)	RYK
