# Supplementary material for: Transcriptional analysis of porcine intestinal mucosa infected with Salmonella Typhimurium revealed a massive inflammatory response and disruption of bile acid absorption in ileum
Source: Vet Res. 2016 Jan 7;47:11. doi: 10.1186/s13567-015-0286-9 (PMC4704413; doi:10.1186/s13567-015-0286-9)
Supplement: Supplementary file 7 — 10.1186/s13567-015-0286-9 Biological pathway analysis of the predicted miRNA targets. Functional analysis of the miRNA target genes, showing the canonical pathways altered in S. Typhimurium infection. [file 13567_2015_286_MOESM7_ESM.xlsx]

## Sheet: Sheet1
Biological functions
Category	-log(p-value)	Nº of targtes
Cellular Growth and Proliferation	72.5	437
Cell Death and Survival	64.2	400
Cell Cycle	61	241
Inflammatory Response	40.9	245
Immune Cell Trafficking	23.2	152
Canonical pathways
Ingenuity Canonical Pathways	-log(p-value)	Nº of targtes
Role of Macrophages. Fibroblasts and Endothelial Cells in Rheumatoid Arthritis	25.5	58
IL-6 Signaling	20.4	33
PPARα/RXRα Activation	17.2	37
Cell Cycle: G1/S Checkpoint Regulation	16.9	23
p53 Signaling	15.4	26
